# Supplementary material for: Protein destabilization underlies pathogenic missense mutations in ARID1B
Source: Nat Struct Mol Biol. 2024 Feb 12;31(7):1018–22. doi: 10.1038/s41594-024-01229-2 (PMC11257965; doi:10.1038/s41594-024-01229-2)
Supplement: Supplementary file 3 — Supplementary Table 1: ARID1B mutations reported in ClinVar database used in this study. Supplementary Table 2: Sequence and counts representation of plasmid libraries. Supplementary Table 3: All DMS data generated in this study. [file 41594_2024_1229_MOESM3_ESM.xlsx]

## Sheet: Suppl Table 1 ARID1B_clinvar_pr
Name	Gene(s)	Protein change	Condition(s)	Clinical significance (Last reviewed)	Review status	Accession	GRCh37Chromosome	GRCh37Location	GRCh38Chromosome	GRCh38Location	VariationID	AlleleID(s)	dbSNP ID	Canonical SPDI	...16	variant	mutation	event	mutation_type	position_protein_variant3	position_protein	wt_aa_3char	mut_3char	wt_aa	mut	final_mut
NM_001374828.1(ARID1B):c.15AGC[3] (p.Ala14dup)	ARID1B|LOC115308161	NA	not provided	Benign	criteria provided, single submitter	VCV001282345	6	157098826 - 157098827	6	156777692 - 156777693	1282345	1272199	NA	NC_000006.12:156777692:GCAGCAGC:GCAGCAGCAGC	NA	NM_001374828.1	Ala14dup	dup	duplication	14	NA	NA	NA	NA	NA	NA
NM_001374828.1(ARID1B):c.19GCG[11] (p.Ala12_Ala14dup)	ARID1B|LOC115308161	NA	not provided	Likely benign	criteria provided, single submitter	VCV001199905	6	157098832 - 157098833	6	156777698 - 156777699	1199905	1190459	NA	NC_000006.12:156777698:GCGGCGGCGGCGGCGGCGGCGGCG:GCGGCGGCGGCGGCGGCGGCGGCGGCGGCGGCG	NA	NM_001374828.1	Ala12_Ala14dup	dup	duplication	12	NA	NA	NA	NA	NA	NA
NM_001374828.1(ARID1B):c.42GCGGGC[1] (p.15RA[1])	ARID1B|LOC115308161	NA	not provided	Benign	criteria provided, single submitter	VCV001676049	6	157098853 - 157098864	6	156777719 - 156777730	1676049	1667431	NA	NC_000006.12:156777718:GGCGCGGGCGCGGGCGCGGGC:GGCGCGGGC	NA	NM_001374828.1	15RA[1]	]	other	15	NA	NA	NA	NA	NA	NA
NM_001374828.1(ARID1B):c.199G>A (p.Gly67Ser)	ARID1B|LOC115308161	G67S	not provided	Benign	criteria provided, single submitter	VCV001266098	6	157099013	6	156777879	1266098	1256429	NA	NC_000006.12:156777878:G:A	NA	NM_001374828.1	Gly67Ser	Ser	missense	67	NA	Gly	Ser	G	S	GNAS
NM_001374828.1(ARID1B):c.210T>G (p.Ser70Arg)	ARID1B|LOC115308161	S70R	not provided	Benign	criteria provided, single submitter	VCV001288785	6	157099024	6	156777890	1288785	1278617	NA	NC_000006.12:156777889:T:G	NA	NM_001374828.1	Ser70Arg	Arg	missense	70	NA	Ser	Arg	S	R	SNAR
NM_001374828.1(ARID1B):c.247A>G (p.Asn83Asp)	ARID1B|LOC115308161	N83D	not specified	Uncertain significance	criteria provided, single submitter	VCV000210264	6	157099061	6	156777927	210264	207339	rs797045266	NC_000006.12:156777926:A:G	NA	NM_001374828.1	Asn83Asp	Asp	missense	83	NA	Asn	Asp	N	D	NNAD
NM_001374828.1(ARID1B):c.253G>T (p.Ala85Ser)	ARID1B|LOC115308161	A85S	Coffin-Siris syndrome 1	Uncertain significance	criteria provided, single submitter	VCV000930553	6	157099067	6	156777933	930553	919006	rs1349412123	NC_000006.12:156777932:G:T	NA	NM_001374828.1	Ala85Ser	Ser	missense	85	2	Ala	Ser	A	S	A2S
NM_001374828.1(ARID1B):c.256C>T (p.His86Tyr)	ARID1B|LOC115308161	H3Y, H86Y	not provided	Uncertain significance	criteria provided, multiple submitters, no conflicts	VCV001712785	6	157099070	6	156777936	1712785	1760449	NA	NC_000006.12:156777935:C:T	NA	NM_001374828.1	His86Tyr	Tyr	missense	86	3	His	Tyr	H	Y	H3Y
NM_001374828.1(ARID1B):c.266_274dup (p.Gly89_Ala91dup)	ARID1B|LOC115308161	NA	not specified|Inborn genetic diseases	Likely benign	criteria provided, multiple submitters, no conflicts	VCV000589129	6	157099074 - 157099075	6	156777940 - 156777941	589129	579205	rs777784233	NC_000006.12:156777940:CGCGGGCGCCGCGG:CGCGGGCGCCGCGGGCGCCGCGG	NA	NM_001374828.1	Gly89_Ala91dup	dup	duplication	89	6	NA	NA	NA	NA	NA
NM_001374828.1(ARID1B):c.266G>A (p.Gly89Asp)	ARID1B|LOC115308161	G6D, G89D	ARID1B-related BAFopathy	Likely pathogenic	criteria provided, single submitter	VCV000374256	6	157099080	6	156777946	374256	361185	rs1057518648	NC_000006.12:156777945:G:A	NA	NM_001374828.1	Gly89Asp	Asp	missense	89	6	Gly	Asp	G	D	G6D
NM_001374828.1(ARID1B):c.271G>C (p.Ala91Pro)	ARID1B|LOC115308161	A8P, A91P	Inborn genetic diseases	Uncertain significance	criteria provided, single submitter	VCV001789270	6	157099085	6	156777951	1789270	1850940	NA	NC_000006.12:156777950:G:C	NA	NM_001374828.1	Ala91Pro	Pro	missense	91	8	Ala	Pro	A	P	A8P
NM_001374828.1(ARID1B):c.274G>A (p.Ala92Thr)	ARID1B|LOC115308161	A92T	not provided	Benign	criteria provided, single submitter	VCV001598675	6	157099088	6	156777954	1598675	1630674	NA	NC_000006.12:156777953:G:A	NA	NM_001374828.1	Ala92Thr	Thr	missense	92	9	Ala	Thr	A	T	A9T
NM_001374828.1(ARID1B):c.283G>A (p.Gly95Ser)	ARID1B|LOC115308161	G12S, G95S	not specified	Likely benign	criteria provided, single submitter	VCV000210283	6	157099097	6	156777963	210283	207340	rs797045273	NC_000006.12:156777962:G:A	NA	NM_001374828.1	Gly95Ser	Ser	missense	95	12	Gly	Ser	G	S	G12S
NM_001374828.1(ARID1B):c.300G>C (p.Lys100Asn)	ARID1B|LOC115308161	K100N	not provided	Likely benign	criteria provided, single submitter	VCV001327855	6	157099114	6	156777980	1327855	1318474	NA	NC_000006.12:156777979:G:C	NA	NM_001374828.1	Lys100Asn	Asn	missense	100	17	Lys	Asn	K	N	K17N
NM_001374828.1(ARID1B):c.304G>C (p.Gly102Arg)	ARID1B|LOC115308161	G19R, G102R	Inborn genetic diseases	Likely benign	criteria provided, single submitter	VCV000589077	6	157099118	6	156777984	589077	579239	rs1465331796	NC_000006.12:156777983:G:C	NA	NM_001374828.1	Gly102Arg	Arg	missense	102	19	Gly	Arg	G	R	G19R
NM_001374828.1(ARID1B):c.311C>G (p.Ser104Cys)	ARID1B|LOC115308161	S21C, S104C	Inborn genetic diseases	Uncertain significance	criteria provided, single submitter	VCV001752710	6	157099125	6	156777991	1752710	1801144	NA	NC_000006.12:156777990:C:G	NA	NM_001374828.1	Ser104Cys	Cys	missense	104	21	Ser	Cys	S	C	S21C
NM_001374828.1(ARID1B):c.312C>A (p.Ser104_Glu105=)	ARID1B|LOC115308161	NA	Inborn genetic diseases	Likely benign	criteria provided, single submitter	VCV001753295	6	157099126	6	156777992	1753295	1811619	NA	NC_000006.12:156777991:C:A	NA	NM_001374828.1	Ser104_Glu105=	=	synonymous	104	21	NA	NA	NA	NA	NA
NM_001374828.1(ARID1B):c.313_323del (p.Glu105fs)	LOC115308161|ARID1B	E105fs	not provided	Pathogenic	criteria provided, single submitter	VCV000986807	6	157099127 - 157099137	6	156777993 - 156778003	986807	975177	rs1778756196	NC_000006.12:156777992:GAGGCGGCTCT:	NA	NM_001374828.1	Glu105fs	fs	frame_shift	105	22	NA	NA	NA	NA	NA
NM_001374828.1(ARID1B):c.318G>A (p.Ala106=)	LOC115308161|ARID1B	NA	Inborn genetic diseases|not specified|not provided|Coffin-Siris syndrome 1	Benign/Likely benign	criteria provided, multiple submitters, no conflicts	VCV000126337	6	157099132	6	156777998	126337	131869	rs533182720	NC_000006.12:156777997:G:A	NA	NM_001374828.1	Ala106=	=	synonymous	106	23	NA	NA	NA	NA	NA
NM_001374828.1(ARID1B):c.325A>C (p.Lys109Gln)	ARID1B|LOC115308161	K26Q, K109Q	Inborn genetic diseases|not provided	Uncertain significance	criteria provided, multiple submitters, no conflicts	VCV000589473	6	157099139	6	156778005	589473	579111	rs1475208851	NC_000006.12:156778004:A:C	NA	NM_001374828.1	Lys109Gln	Gln	missense	109	26	Lys	Gln	K	Q	K26Q
NM_001374828.1(ARID1B):c.344C>G (p.Ala115Gly)	ARID1B|LOC115308161	A115G	Intellectual disability	Uncertain significance	no assertion criteria provided	VCV000973149	6	157099158	6	156778024	973149	961442	rs935320680	NC_000006.12:156778023:C:G	NA	NM_001374828.1	Ala115Gly	Gly	missense	115	32	Ala	Gly	A	G	A32G
NM_001374828.1(ARID1B):c.347C>T (p.Ala116Val)	ARID1B|LOC115308161	A116V	not specified	Uncertain significance	criteria provided, single submitter	VCV001336655	6	157099161	6	156778027	1336655	1327666	NA	NC_000006.12:156778026:C:T	NA	NM_001374828.1	Ala116Val	Val	missense	116	33	Ala	Val	A	V	A33V
NM_001374828.1(ARID1B):c.350T>C (p.Leu117Pro)	ARID1B|LOC115308161	L117P	not provided	Likely benign	criteria provided, single submitter	VCV000377123	6	157099164	6	156778030	377123	364001	rs1057520140	NC_000006.12:156778029:T:C	NA	NM_001374828.1	Leu117Pro	Pro	missense	117	34	Leu	Pro	L	P	L34P
NM_001374828.1(ARID1B):c.352TCC[9] (p.Ser123_Ser124dup)	ARID1B|LOC115308161	NA	not provided	Likely benign	criteria provided, single submitter	VCV000872671	6	157099165 - 157099166	6	156778031 - 156778032	872671	859481	rs770512547	NC_000006.12:156778031:TCCTCCTCCTCCTCCTCCTCC:TCCTCCTCCTCCTCCTCCTCCTCCTCC	NA	NM_001374828.1	Ser123_Ser124dup	dup	duplication	123	40	NA	NA	NA	NA	NA
NM_001374828.1(ARID1B):c.352TCC[8] (p.Ser124dup)	LOC115308161|ARID1B	NA	not provided|Inborn genetic diseases|not specified	Benign/Likely benign	criteria provided, multiple submitters, no conflicts	VCV000588042	6	157099165 - 157099166	6	156778031 - 156778032	588042	579208	rs770512547	NC_000006.12:156778031:TCCTCCTCCTCCTCCTCCTCC:TCCTCCTCCTCCTCCTCCTCCTCC	NA	NM_001374828.1	Ser124dup	dup	duplication	124	41	NA	NA	NA	NA	NA
NM_001374828.1(ARID1B):c.352TCC[6] (p.Ser124del)	ARID1B|LOC115308161	S124del	not provided|Inborn genetic diseases|not specified	Conflicting interpretations of pathogenicity	criteria provided, conflicting interpretations	VCV000210267	6	157099166 - 157099168	6	156778032 - 156778034	210267	207341	rs770512547	NC_000006.12:156778031:TCCTCCTCCTCCTCCTCCTCC:TCCTCCTCCTCCTCCTCC	NA	NM_001374828.1	Ser124del	del	deletion	124	41	NA	NA	NA	NA	NA
NM_001374828.1(ARID1B):c.369C>T (p.Ser123=)	ARID1B|LOC115308161	NA	not specified	Likely benign	criteria provided, single submitter	VCV000434349	6	157099183	6	156778049	434349	428540	rs1281627380	NC_000006.12:156778048:C:T	NA	NM_001374828.1	Ser123=	=	synonymous	123	40	NA	NA	NA	NA	NA
NM_001374828.1(ARID1B):c.373GCGGCGGCA[3] (p.Ala128_Ala130dup)	ARID1B|LOC115308161	NA	not provided	Likely benign	criteria provided, multiple submitters, no conflicts	VCV001196255	6	157099186 - 157099187	6	156778052 - 156778053	1196255	1187031	NA	NC_000006.12:156778052:GCGGCGGCAGCGGCGGCA:GCGGCGGCAGCGGCGGCAGCGGCGGCA	NA	NM_001374828.1	Ala128_Ala130dup	dup	duplication	128	45	NA	NA	NA	NA	NA
NM_001374828.1(ARID1B):c.373GCGGCGGCA[1] (p.Ala128_Ala130del)	ARID1B|LOC115308161	NA	Inborn genetic diseases|not provided	Benign/Likely benign	criteria provided, multiple submitters, no conflicts	VCV000589481	6	157099187 - 157099195	6	156778053 - 156778061	589481	579250	rs769480864	NC_000006.12:156778052:GCGGCGGCAGCGGCGGCA:GCGGCGGCA	NA	NM_001374828.1	Ala128_Ala130del	del	deletion	128	45	NA	NA	NA	NA	NA
NM_001374828.1(ARID1B):c.381A>G (p.Ala127=)	ARID1B|LOC115308161	NA	Inborn genetic diseases	Likely benign	criteria provided, single submitter	VCV000589423	6	157099195	6	156778061	589423	579245	rs1157661615	NC_000006.12:156778060:A:G	NA	NM_001374828.1	Ala127=	=	synonymous	127	44	NA	NA	NA	NA	NA
NM_001374828.1(ARID1B):c.382G>A (p.Ala128Thr)	ARID1B|LOC115308161	A128T	Intellectual disability	Likely benign	no assertion criteria provided	VCV000975341	6	157099196	6	156778062	975341	963600	rs1374669064	NC_000006.12:156778061:G:A	NA	NM_001374828.1	Ala128Thr	Thr	missense	128	45	Ala	Thr	A	T	A45T
NM_001374828.1(ARID1B):c.407C>T (p.Ser136Leu)	ARID1B|LOC115308161	S136L	not provided	Conflicting interpretations of pathogenicity	criteria provided, conflicting interpretations	VCV001248351	6	157099221	6	156778087	1248351	1240007	NA	NC_000006.12:156778086:C:T	NA	NM_001374828.1	Ser136Leu	Leu	missense	136	53	Ser	Leu	S	L	S53L
NM_001374828.1(ARID1B):c.417C>G (p.Gly139=)	ARID1B|LOC115308161	NA	Coffin-Siris syndrome 1|Inborn genetic diseases|not provided	Conflicting interpretations of pathogenicity	criteria provided, conflicting interpretations	VCV000624273	6	157099231	6	156778097	624273	612732	rs555625059	NC_000006.12:156778096:C:G	NA	NM_001374828.1	Gly139=	=	synonymous	139	56	NA	NA	NA	NA	NA
NM_001374828.1(ARID1B):c.427G>C (p.Glu143Gln)	ARID1B|LOC115308161	E143Q, E2Q, E60Q	not provided	Uncertain significance	criteria provided, single submitter	VCV001715480	6	157099241	6	156778107	1715480	1775625	NA	NC_000006.12:156778106:G:C	NA	NM_001374828.1	Glu143Gln	Gln	missense	143	60	Glu	Gln	E	Q	E60Q
NM_001374828.1(ARID1B):c.428A>G (p.Glu143Gly)	ARID1B|LOC115308161	E143G	not provided	Uncertain significance	criteria provided, single submitter	VCV001216025	6	157099242	6	156778108	1216025	1206006	NA	NC_000006.12:156778107:A:G	NA	NM_001374828.1	Glu143Gly	Gly	missense	143	60	Glu	Gly	E	G	E60G
NM_001374828.1(ARID1B):c.446A>G (p.Asn149Ser)	ARID1B|LOC115308161	N66S, N149S	Inborn genetic diseases|Coffin-Siris syndrome 1|not specified|not provided	Conflicting interpretations of pathogenicity	criteria provided, conflicting interpretations	VCV000210272	6	157099260	6	156778126	210272	207342	rs776745618	NC_000006.12:156778125:A:G	NA	NM_001374828.1	Asn149Ser	Ser	missense	149	66	Asn	Ser	N	S	N66S
NM_001374828.1(ARID1B):c.481G>A (p.Ala161Thr)	ARID1B|LOC115308161	A161T	not provided	Uncertain significance	criteria provided, single submitter	VCV001415954	6	157099295	6	156778161	1415954	1371582	NA	NC_000006.12:156778160:G:A	NA	NM_001374828.1	Ala161Thr	Thr	missense	161	78	Ala	Thr	A	T	A78T
NM_001374828.1(ARID1B):c.482C>T (p.Ala161Val)	ARID1B|LOC115308161	A161V	Coffin-Siris syndrome 1	Uncertain significance	criteria provided, single submitter	VCV000930653	6	157099296	6	156778162	930653	919007	rs752961325	NC_000006.12:156778161:C:T	NA	NM_001374828.1	Ala161Val	Val	missense	161	78	Ala	Val	A	V	A78V
NM_001374828.1(ARID1B):c.494A>C (p.Gln165Pro)	ARID1B|LOC115308161	Q24P, Q82P, Q165P	Inborn genetic diseases	Uncertain significance	criteria provided, single submitter	VCV001791596	6	157099308	6	156778174	1791596	1848414	NA	NC_000006.12:156778173:A:C	NA	NM_001374828.1	Gln165Pro	Pro	missense	165	82	Gln	Pro	Q	P	Q82P
NM_001374828.1(ARID1B):c.506ACCACCACCATGCCCACCACC[3] (p.169HHHHAHH[3])	ARID1B|LOC115308161	NA	not provided	Uncertain significance	criteria provided, single submitter	VCV001487106	6	157099312 - 157099313	6	156778178 - 156778179	1487106	1406963	NA	NC_000006.12:156778178:CACCACCACCACCACCATGCCCACCACCACCACCACCATGCCCACCACC:CACCACCACCACCACCATGCCCACCACCACCACCACCATGCCCACCACCACCACCACCATGCCCACCACC	NA	NM_001374828.1	169HHHHAHH[3]	]	other	169	86	NA	NA	NA	NA	NA
NM_001374828.1(ARID1B):c.501CCA[6] (p.His172dup)	ARID1B|LOC115308161	NA	not provided	Benign	criteria provided, single submitter	VCV001283145	6	157099312 - 157099313	6	156778178 - 156778179	1283145	1270854	NA	NC_000006.12:156778178:CACCACCACCACCACCA:CACCACCACCACCACCACCA	NA	NM_001374828.1	His172dup	dup	duplication	172	89	NA	NA	NA	NA	NA
NM_001374828.1(ARID1B):c.506ACCACCACCATGCCCACCACC[1] (p.169HHHHAHH[1])	ARID1B|LOC115308161	NA	not provided|Inborn genetic diseases	Conflicting interpretations of pathogenicity	criteria provided, conflicting interpretations	VCV000589067	6	157099313 - 157099333	6	156778179 - 156778199	589067	579268	rs767952510	NC_000006.12:156778178:CACCACCACCACCACCATGCCCACCACCACCACCACCATGCCCACCACC:CACCACCACCACCACCATGCCCACCACC	NA	NM_001374828.1	169HHHHAHH[1]	]	other	169	86	NA	NA	NA	NA	NA
NM_001374828.1(ARID1B):c.501CCA[4] (p.His172del)	ARID1B|LOC115308161	H172del	not provided|Inborn genetic diseases	Benign/Likely benign	criteria provided, multiple submitters, no conflicts	VCV000588419	6	157099313 - 157099315	6	156778179 - 156778181	588419	579256	rs752012879	NC_000006.12:156778178:CACCACCACCACCACCA:CACCACCACCACCA	NA	NM_001374828.1	His172del	del	deletion	172	89	NA	NA	NA	NA	NA
NM_001374828.1(ARID1B):c.500A>G (p.His167Arg)	ARID1B|LOC115308161	H167R, H84R, H26R	Inborn genetic diseases	Likely benign	criteria provided, single submitter	VCV001792503	6	157099314	6	156778180	1792503	1842091	NA	NC_000006.12:156778179:A:G	NA	NM_001374828.1	His167Arg	Arg	missense	167	84	His	Arg	H	R	H84R
NM_001374828.1(ARID1B):c.501C>G (p.His167Gln)	ARID1B|LOC115308161	H167Q	Inborn genetic diseases|not provided	Conflicting interpretations of pathogenicity	criteria provided, conflicting interpretations	VCV001254707	6	157099315	6	156778181	1254707	1244640	NA	NC_000006.12:156778180:C:G	NA	NM_001374828.1	His167Gln	Gln	missense	167	84	His	Gln	H	Q	H84Q
NM_001374828.1(ARID1B):c.502C>A (p.His168Asn)	ARID1B|LOC115308161	H168N	not provided	Likely benign	criteria provided, single submitter	VCV000810033	6	157099316	6	156778182	810033	795792	rs1391271938	NC_000006.12:156778181:C:A	NA	NM_001374828.1	His168Asn	Asn	missense	168	85	His	Asn	H	N	H85N
NM_001374828.1(ARID1B):c.503A>G (p.His168Arg)	ARID1B|LOC115308161	H168R	not provided	Uncertain significance	criteria provided, single submitter	VCV001473517	6	157099317	6	156778183	1473517	1391396	NA	NC_000006.12:156778182:A:G	NA	NM_001374828.1	His168Arg	Arg	missense	168	85	His	Arg	H	R	H85R
NM_001374828.1(ARID1B):c.513C>T (p.His171_His172=)	ARID1B|LOC115308161	NA	Inborn genetic diseases	Likely benign	criteria provided, single submitter	VCV001794303	6	157099327	6	156778193	1794303	1852049	NA	NC_000006.12:156778192:C:T	NA	NM_001374828.1	His171_His172=	=	synonymous	171	88	NA	NA	NA	NA	NA
NM_001374828.1(ARID1B):c.514C>T (p.His172Tyr)	ARID1B|LOC115308161	H172Y	not provided	Benign	criteria provided, single submitter	VCV001254349	6	157099328	6	156778194	1254349	1244284	NA	NC_000006.12:156778193:C:T	NA	NM_001374828.1	His172Tyr	Tyr	missense	172	89	His	Tyr	H	Y	H89Y
NM_001374828.1(ARID1B):c.515A>C (p.His172Pro)	ARID1B|LOC115308161	H172P	not provided	Likely benign	criteria provided, single submitter	VCV001208697	6	157099329	6	156778195	1208697	1197492	NA	NC_000006.12:156778194:A:C	NA	NM_001374828.1	His172Pro	Pro	missense	172	89	His	Pro	H	P	H89P
NM_001374828.1(ARID1B):c.519CCA[8] (p.His178_His179dup)	ARID1B|LOC115308161	NA	not provided	Uncertain significance	criteria provided, single submitter	VCV001357350	6	157099332 - 157099333	6	156778198 - 156778199	1357350	1345325	NA	NC_000006.12:156778198:CCACCACCACCACCACCA:CCACCACCACCACCACCACCACCA	NA	NM_001374828.1	His178_His179dup	dup	duplication	178	95	NA	NA	NA	NA	NA
NM_001374828.1(ARID1B):c.519CCA[5] (p.His179del)	ARID1B|LOC115308161	H179del	Inborn genetic diseases|not provided	Benign/Likely benign	criteria provided, multiple submitters, no conflicts	VCV000588197	6	157099333 - 157099335	6	156778199 - 156778201	588197	579124	rs754114025	NC_000006.12:156778198:CCACCACCACCACCACCA:CCACCACCACCACCA	NA	NM_001374828.1	His179del	del	deletion	179	96	NA	NA	NA	NA	NA
NM_001374828.1(ARID1B):c.537_560del (p.His181_Ala188del)	ARID1B|LOC115308161	NA	not specified	Uncertain significance	criteria provided, single submitter	VCV000434369	6	157099339 - 157099362	6	156778205 - 156778228	434369	428541	rs1554247278	NC_000006.12:156778204:CCACCACCACCATGCCCACCACCTCCACCACCACCA:CCACCACCACCA	NA	NM_001374828.1	His181_Ala188del	del	deletion	181	98	NA	NA	NA	NA	NA
NM_001374828.1(ARID1B):c.527A>T (p.His176Leu)	LOC115308161|ARID1B	H93L, H176L	not specified	Likely benign	criteria provided, single submitter	VCV000126321	6	157099341	6	156778207	126321	131853	rs587779741	NC_000006.12:156778206:A:T	NA	NM_001374828.1	His176Leu	Leu	missense	176	93	His	Leu	H	L	H93L
NM_001374828.1(ARID1B):c.528C>A (p.His176Gln)	ARID1B|LOC115308161	H176Q, H35Q, H93Q	not provided	Uncertain significance	criteria provided, single submitter	VCV001809836	6	157099342	6	156778208	1809836	1866840	NA	NC_000006.12:156778207:C:A	NA	NM_001374828.1	His176Gln	Gln	missense	176	93	His	Gln	H	Q	H93Q
NM_001374828.1(ARID1B):c.535C>A (p.His179Asn)	ARID1B|LOC115308161	H179N	not provided|Coffin-Siris syndrome 1	Benign/Likely benign	criteria provided, multiple submitters, no conflicts	VCV001245708	6	157099349	6	156778215	1245708	1234377	NA	NC_000006.12:156778214:C:A	NA	NM_001374828.1	His179Asn	Asn	missense	179	96	His	Asn	H	N	H96N
NM_001374828.1(ARID1B):c.542A>G (p.His181Arg)	ARID1B|LOC115308161	H181R	not provided	Uncertain significance	criteria provided, single submitter	VCV001348796	6	157099356	6	156778222	1348796	1456184	NA	NC_000006.12:156778221:A:G	NA	NM_001374828.1	His181Arg	Arg	missense	181	98	His	Arg	H	R	H98R
NM_001374828.1(ARID1B):c.550CAC[3] (p.His187del)	ARID1B|LOC115308161	H187del, H104del, H46del	Inborn genetic diseases	Likely benign	criteria provided, single submitter	VCV001727639	6	157099363 - 157099365	6	156778229 - 156778231	1727639	1785119	NA	NC_000006.12:156778228:CCACCACCACCAC:CCACCACCAC	NA	NM_001374828.1	His187del	del	deletion	187	104	NA	NA	NA	NA	NA
NM_001374828.1(ARID1B):c.552C>T (p.His184=)	ARID1B|LOC115308161	NA	Inborn genetic diseases	Likely benign	criteria provided, single submitter	VCV000589306	6	157099366	6	156778232	589306	579233	rs1562375469	NC_000006.12:156778231:C:T	NA	NM_001374828.1	His184=	=	synonymous	184	101	NA	NA	NA	NA	NA
NM_001374828.1(ARID1B):c.565C>G (p.Leu189Val)	LOC115308161|ARID1B	L189V	not provided	Uncertain significance	criteria provided, single submitter	VCV001190361	6	157099379	6	156778245	1190361	1180125	NA	NC_000006.12:156778244:C:G	NA	NM_001374828.1	Leu189Val	Val	missense	189	106	Leu	Val	L	V	L106V
NM_001374828.1(ARID1B):c.578_589del (p.Leu193_Phe196del)	LOC115308161|ARID1B	NA	Intellectual disability|Hirsutism	Likely pathogenic	no assertion criteria provided	VCV000981689	6	157099391 - 157099402	6	156778257 - 156778268	981689	969777	rs1778806787	NC_000006.12:156778256:CTAAACCAGTTCC:C	NA	NM_001374828.1	Leu193_Phe196del	del	deletion	193	110	NA	NA	NA	NA	NA
NM_001374828.1(ARID1B):c.593_594insACAGCA (p.Gln213_Gln214dup)	ARID1B|LOC115308161	NA	not provided	Uncertain significance	criteria provided, single submitter	VCV001364957	6	157099402 - 157099403	6	156778268 - 156778269	1364957	1502003	NA	NC_000006.12:156778268:CAGCA:CAGCAACAGCA	NA	NM_001374828.1	Gln213_Gln214dup	dup	duplication	213	130	NA	NA	NA	NA	NA
NM_001374828.1(ARID1B):c.588_614del (p.Phe196_Gln205delinsLeu)	LOC115308161|ARID1B	NA	Inborn genetic diseases	Likely benign	criteria provided, single submitter	VCV000589577	6	157099402 - 157099428	6	156778268 - 156778294	589577	579281	rs1321302086	NC_000006.12:156778267:CCAGCAGCAGCAGCAGCAGCAGCAACA:	NA	NM_001374828.1	Phe196_Gln205delinsLeu	delinsLeu	other	196	113	NA	NA	NA	NA	NA
NM_001374828.1(ARID1B):c.594GCAGCAGCAGCAGCAGCAACAGCA[3] (p.Gln207_Gln214dup)	LOC115308161|ARID1B	NA	Inborn genetic diseases|not specified|not provided	Conflicting interpretations of pathogenicity	criteria provided, conflicting interpretations	VCV000589183	6	157099402 - 157099403	6	156778268 - 156778269	589183	579128	rs770869529	NC_000006.12:156778268:CAGCAGCAGCAGCAGCAGCAGCAACAGCAGCAGCAGCAGCAGCAGCAACAGCA:CAGCAGCAGCAGCAGCAGCAGCAACAGCAGCAGCAGCAGCAGCAGCAACAGCAGCAGCAGCAGCAGCAGCAACAGCA	NA	NM_001374828.1	Gln207_Gln214dup	dup	duplication	207	124	NA	NA	NA	NA	NA
NM_001374828.1(ARID1B):c.591GCA[9] (p.Gln213_Gln214dup)	ARID1B|LOC115308161	NA	not specified|Inborn genetic diseases|Coffin-Siris syndrome 1|not provided	Benign/Likely benign	criteria provided, multiple submitters, no conflicts	VCV000210284	6	157099420 - 157099425	6	156778268 - 156778269	210284	207343	rs587779743	NC_000006.12:156778268:CAGCAGCAGCAGCAGCAGCAGCA:CAGCAGCAGCAGCAGCAGCAGCAGCAGCA	NA	NM_001374828.1	Gln213_Gln214dup	dup	duplication	213	130	NA	NA	NA	NA	NA
NM_001374828.1(ARID1B):c.591GCA[8] (p.Gln214dup)	ARID1B|LOC115308161	NA	Inborn genetic diseases|not specified|not provided	Benign/Likely benign	criteria provided, multiple submitters, no conflicts	VCV000126327	6	157099402 - 157099403	6	156778268 - 156778269	126327	131859	rs587779743	NC_000006.12:156778268:CAGCAGCAGCAGCAGCAGCAGCA:CAGCAGCAGCAGCAGCAGCAGCAGCA	NA	NM_001374828.1	Gln214dup	dup	duplication	214	131	NA	NA	NA	NA	NA
NM_001374828.1(ARID1B):c.591GCA[2] (p.Gln210_Gln214del)	ARID1B|LOC115308161	NA	Inborn genetic diseases|not provided	Likely benign	criteria provided, multiple submitters, no conflicts	VCV001670764	6	157099403 - 157099417	6	156778269 - 156778283	1670764	1605071	NA	NC_000006.12:156778268:CAGCAGCAGCAGCAGCAGCAGCA:CAGCAGCA	NA	NM_001374828.1	Gln210_Gln214del	del	deletion	210	127	NA	NA	NA	NA	NA
NM_001374828.1(ARID1B):c.591GCA[4] (p.Gln212_Gln214del)	LOC115308161|ARID1B	NA	Inborn genetic diseases|not provided	Benign/Likely benign	criteria provided, multiple submitters, no conflicts	VCV000975342	6	157099403 - 157099411	6	156778269 - 156778277	975342	963601	rs587779743	NC_000006.12:156778268:CAGCAGCAGCAGCAGCAGCAGCA:CAGCAGCAGCAGCA	NA	NM_001374828.1	Gln212_Gln214del	del	deletion	212	129	NA	NA	NA	NA	NA
NM_001374828.1(ARID1B):c.594GCAGCAGCAGCAGCAGCAACAGCA[1] (p.Gln207_Gln214del)	ARID1B|LOC115308161	NA	not provided|Inborn genetic diseases	Likely benign	criteria provided, multiple submitters, no conflicts	VCV000591903	6	157099403 - 157099426	6	156778269 - 156778292	591903	582892	rs770869529	NC_000006.12:156778268:CAGCAGCAGCAGCAGCAGCAGCAACAGCAGCAGCAGCAGCAGCAGCAACAGCA:CAGCAGCAGCAGCAGCAGCAGCAACAGCA	NA	NM_001374828.1	Gln207_Gln214del	del	deletion	207	124	NA	NA	NA	NA	NA
NM_001374828.1(ARID1B):c.591GCA[6] (p.Gln214del)	ARID1B|LOC115308161	Q214del	not provided|Inborn genetic diseases|Coffin-Siris syndrome 1	Benign/Likely benign	criteria provided, multiple submitters, no conflicts	VCV000589060	6	157099403 - 157099405	6	156778269 - 156778271	589060	579283	rs587779743	NC_000006.12:156778268:CAGCAGCAGCAGCAGCAGCAGCA:CAGCAGCAGCAGCAGCAGCA	NA	NM_001374828.1	Gln214del	del	deletion	214	131	NA	NA	NA	NA	NA
NM_001374828.1(ARID1B):c.609_635del (p.Gln206_Gln214del)	ARID1B|LOC115308161	NA	not provided|Inborn genetic diseases	Conflicting interpretations of pathogenicity	criteria provided, conflicting interpretations	VCV000588536	6	157099403 - 157099429	6	156778269 - 156778295	588536	579235	rs910569810	NC_000006.12:156778268:CAGCAGCAGCAGCAGCAGCAGCAACAGCAGCAGCAGCAGCAGCAGCA:CAGCAGCAGCAGCAGCAGCA	NA	NM_001374828.1	Gln206_Gln214del	del	deletion	206	123	NA	NA	NA	NA	NA
NM_001374828.1(ARID1B):c.591GCA[5] (p.Gln213_Gln214del)	ARID1B|LOC115308161	NA	Inborn genetic diseases	Likely benign	criteria provided, single submitter	VCV000588319	6	157099403 - 157099408	6	156778269 - 156778274	588319	579212	rs587779743	NC_000006.12:156778268:CAGCAGCAGCAGCAGCAGCAGCA:CAGCAGCAGCAGCAGCA	NA	NM_001374828.1	Gln213_Gln214del	del	deletion	213	130	NA	NA	NA	NA	NA
NM_001374828.1(ARID1B):c.612_632del (p.Gln208_Gln214del)	ARID1B|LOC115308161	NA	Inborn genetic diseases|not specified|not provided	Likely benign	criteria provided, multiple submitters, no conflicts	VCV000434350	6	157099406 - 157099426	6	156778272 - 156778292	434350	428542	rs762617219	NC_000006.12:156778271:CAGCAGCAGCAGCAGCAGCAACAGCAGCAGCAGCAGCAGCA:CAGCAGCAGCAGCAGCAGCA	NA	NM_001374828.1	Gln208_Gln214del	del	deletion	208	125	NA	NA	NA	NA	NA
NM_001374828.1(ARID1B):c.612_629del (p.Gln209_Gln214del)	ARID1B|LOC115308161	NA	Inborn genetic diseases|not provided	Conflicting interpretations of pathogenicity	criteria provided, conflicting interpretations	VCV000588830	6	157099409 - 157099426	6	156778275 - 156778292	588830	579126	rs768349133	NC_000006.12:156778274:CAGCAGCAGCAGCAGCAACAGCAGCAGCAGCAGCA:CAGCAGCAGCAGCAGCA	NA	NM_001374828.1	Gln209_Gln214del	del	deletion	209	126	NA	NA	NA	NA	NA
NM_001374828.1(ARID1B):c.598C>G (p.Gln200Glu)	ARID1B|LOC115308161	Q200E	not provided	Likely benign	criteria provided, single submitter	VCV001572171	6	157099412	6	156778278	1572171	1538240	NA	NC_000006.12:156778277:C:G	NA	NM_001374828.1	Gln200Glu	Glu	missense	200	117	Gln	Glu	Q	E	Q117E
NM_001374828.1(ARID1B):c.612_626del (p.Gln210_Gln214del)	ARID1B|LOC115308161	NA	not provided	Likely benign	criteria provided, multiple submitters, no conflicts	VCV000376846	6	157099412 - 157099426	6	156778278 - 156778292	376846	363724	rs774668010	NC_000006.12:156778277:CAGCAGCAGCAGCAACAGCAGCAGCAGCA:CAGCAGCAGCAGCA	NA	NM_001374828.1	Gln210_Gln214del	del	deletion	210	127	NA	NA	NA	NA	NA
NM_001374828.1(ARID1B):c.612_623del (p.Gln211_Gln214del)	LOC115308161|ARID1B	NA	not specified	Likely benign	criteria provided, single submitter	VCV000210286	6	157099415 - 157099426	6	156778281 - 156778292	210286	207345	rs797045275	NC_000006.12:156778280:CAGCAGCAGCAACAGCAGCAGCA:CAGCAGCAGCA	NA	NM_001374828.1	Gln211_Gln214del	del	deletion	211	128	NA	NA	NA	NA	NA
NM_001374828.1(ARID1B):c.612_620dup (p.Gln212_Gln214dup)	ARID1B|LOC115308161	NA	Intellectual disability	Likely benign	no assertion criteria provided	VCV000975339	6	157099417 - 157099418	6	156778283 - 156778284	975339	963602	rs797045274	NC_000006.12:156778283:CAGCAGCAACAGCAGCA:CAGCAGCAACAGCAGCAACAGCAGCA	NA	NM_001374828.1	Gln212_Gln214dup	dup	duplication	212	129	NA	NA	NA	NA	NA
NM_001374828.1(ARID1B):c.612_620del (p.Gln212_Gln214del)	ARID1B|LOC115308161	NA	not provided|Inborn genetic diseases|not specified	Likely benign	criteria provided, multiple submitters, no conflicts	VCV000210285	6	157099418 - 157099426	6	156778284 - 156778292	210285	207344	rs797045274	NC_000006.12:156778283:CAGCAGCAACAGCAGCA:CAGCAGCA	NA	NM_001374828.1	Gln212_Gln214del	del	deletion	212	129	NA	NA	NA	NA	NA
NM_001374828.1(ARID1B):c.612_617dup (p.Gln214_His215insGlnGln)	ARID1B|LOC115308161	NA	Inborn genetic diseases	Likely benign	criteria provided, single submitter	VCV001733407	6	157099420 - 157099421	6	156778286 - 156778287	1733407	1793029	NA	NC_000006.12:156778286:CAGCAACAGCA:CAGCAACAGCAACAGCA	NA	NM_001374828.1	Gln214_His215insGlnGln	insGlnGln	insertion	214	131	NA	NA	NA	NA	NA
NM_001374828.1(ARID1B):c.611_612insGCAACA (p.Gln213_Gln214dup)	ARID1B|LOC115308161	NA	not provided	Uncertain significance	criteria provided, single submitter	VCV001520391	6	157099423 - 157099424	6	156778289 - 156778290	1520391	1516385	NA	NC_000006.12:156778289:CA:CAGCAACA	NA	NM_001374828.1	Gln213_Gln214dup	dup	duplication	213	130	NA	NA	NA	NA	NA
NM_001374828.1(ARID1B):c.612_614del (p.Gln214del)	ARID1B|LOC115308161	Q73del, Q131del, Q214del	Inborn genetic diseases	Benign	criteria provided, single submitter	VCV001733406	6	157099424 - 157099426	6	156778290 - 156778292	1733406	1793028	NA	NC_000006.12:156778289:CAACA:CA	NA	NM_001374828.1	Gln214del	del	deletion	214	131	NA	NA	NA	NA	NA
NM_001374828.1(ARID1B):c.615GCA[12] (p.Gln214_His215insGlnGlnGlnGlnGln)	ARID1B|LOC115308161	NA	Inborn genetic diseases	Likely benign	criteria provided, single submitter	VCV001734288	6	157099426 - 157099427	6	156778292 - 156778293	1734288	1786707	NA	NC_000006.12:156778292:CAGCAGCAGCAGCAGCAGCAGCA:CAGCAGCAGCAGCAGCAGCAGCAGCAGCAGCAGCAGCA	NA	NM_001374828.1	Gln214_His215insGlnGlnGlnGlnGln	insGlnGlnGlnGlnGln	insertion	214	131	NA	NA	NA	NA	NA
NM_001374828.1(ARID1B):c.612_613insG (p.Gln205fs)	LOC115308161|ARID1B	Q205fs	not provided	Uncertain significance	no assertion criteria provided	VCV000591621	6	157099426 - 157099427	6	156778292 - 156778293	591621	582610	rs1554247377	NC_000006.12:156778292::G	NA	NM_001374828.1	Gln205fs	fs	frame_shift	205	122	NA	NA	NA	NA	NA
NM_001374828.1(ARID1B):c.615GCA[11] (p.Gln211_Gln214dup)	ARID1B|LOC115308161	NA	Inborn genetic diseases	Likely benign	criteria provided, single submitter	VCV000589511	6	157099426 - 157099427	6	156778292 - 156778293	589511	579129	rs587779744	NC_000006.12:156778292:CAGCAGCAGCAGCAGCAGCAGCA:CAGCAGCAGCAGCAGCAGCAGCAGCAGCAGCAGCA	NA	NM_001374828.1	Gln211_Gln214dup	dup	duplication	211	128	NA	NA	NA	NA	NA
NM_001374828.1(ARID1B):c.615GCA[10] (p.Gln212_Gln214dup)	ARID1B|LOC115308161	NA	Inborn genetic diseases|not provided	Conflicting interpretations of pathogenicity	criteria provided, conflicting interpretations	VCV000588939	6	157099426 - 157099427	6	156778292 - 156778293	588939	579242	rs587779744	NC_000006.12:156778292:CAGCAGCAGCAGCAGCAGCAGCA:CAGCAGCAGCAGCAGCAGCAGCAGCAGCAGCA	NA	NM_001374828.1	Gln212_Gln214dup	dup	duplication	212	129	NA	NA	NA	NA	NA
NM_001374828.1(ARID1B):c.615GCA[8] (p.Gln214dup)	LOC115308161|ARID1B	NA	Inborn genetic diseases|not specified|not provided	Benign/Likely benign	criteria provided, multiple submitters, no conflicts	VCV000210289	6	157099426 - 157099427	6	156778292 - 156778293	210289	207347	rs587779744	NC_000006.12:156778292:CAGCAGCAGCAGCAGCAGCAGCA:CAGCAGCAGCAGCAGCAGCAGCAGCA	NA	NM_001374828.1	Gln214dup	dup	duplication	214	131	NA	NA	NA	NA	NA
NM_001374828.1(ARID1B):c.615GCA[9] (p.Gln213_Gln214dup)	ARID1B|LOC115308161	NA	Inborn genetic diseases|not specified|not provided	Benign/Likely benign	criteria provided, multiple submitters, no conflicts	VCV000126329	6	157099426 - 157099427	6	156778292 - 156778293	126329	131861	rs587779744	NC_000006.12:156778292:CAGCAGCAGCAGCAGCAGCAGCA:CAGCAGCAGCAGCAGCAGCAGCAGCAGCA	NA	NM_001374828.1	Gln213_Gln214dup	dup	duplication	213	130	NA	NA	NA	NA	NA
NM_001374828.1(ARID1B):c.612A>G (p.Gln204=)	ARID1B|LOC115308161	NA	Inborn genetic diseases|not specified|not provided|Coffin-Siris syndrome 1	Benign/Likely benign	criteria provided, multiple submitters, no conflicts	VCV000126328	6	157099426	6	156778292	126328	131860	rs78253128	NC_000006.12:156778291:A:G	NA	NM_001374828.1	Gln204=	=	synonymous	204	121	NA	NA	NA	NA	NA
NM_001374828.1(ARID1B):c.615GCA[2] (p.Gln210_Gln214del)	LOC115308161|ARID1B	NA	not provided	Likely benign	criteria provided, single submitter	VCV001220153	6	157099427 - 157099441	6	156778293 - 156778307	1220153	1210129	NA	NC_000006.12:156778292:CAGCAGCAGCAGCAGCAGCAGCA:CAGCAGCA	NA	NM_001374828.1	Gln210_Gln214del	del	deletion	210	127	NA	NA	NA	NA	NA
NM_001374828.1(ARID1B):c.615GCA[4] (p.Gln212_Gln214del)	ARID1B|LOC115308161	NA	not provided	Uncertain significance	no assertion criteria provided	VCV000591725	6	157099427 - 157099435	6	156778293 - 156778301	591725	582714	rs587779744	NC_000006.12:156778292:CAGCAGCAGCAGCAGCAGCAGCA:CAGCAGCAGCAGCA	NA	NM_001374828.1	Gln212_Gln214del	del	deletion	212	129	NA	NA	NA	NA	NA
NM_001374828.1(ARID1B):c.615GCA[5] (p.Gln213_Gln214del)	ARID1B|LOC115308161	NA	See cases|Inborn genetic diseases|not provided	Likely benign	criteria provided, multiple submitters, no conflicts	VCV000589319	6	157099427 - 157099432	6	156778293 - 156778298	589319	579286	rs587779744	NC_000006.12:156778292:CAGCAGCAGCAGCAGCAGCAGCA:CAGCAGCAGCAGCAGCA	NA	NM_001374828.1	Gln213_Gln214del	del	deletion	213	130	NA	NA	NA	NA	NA
NM_001374828.1(ARID1B):c.615GCA[6] (p.Gln214del)	ARID1B|LOC115308161	Q214del	not specified|Inborn genetic diseases	Benign/Likely benign	criteria provided, multiple submitters, no conflicts	VCV000210288	6	157099427 - 157099429	6	156778293 - 156778295	210288	207346	rs587779744	NC_000006.12:156778292:CAGCAGCAGCAGCAGCAGCAGCA:CAGCAGCAGCAGCAGCAGCA	NA	NM_001374828.1	Gln214del	del	deletion	214	131	NA	NA	NA	NA	NA
NM_001374828.1(ARID1B):c.641_642insGCAGCAGCAGCAGCAGCAACAGCAGCAGCAGCAGCAGCAACAGCA (p.Gln214_His215insGlnGlnGlnGlnGlnGlnGlnGlnGlnGlnGlnGlnGlnGlnGln)	LOC115308161|ARID1B	NA	Inborn genetic diseases	Likely benign	criteria provided, single submitter	VCV001736194	6	157099429 - 157099430	6	156778295 - 156778296	1736194	1796728	NA	NC_000006.12:156778295:CAGCAGCAGCAGCAGCAGCAACAGCA:CAGCAGCAGCAGCAGCAGCAACAGCAGCAGCAGCAGCAGCAGCAACAGCAGCAGCAGCAGCAGCAACAGCA	NA	NM_001374828.1	Gln214_His215insGlnGlnGlnGlnGlnGlnGlnGlnGlnGlnGlnGlnGlnGlnGln	insGlnGlnGlnGlnGlnGlnGlnGlnGlnGlnGlnGlnGlnGlnGln	insertion	214	131	NA	NA	NA	NA	NA
NM_001374828.1(ARID1B):c.618G>A (p.Gln206_Gln207=)	ARID1B|LOC115308161	NA	Inborn genetic diseases	Likely benign	criteria provided, single submitter	VCV001734042	6	157099432	6	156778298	1734042	1789792	NA	NC_000006.12:156778297:G:A	NA	NM_001374828.1	Gln206_Gln207=	=	synonymous	206	123	NA	NA	NA	NA	NA
NM_001374828.1(ARID1B):c.624G>A (p.Gln208=)	ARID1B|LOC115308161	NA	not provided	Likely benign	criteria provided, single submitter	VCV001335650	6	157099438	6	156778304	1335650	1326621	NA	NC_000006.12:156778303:G:A	NA	NM_001374828.1	Gln208=	=	synonymous	208	125	NA	NA	NA	NA	NA
NM_001374828.1(ARID1B):c.641_642insGCAGCACCAGCAGCAGCAACAGCA (p.209_214Q[7]HQQQQQQ[1])	ARID1B|LOC115308161	NA	not provided	Likely benign	criteria provided, single submitter	VCV001216606	6	157099438 - 157099439	6	156778304 - 156778305	1216606	1206586	NA	NC_000006.12:156778304:CAGCAGCAGCAACAGCA:CAGCAGCAGCAACAGCAGCAGCACCAGCAGCAGCAACAGCA	NA	NM_001374828.1	209_214Q[7]HQQQQQQ[1]	]	other	209	126	NA	NA	NA	NA	NA
NM_001374828.1(ARID1B):c.633_641dup (p.Gln212_Gln214dup)	ARID1B|LOC115308161	NA	not provided	Likely benign	criteria provided, multiple submitters, no conflicts	VCV001529480	6	157099441 - 157099442	6	156778307 - 156778308	1529480	1604195	NA	NC_000006.12:156778307:CAGCAGCAACAGCA:CAGCAGCAACAGCAGCAACAGCA	NA	NM_001374828.1	Gln212_Gln214dup	dup	duplication	212	129	NA	NA	NA	NA	NA
NM_001374828.1(ARID1B):c.633GCAACA[3] (p.Gln213_Gln214dup)	ARID1B|LOC115308161	NA	not provided	Likely benign	criteria provided, single submitter	VCV001341615	6	157099444 - 157099445	6	156778310 - 156778311	1341615	1332864	NA	NC_000006.12:156778310:CAGCAACAGCAACA:CAGCAACAGCAACAGCAACA	NA	NM_001374828.1	Gln213_Gln214dup	dup	duplication	213	130	NA	NA	NA	NA	NA
NM_001374828.1(ARID1B):c.636A>G (p.Gln212_Gln213=)	ARID1B|LOC115308161	NA	Inborn genetic diseases	Likely benign	criteria provided, single submitter	VCV001735774	6	157099450	6	156778316	1735774	1786935	NA	NC_000006.12:156778315:A:G	NA	NM_001374828.1	Gln212_Gln213=	=	synonymous	212	129	NA	NA	NA	NA	NA
NM_001374828.1(ARID1B):c.639G>A (p.Gln213_Gln214=)	ARID1B|LOC115308161	NA	Inborn genetic diseases	Likely benign	criteria provided, single submitter	VCV001736107	6	157099453	6	156778319	1736107	1787266	NA	NC_000006.12:156778318:G:A	NA	NM_001374828.1	Gln213_Gln214=	=	synonymous	213	130	NA	NA	NA	NA	NA
NM_001374828.1(ARID1B):c.656ACA[2] (p.Asn221del)	ARID1B|LOC115308161	N138del, N221del, N80del	Inborn genetic diseases	Likely benign	criteria provided, single submitter	VCV001738080	6	157099468 - 157099470	6	156778334 - 156778336	1738080	1797316	NA	NC_000006.12:156778333:CAACAACAACA:CAACAACA	NA	NM_001374828.1	Asn221del	del	deletion	221	138	NA	NA	NA	NA	NA
NM_001374828.1(ARID1B):c.666C>T (p.Ser222=)	ARID1B|LOC115308161	NA	Inborn genetic diseases	Likely benign	criteria provided, single submitter	VCV000588227	6	157099480	6	156778346	588227	579220	rs1229372337	NC_000006.12:156778345:C:T	NA	NM_001374828.1	Ser222=	=	synonymous	222	139	NA	NA	NA	NA	NA
NM_001374828.1(ARID1B):c.688G>A (p.Ala230Thr)	ARID1B|LOC115308161	A230T	not provided	Likely benign	criteria provided, single submitter	VCV001328745	6	157099502	6	156778368	1328745	1319432	NA	NC_000006.12:156778367:G:A	NA	NM_001374828.1	Ala230Thr	Thr	missense	230	147	Ala	Thr	A	T	A147T
NM_001374828.1(ARID1B):c.693T>G (p.Pro231_Gln232=)	ARID1B|LOC115308161	NA	Inborn genetic diseases	Likely benign	criteria provided, single submitter	VCV001740699	6	157099507	6	156778373	1740699	1798199	NA	NC_000006.12:156778372:T:G	NA	NM_001374828.1	Pro231_Gln232=	=	synonymous	231	148	NA	NA	NA	NA	NA
NM_001374828.1(ARID1B):c.712G>A (p.Glu238Lys)	ARID1B|LOC115308161	E238K	not provided	Uncertain significance	criteria provided, single submitter	VCV001407977	6	157099526	6	156778392	1407977	1421625	NA	NC_000006.12:156778391:G:A	NA	NM_001374828.1	Glu238Lys	Lys	missense	238	155	Glu	Lys	E	K	E155K
NM_001374828.1(ARID1B):c.714G>A (p.Glu238=)	ARID1B|LOC115308161	NA	not provided	Benign	criteria provided, single submitter	VCV001272746	6	157099528	6	156778394	1272746	1262211	NA	NC_000006.12:156778393:G:A	NA	NM_001374828.1	Glu238=	=	synonymous	238	155	NA	NA	NA	NA	NA
NM_001374828.1(ARID1B):c.724C>T (p.His242Tyr)	ARID1B|LOC115308161	H242Y	not provided	Uncertain significance	criteria provided, single submitter	VCV000932623	6	157099538	6	156778404	932623	920751	rs1778844095	NC_000006.12:156778403:C:T	NA	NM_001374828.1	His242Tyr	Tyr	missense	242	159	His	Tyr	H	Y	H159Y
NM_001374828.1(ARID1B):c.740A>C (p.Asp247Ala)	ARID1B|LOC115308161	D106A, D164A, D247A	not provided	Uncertain significance	criteria provided, single submitter	VCV001719674	6	157099554	6	156778420	1719674	1772330	NA	NC_000006.12:156778419:A:C	NA	NM_001374828.1	Asp247Ala	Ala	missense	247	164	Asp	Ala	D	A	D164A
NM_001374828.1(ARID1B):c.752G>A (p.Gly251Asp)	ARID1B|LOC115308161	G251D	not provided	Uncertain significance	criteria provided, single submitter	VCV001350417	6	157099566	6	156778432	1350417	1469377	NA	NC_000006.12:156778431:G:A	NA	NM_001374828.1	Gly251Asp	Asp	missense	251	168	Gly	Asp	G	D	G168D
NM_001374828.1(ARID1B):c.770C>T (p.Pro257Leu)	LOC115308161|ARID1B	P174L, P257L	not provided|Inborn genetic diseases	Uncertain significance	criteria provided, multiple submitters, no conflicts	VCV000589623	6	157099584	6	156778450	589623	579132	rs1394730320	NC_000006.12:156778449:C:T	NA	NM_001374828.1	Pro257Leu	Leu	missense	257	174	Pro	Leu	P	L	P174L
NM_001374828.1(ARID1B):c.789C>T (p.Ser263_Lys264=)	ARID1B|LOC115308161	NA	Inborn genetic diseases	Likely benign	criteria provided, single submitter	VCV001747356	6	157099603	6	156778469	1747356	1803107	NA	NC_000006.12:156778468:C:T	NA	NM_001374828.1	Ser263_Lys264=	=	synonymous	263	180	NA	NA	NA	NA	NA
NM_001374828.1(ARID1B):c.795G>T (p.Pro265=)	LOC115308161|ARID1B	NA	not provided	Likely benign	criteria provided, single submitter	VCV001299055	6	157099609	6	156778475	1299055	1288917	NA	NC_000006.12:156778474:G:T	NA	NM_001374828.1	Pro265=	=	synonymous	265	182	NA	NA	NA	NA	NA
NM_001374828.1(ARID1B):c.799G>C (p.Asp267His)	ARID1B|LOC115308161	D267H	Intellectual disability	Likely benign	no assertion criteria provided	VCV000975338	6	157099613	6	156778479	975338	963603	rs1778855554	NC_000006.12:156778478:G:C	NA	NM_001374828.1	Asp267His	His	missense	267	184	Asp	His	D	H	D184H
NM_001374828.1(ARID1B):c.813G>A (p.Ala271=)	ARID1B|LOC115308161	NA	not provided	Likely benign	criteria provided, single submitter	VCV001579999	6	157099627	6	156778493	1579999	1599418	NA	NC_000006.12:156778492:G:A	NA	NM_001374828.1	Ala271=	=	synonymous	271	188	NA	NA	NA	NA	NA
NM_001374828.1(ARID1B):c.813_814delinsCT (p.Pro272Ser)	ARID1B|LOC115308161	P272S	not provided	Uncertain significance	criteria provided, single submitter	VCV001360018	6	157099627 - 157099628	6	156778493 - 156778494	1360018	1473891	NA	NC_000006.12:156778492:GC:CT	NA	NM_001374828.1	Pro272Ser	Ser	missense	272	189	Pro	Ser	P	S	P189S
NM_001374828.1(ARID1B):c.852G>A (p.Glu284=)	ARID1B	NA	not provided|Inborn genetic diseases	Benign/Likely benign	criteria provided, multiple submitters, no conflicts	VCV001230590	6	157099666	6	156778532	1230590	1219295	NA	NC_000006.12:156778531:G:A	NA	NM_001374828.1	Glu284=	=	synonymous	284	201	NA	NA	NA	NA	NA
NM_001374828.1(ARID1B):c.869C>A (p.Ala290Asp)	ARID1B	A290D	Inborn genetic diseases|not provided	Conflicting interpretations of pathogenicity	criteria provided, conflicting interpretations	VCV001422397	6	157099683	6	156778549	1422397	1416169	NA	NC_000006.12:156778548:C:A	NA	NM_001374828.1	Ala290Asp	Asp	missense	290	207	Ala	Asp	A	D	A207D
NM_001374828.1(ARID1B):c.881A>C (p.Gln294Pro)	ARID1B	Q211P, Q294P, Q153P	Inborn genetic diseases	Uncertain significance	criteria provided, single submitter	VCV001752882	6	157099695	6	156778561	1752882	1801315	NA	NC_000006.12:156778560:A:C	NA	NM_001374828.1	Gln294Pro	Pro	missense	294	211	Gln	Pro	Q	P	Q211P
NM_001374828.1(ARID1B):c.884A>C (p.Gln295Pro)	ARID1B	Q295P	not provided	Uncertain significance	criteria provided, single submitter	VCV001205686	6	157099698	6	156778564	1205686	1193728	NA	NC_000006.12:156778563:A:C	NA	NM_001374828.1	Gln295Pro	Pro	missense	295	212	Gln	Pro	Q	P	Q212P
NM_001374828.1(ARID1B):c.886C>T (p.Pro296Ser)	ARID1B	P213S, P296S	not specified	Uncertain significance	criteria provided, single submitter	VCV000210307	6	157099700	6	156778566	210307	207348	rs797045284	NC_000006.12:156778565:C:T	NA	NM_001374828.1	Pro296Ser	Ser	missense	296	213	Pro	Ser	P	S	P213S
NM_001374828.1(ARID1B):c.889C>T (p.Pro297Ser)	ARID1B	P214S, P297S	not specified	Likely benign	criteria provided, single submitter	VCV000434370	6	157099703	6	156778569	434370	428543	rs1301993972	NC_000006.12:156778568:C:T	NA	NM_001374828.1	Pro297Ser	Ser	missense	297	214	Pro	Ser	P	S	P214S
NM_001374828.1(ARID1B):c.890C>T (p.Pro297Leu)	ARID1B	P297L	not provided	Uncertain significance	criteria provided, single submitter	VCV001703287	6	157099704	6	156778570	1703287	1695678	NA	NC_000006.12:156778569:C:T	NA	NM_001374828.1	Pro297Leu	Leu	missense	297	214	Pro	Leu	P	L	P214L
NM_001374828.1(ARID1B):c.891G>A (p.Pro297=)	ARID1B	NA	not provided	Likely benign	criteria provided, single submitter	VCV001407026	6	157099705	6	156778571	1407026	1487084	NA	NC_000006.12:156778570:G:A	NA	NM_001374828.1	Pro297=	=	synonymous	297	214	NA	NA	NA	NA	NA
NM_001374828.1(ARID1B):c.895G>A (p.Ala299Thr)	ARID1B	A299T	Coffin-Siris syndrome 1	Uncertain significance	criteria provided, single submitter	VCV001032090	6	157099709	6	156778575	1032090	1020202	rs1323525221	NC_000006.12:156778574:G:A	NA	NM_001374828.1	Ala299Thr	Thr	missense	299	216	Ala	Thr	A	T	A216T
NM_001374828.1(ARID1B):c.897C>A (p.Ala299_Val300=)	ARID1B	NA	Inborn genetic diseases	Likely benign	criteria provided, single submitter	VCV001753806	6	157099711	6	156778577	1753806	1808187	NA	NC_000006.12:156778576:C:A	NA	NM_001374828.1	Ala299_Val300=	=	synonymous	299	216	NA	NA	NA	NA	NA
NM_001374828.1(ARID1B):c.901C>T (p.Pro301Ser)	ARID1B	P218S, P301S	Inborn genetic diseases	Uncertain significance	criteria provided, single submitter	VCV000588872	6	157099715	6	156778581	588872	579294	rs1044746171	NC_000006.12:156778580:C:T	NA	NM_001374828.1	Pro301Ser	Ser	missense	301	218	Pro	Ser	P	S	P218S
NM_001374828.1(ARID1B):c.901C>G (p.Pro301Ala)	ARID1B	P301A	Inborn genetic diseases|not provided	Conflicting interpretations of pathogenicity	criteria provided, conflicting interpretations	VCV000445563	6	157099715	6	156778581	445563	438835	rs1044746171	NC_000006.12:156778580:C:G	NA	NM_001374828.1	Pro301Ala	Ala	missense	301	218	Pro	Ala	P	A	P218A
NM_001374828.1(ARID1B):c.904G>A (p.Gly302Arg)	ARID1B	G302R, G161R, G219R	Inborn genetic diseases	Uncertain significance	criteria provided, single submitter	VCV001754191	6	157099718	6	156778584	1754191	1804746	NA	NC_000006.12:156778583:G:A	NA	NM_001374828.1	Gly302Arg	Arg	missense	302	219	Gly	Arg	G	R	G219R
NM_001374828.1(ARID1B):c.907GGC[5] (p.Gly306dup)	ARID1B	NA	not provided	Uncertain significance	criteria provided, single submitter	VCV001443142	6	157099720 - 157099721	6	156778586 - 156778587	1443142	1372029	NA	NC_000006.12:156778586:GGCGGCGGCGGC:GGCGGCGGCGGCGGC	NA	NM_001374828.1	Gly306dup	dup	duplication	306	223	NA	NA	NA	NA	NA
NM_001374828.1(ARID1B):c.910G>C (p.Gly304Arg)	ARID1B	G163R, G221R, G304R	not provided	Uncertain significance	criteria provided, single submitter	VCV001713678	6	157099724	6	156778590	1713678	1777573	NA	NC_000006.12:156778589:G:C	NA	NM_001374828.1	Gly304Arg	Arg	missense	304	221	Gly	Arg	G	R	G221R
NM_001374828.1(ARID1B):c.912C>T (p.Gly304=)	ARID1B	NA	not provided	Likely benign	criteria provided, single submitter	VCV000746360	6	157099726	6	156778592	746360	749939	rs1778868646	NC_000006.12:156778591:C:T	NA	NM_001374828.1	Gly304=	=	synonymous	304	221	NA	NA	NA	NA	NA
NM_001374828.1(ARID1B):c.927C>T (p.Ala309=)	ARID1B	NA	not provided|Coffin-Siris syndrome 1|Inborn genetic diseases|not specified	Conflicting interpretations of pathogenicity	criteria provided, conflicting interpretations	VCV000434368	6	157099741	6	156778607	434368	428544	rs1450163641	NC_000006.12:156778606:C:T	NA	NM_001374828.1	Ala309=	=	synonymous	309	226	NA	NA	NA	NA	NA
NM_001374828.1(ARID1B):c.928_929delinsCC (p.Val310Pro)	ARID1B	V227P, V310P	not provided|Inborn genetic diseases|Coffin-Siris syndrome 1	Conflicting interpretations of pathogenicity	criteria provided, conflicting interpretations	VCV000444704	6	157099742 - 157099743	6	156778608 - 156778609	444704	438344	rs1554247605	NC_000006.12:156778607:GT:CC	NA	NM_001374828.1	Val310Pro	Pro	missense	310	227	Val	Pro	V	P	V227P
NM_001374828.1(ARID1B):c.928G>C (p.Val310Leu)	ARID1B	V310L	not provided	Uncertain significance	criteria provided, single submitter	VCV000444703	6	157099742	6	156778608	444703	438343	rs777266582	NC_000006.12:156778607:G:C	NA	NM_001374828.1	Val310Leu	Leu	missense	310	227	Val	Leu	V	L	V227L
NM_001374828.1(ARID1B):c.947A>C (p.Tyr316Ser)	ARID1B	Y316S	not provided	Likely benign	criteria provided, single submitter	VCV001198084	6	157099761	6	156778627	1198084	1187032	NA	NC_000006.12:156778626:A:C	NA	NM_001374828.1	Tyr316Ser	Ser	missense	316	233	Tyr	Ser	Y	S	Y233S
NM_001374828.1(ARID1B):c.953G>A (p.Gly318Asp)	ARID1B	G318D	not provided	Uncertain significance	criteria provided, single submitter	VCV001327657	6	157099767	6	156778633	1327657	1318276	NA	NC_000006.12:156778632:G:A	NA	NM_001374828.1	Gly318Asp	Asp	missense	318	235	Gly	Asp	G	D	G235D
NM_001374828.1(ARID1B):c.954C>T (p.Gly318=)	ARID1B	NA	Coffin-Siris syndrome 1|not provided|Inborn genetic diseases|not specified	Benign/Likely benign	criteria provided, multiple submitters, no conflicts	VCV000434351	6	157099768	6	156778634	434351	428545	rs745740327	NC_000006.12:156778633:C:T	NA	NM_001374828.1	Gly318=	=	synonymous	318	235	NA	NA	NA	NA	NA
NM_001374828.1(ARID1B):c.966_981dup (p.Gly328fs)	ARID1B	G328fs	not provided	Pathogenic	criteria provided, single submitter	VCV000872672	6	157099774 - 157099775	6	156778640 - 156778641	872672	859482	rs1778877596	NC_000006.12:156778640:GCCCCTGCGAGCGGCGGCCCC:GCCCCTGCGAGCGGCGGCCCCTGCGAGCGGCGGCCCC	NA	NM_001374828.1	Gly328fs	fs	frame_shift	328	245	NA	NA	NA	NA	NA
NM_001374828.1(ARID1B):c.961G>T (p.Ala321Ser)	ARID1B	A321S	not provided	Uncertain significance	criteria provided, multiple submitters, no conflicts	VCV000444705	6	157099775	6	156778641	444705	438345	rs1268089519	NC_000006.12:156778640:G:T	NA	NM_001374828.1	Ala321Ser	Ser	missense	321	238	Ala	Ser	A	S	A238S
NM_001374828.1(ARID1B):c.963C>T (p.Ala321=)	ARID1B	NA	Coffin-Siris syndrome 1|not provided|Inborn genetic diseases|not specified	Benign/Likely benign	criteria provided, multiple submitters, no conflicts	VCV000434352	6	157099777	6	156778643	434352	428546	rs533517668	NC_000006.12:156778642:C:T	NA	NM_001374828.1	Ala321=	=	synonymous	321	238	NA	NA	NA	NA	NA
NM_001374828.1(ARID1B):c.966_979delinsG (p.Ala323fs)	ARID1B	A323fs	Inborn genetic diseases	Pathogenic	criteria provided, single submitter	VCV000521684	6	157099780 - 157099793	6	156778646 - 156778659	521684	511634	rs1554247637	NC_000006.12:156778645:TGCGAGCGGCGGCC:G	NA	NM_001374828.1	Ala323fs	fs	frame_shift	323	240	NA	NA	NA	NA	NA
NM_001374828.1(ARID1B):c.980C>G (p.Pro327Arg)	ARID1B	P327R	Inborn genetic diseases|not provided	Benign	criteria provided, multiple submitters, no conflicts	VCV001267132	6	157099794	6	156778660	1267132	1254455	NA	NC_000006.12:156778659:C:G	NA	NM_001374828.1	Pro327Arg	Arg	missense	327	244	Pro	Arg	P	R	P244R
NM_001374828.1(ARID1B):c.985G>A (p.Gly329Ser)	ARID1B	G246S, G329S	not specified|Coffin-Siris syndrome 1|Inborn genetic diseases|not provided	Benign	criteria provided, multiple submitters, no conflicts	VCV000210310	6	157099799	6	156778665	210310	207349	rs375160616	NC_000006.12:156778664:G:A	NA	NM_001374828.1	Gly329Ser	Ser	missense	329	246	Gly	Ser	G	S	G246S
NM_001374828.1(ARID1B):c.988C>A (p.Arg330Ser)	ARID1B	R330S	not specified	Uncertain significance	criteria provided, single submitter	VCV001698548	6	157099802	6	156778668	1698548	1690925	NA	NC_000006.12:156778667:C:A	NA	NM_001374828.1	Arg330Ser	Ser	missense	330	247	Arg	Ser	R	S	R247S
NM_001374828.1(ARID1B):c.1000T>G (p.Cys334Gly)	ARID1B	C251G, C334G	Astrocytoma	Uncertain significance	criteria provided, single submitter	VCV000496813	6	157099814	6	156778680	496813	488237	rs1276300860	NC_000006.12:156778679:T:G	NA	NM_001374828.1	Cys334Gly	Gly	missense	334	251	Cys	Gly	C	G	C251G
NM_001374828.1(ARID1B):c.1009C>T (p.Gln337Ter)	ARID1B	Q254*, Q337*	not provided	Pathogenic	criteria provided, single submitter	VCV000620534	6	157099823	6	156778689	620534	611650	rs1554247662	NC_000006.12:156778688:C:T	NA	NM_001374828.1	Gln337Ter	Ter	termination	337	254	NA	NA	NA	NA	NA
NM_001374828.1(ARID1B):c.1018G>T (p.Gly340Ter)	ARID1B	G257*, G340*	not provided	Pathogenic	criteria provided, single submitter	VCV000373155	6	157099832	6	156778698	373155	359612	rs1057518256	NC_000006.12:156778697:G:T	NA	NM_001374828.1	Gly340Ter	Ter	termination	340	257	NA	NA	NA	NA	NA
NM_001374828.1(ARID1B):c.1025A>G (p.Gln342Arg)	ARID1B	Q342R	not provided	Uncertain significance	criteria provided, single submitter	VCV001307341	6	157099839	6	156778705	1307341	1298611	NA	NC_000006.12:156778704:A:G	NA	NM_001374828.1	Gln342Arg	Arg	missense	342	259	Gln	Arg	Q	R	Q259R
NM_001374828.1(ARID1B):c.1036A>T (p.Met346Leu)	ARID1B	M205L, M346L, M263L	Inborn genetic diseases	Uncertain significance	criteria provided, single submitter	VCV001760988	6	157099850	6	156778716	1760988	1816603	NA	NC_000006.12:156778715:A:T	NA	NM_001374828.1	Met346Leu	Leu	missense	346	263	Met	Leu	M	L	M263L
NM_001374828.1(ARID1B):c.1046T>G (p.Met349Arg)	ARID1B	M349R	Coffin-Siris syndrome 1	Uncertain significance	criteria provided, single submitter	VCV000930931	6	157099860	6	156778726	930931	919008	rs1401971317	NC_000006.12:156778725:T:G	NA	NM_001374828.1	Met349Arg	Arg	missense	349	266	Met	Arg	M	R	M266R
NM_001374828.1(ARID1B):c.1051TCCGCC[1] (p.351SA[1])	ARID1B	NA	Coffin-Siris syndrome 1	Uncertain significance	criteria provided, single submitter	VCV001679742	6	157099864 - 157099869	6	156778730 - 156778735	1679742	1671661	NA	NC_000006.12:156778729:CTCCGCCTCCGCC:CTCCGCC	NA	NM_001374828.1	351SA[1]	]	other	351	268	NA	NA	NA	NA	NA
NM_001374828.1(ARID1B):c.1057T>G (p.Ser353Ala)	ARID1B	S353A, S270A, S212A	Inborn genetic diseases	Likely benign	criteria provided, single submitter	VCV001761950	6	157099871	6	156778737	1761950	1823892	NA	NC_000006.12:156778736:T:G	NA	NM_001374828.1	Ser353Ala	Ala	missense	353	270	Ser	Ala	S	A	S270A
NM_001374828.1(ARID1B):c.1058CCG[6] (p.Ala357dup)	ARID1B	NA	not provided	Benign	criteria provided, single submitter	VCV001286928	6	157099871 - 157099872	6	156778737 - 156778738	1286928	1276763	NA	NC_000006.12:156778737:CCGCCGCCGCCGCCG:CCGCCGCCGCCGCCGCCG	NA	NM_001374828.1	Ala357dup	dup	duplication	357	274	NA	NA	NA	NA	NA
NM_001374828.1(ARID1B):c.1058CCG[4] (p.Ala357del)	ARID1B	A357del, A274del, A216del	Inborn genetic diseases	Benign	criteria provided, single submitter	VCV001762477	6	157099872 - 157099874	6	156778738 - 156778740	1762477	1816876	NA	NC_000006.12:156778737:CCGCCGCCGCCGCCG:CCGCCGCCGCCG	NA	NM_001374828.1	Ala357del	del	deletion	357	274	NA	NA	NA	NA	NA
NM_001374828.1(ARID1B):c.1075G>C (p.Ala359Pro)	ARID1B	A359P	not provided	Uncertain significance	criteria provided, single submitter	VCV001492620	6	157099889	6	156778755	1492620	1516758	NA	NC_000006.12:156778754:G:C	NA	NM_001374828.1	Ala359Pro	Pro	missense	359	276	Ala	Pro	A	P	A276P
NM_001374828.1(ARID1B):c.1076C>T (p.Ala359Val)	ARID1B	A276V, A359V, A218V	Inborn genetic diseases	Likely benign	criteria provided, single submitter	VCV001762720	6	157099890	6	156778756	1762720	1817118	NA	NC_000006.12:156778755:C:T	NA	NM_001374828.1	Ala359Val	Val	missense	359	276	Ala	Val	A	V	A276V
NM_001374828.1(ARID1B):c.1095C>G (p.Pro365=)	ARID1B	NA	Inborn genetic diseases|not provided	Likely benign	criteria provided, multiple submitters, no conflicts	VCV001179253	6	157099909	6	156778775	1179253	1169159	NA	NC_000006.12:156778774:C:G	NA	NM_001374828.1	Pro365=	=	synonymous	365	282	NA	NA	NA	NA	NA
NM_001374828.1(ARID1B):c.1099C>T (p.Gln367Ter)	ARID1B	Q284*, Q367*	Coffin-Siris syndrome 1	not provided	no assertion provided	VCV000635838	6	157099913	6	156778779	635838	623652	rs1583025138	NC_000006.12:156778778:C:T	NA	NM_001374828.1	Gln367Ter	Ter	termination	367	284	NA	NA	NA	NA	NA
NM_001374828.1(ARID1B):c.1112A>G (p.Glu371Gly)	ARID1B	E371G	Inborn genetic diseases|not provided	Conflicting interpretations of pathogenicity	criteria provided, conflicting interpretations	VCV001193699	6	157099926	6	156778792	1193699	1183775	NA	NC_000006.12:156778791:A:G	NA	NM_001374828.1	Glu371Gly	Gly	missense	371	288	Glu	Gly	E	G	E288G
NM_001374828.1(ARID1B):c.1114G>A (p.Gly372Arg)	ARID1B	G372R	Coffin-Siris syndrome 1	Uncertain significance	criteria provided, single submitter	VCV001030722	6	157099928	6	156778794	1030722	1016678	rs926297805	NC_000006.12:156778793:G:A	NA	NM_001374828.1	Gly372Arg	Arg	missense	372	289	Gly	Arg	G	R	G289R
NM_001374828.1(ARID1B):c.1120C>G (p.Pro374Ala)	ARID1B	P374A	not provided	Uncertain significance	criteria provided, single submitter	VCV001411946	6	157099934	6	156778800	1411946	1349085	NA	NC_000006.12:156778799:C:G	NA	NM_001374828.1	Pro374Ala	Ala	missense	374	291	Pro	Ala	P	A	P291A
NM_001374828.1(ARID1B):c.1122C>A (p.Pro374=)	ARID1B	NA	not provided	Likely benign	criteria provided, single submitter	VCV001594650	6	157099936	6	156778802	1594650	1621774	NA	NC_000006.12:156778801:C:A	NA	NM_001374828.1	Pro374=	=	synonymous	374	291	NA	NA	NA	NA	NA
NM_001374828.1(ARID1B):c.1132T>G (p.Cys378Gly)	ARID1B	C378G	Coffin-Siris syndrome 1	Uncertain significance	criteria provided, single submitter	VCV001098674	6	157099946	6	156778812	1098674	1087332	NA	NC_000006.12:156778811:T:G	NA	NM_001374828.1	Cys378Gly	Gly	missense	378	295	Cys	Gly	C	G	C295G
NM_001374828.1(ARID1B):c.1136A>C (p.Asn379Thr)	ARID1B	N296T, N379T	not specified	Uncertain significance	criteria provided, single submitter	VCV000210311	6	157099950	6	156778816	210311	207350	rs797045285	NC_000006.12:156778815:A:C	NA	NM_001374828.1	Asn379Thr	Thr	missense	379	296	Asn	Thr	N	T	N296T
NM_001374828.1(ARID1B):c.1147G>A (p.Gly383Ser)	ARID1B	G383S	not provided	Likely benign	criteria provided, single submitter	VCV001603126	6	157099961	6	156778827	1603126	1611464	NA	NC_000006.12:156778826:G:A	NA	NM_001374828.1	Gly383Ser	Ser	missense	383	300	Gly	Ser	G	S	G300S
NM_001374828.1(ARID1B):c.1166C>G (p.Ala389Gly)	ARID1B	A389G	not provided	Uncertain significance	criteria provided, single submitter	VCV000500347	6	157099980	6	156778846	500347	491771	rs1168284939	NC_000006.12:156778845:C:G	NA	NM_001374828.1	Ala389Gly	Gly	missense	389	306	Ala	Gly	A	G	A306G
NM_001374828.1(ARID1B):c.1170CGG[9] (p.Gly402dup)	ARID1B	NA	Inborn genetic diseases|not specified|Coffin-Siris syndrome 1|not provided	Benign/Likely benign	criteria provided, multiple submitters, no conflicts	VCV000210313	6	157099981 - 157099982	6	156778847 - 156778848	210313	207352	rs587779747	NC_000006.12:156778847:GGCGGCGGCGGCGGCGGCGGCGGCGG:GGCGGCGGCGGCGGCGGCGGCGGCGGCGG	NA	NM_001374828.1	Gly402dup	dup	duplication	402	319	NA	NA	NA	NA	NA
NM_001374828.1(ARID1B):c.1170CGG[10] (p.Gly401_Gly402dup)	ARID1B	NA	Inborn genetic diseases|not specified|not provided	Benign/Likely benign	criteria provided, multiple submitters, no conflicts	VCV000210312	6	157099981 - 157099982	6	156778847 - 156778848	210312	207351	rs587779747	NC_000006.12:156778847:GGCGGCGGCGGCGGCGGCGGCGGCGG:GGCGGCGGCGGCGGCGGCGGCGGCGGCGGCGG	NA	NM_001374828.1	Gly401_Gly402dup	dup	duplication	401	318	NA	NA	NA	NA	NA
NM_001374828.1(ARID1B):c.1170CGG[7] (p.Gly402del)	ARID1B	G402del	Inborn genetic diseases|not provided	Benign/Likely benign	criteria provided, multiple submitters, no conflicts	VCV000589538	6	157099982 - 157099984	6	156778848 - 156778850	589538	579302	rs587779747	NC_000006.12:156778847:GGCGGCGGCGGCGGCGGCGGCGGCGG:GGCGGCGGCGGCGGCGGCGGCGG	NA	NM_001374828.1	Gly402del	del	deletion	402	319	NA	NA	NA	NA	NA
NM_001374828.1(ARID1B):c.1170CGG[4] (p.Gly399_Gly402del)	ARID1B	NA	Inborn genetic diseases|not provided	Conflicting interpretations of pathogenicity	criteria provided, conflicting interpretations	VCV000445786	6	157099982 - 157099993	6	156778848 - 156778859	445786	439058	rs587779747	NC_000006.12:156778847:GGCGGCGGCGGCGGCGGCGGCGGCGG:GGCGGCGGCGGCGG	NA	NM_001374828.1	Gly399_Gly402del	del	deletion	399	316	NA	NA	NA	NA	NA
NM_001374828.1(ARID1B):c.1170CGG[5] (p.Gly400_Gly402del)	ARID1B	NA	Coffin-Siris syndrome 1|not provided|Inborn genetic diseases|not specified	Benign/Likely benign	criteria provided, multiple submitters, no conflicts	VCV000434371	6	157099982 - 157099990	6	156778848 - 156778856	434371	428547	rs587779747	NC_000006.12:156778847:GGCGGCGGCGGCGGCGGCGGCGGCGG:GGCGGCGGCGGCGGCGG	NA	NM_001374828.1	Gly400_Gly402del	del	deletion	400	317	NA	NA	NA	NA	NA
NM_001374828.1(ARID1B):c.1170CGG[3] (p.Gly398_Gly402del)	ARID1B	NA	not provided	Conflicting interpretations of pathogenicity	criteria provided, conflicting interpretations	VCV000374730	6	157099982 - 157099996	6	156778848 - 156778862	374730	361616	rs587779747	NC_000006.12:156778847:GGCGGCGGCGGCGGCGGCGGCGGCGG:GGCGGCGGCGG	NA	NM_001374828.1	Gly398_Gly402del	del	deletion	398	315	NA	NA	NA	NA	NA
NM_001374828.1(ARID1B):c.1170CGG[6] (p.Gly401_Gly402del)	ARID1B	NA	Inborn genetic diseases|not specified|not provided	Benign/Likely benign	criteria provided, multiple submitters, no conflicts	VCV000126338	6	157099982 - 157099987	6	156778848 - 156778853	126338	131870	rs587779747	NC_000006.12:156778847:GGCGGCGGCGGCGGCGGCGGCGGCGG:GGCGGCGGCGGCGGCGGCGG	NA	NM_001374828.1	Gly401_Gly402del	del	deletion	401	318	NA	NA	NA	NA	NA
NM_001374828.1(ARID1B):c.1172_1173delinsTA (p.Gly391Val)	ARID1B	G391V	not provided	Uncertain significance	criteria provided, single submitter	VCV001396041	6	157099986 - 157099987	6	156778852 - 156778853	1396041	1350820	NA	NC_000006.12:156778851:GC:TA	NA	NM_001374828.1	Gly391Val	Val	missense	391	308	Gly	Val	G	V	G308V
NM_001374828.1(ARID1B):c.1174G>A (p.Gly392Ser)	ARID1B	G392S	not provided	Likely benign	criteria provided, single submitter	VCV001532662	6	157099988	6	156778854	1532662	1636273	NA	NC_000006.12:156778853:G:A	NA	NM_001374828.1	Gly392Ser	Ser	missense	392	309	Gly	Ser	G	S	G309S
NM_001374828.1(ARID1B):c.1183G>A (p.Gly395Ser)	ARID1B	G395S	not provided	Uncertain significance	criteria provided, single submitter	VCV001347502	6	157099997	6	156778863	1347502	1465932	NA	NC_000006.12:156778862:G:A	NA	NM_001374828.1	Gly395Ser	Ser	missense	395	312	Gly	Ser	G	S	G312S
NM_001374828.1(ARID1B):c.1190_1191insAGG (p.Gly402dup)	ARID1B	NA	Inborn genetic diseases	Likely benign	criteria provided, single submitter	VCV000589273	6	157100002 - 157100003	6	156778868 - 156778869	589273	579247	rs1562377373	NC_000006.12:156778868:GG:GGAGG	NA	NM_001374828.1	Gly402dup	dup	duplication	402	319	NA	NA	NA	NA	NA
NM_001374828.1(ARID1B):c.1191_1196del (p.Gly401_Gly402del)	ARID1B	NA	not specified	Likely benign	criteria provided, single submitter	VCV001337480	6	157100003 - 157100008	6	156778869 - 156778874	1337480	1328489	NA	NC_000006.12:156778868:GGCGGAGG:GG	NA	NM_001374828.1	Gly401_Gly402del	del	deletion	401	318	NA	NA	NA	NA	NA
NM_001374828.1(ARID1B):c.1206_1223dup (p.Ser403_Gly408dup)	ARID1B	NA	Inborn genetic diseases	Likely benign	criteria provided, single submitter	VCV000591704	6	157100003 - 157100004	6	156778869 - 156778870	591704	582693	rs755976776	NC_000006.12:156778869:GCGGAGGAGGAGGAGGCAGCGGAGGAGGAGGAGG:GCGGAGGAGGAGGAGGCAGCGGAGGAGGAGGAGGCAGCGGAGGAGGAGGAGG	NA	NM_001374828.1	Ser403_Gly408dup	dup	duplication	403	320	NA	NA	NA	NA	NA
NM_001374828.1(ARID1B):c.1206_1223del (p.Ser403_Gly408del)	ARID1B	NA	not specified	Likely benign	criteria provided, single submitter	VCV000434372	6	157100004 - 157100021	6	156778870 - 156778887	434372	428549	rs755976776	NC_000006.12:156778869:GCGGAGGAGGAGGAGGCAGCGGAGGAGGAGGAGG:GCGGAGGAGGAGGAGG	NA	NM_001374828.1	Ser403_Gly408del	del	deletion	403	320	NA	NA	NA	NA	NA
NM_001374828.1(ARID1B):c.1194AGG[5] (p.Gly402dup)	ARID1B	NA	not provided|Inborn genetic diseases	Benign/Likely benign	criteria provided, multiple submitters, no conflicts	VCV000589228	6	157100005 - 157100006	6	156778871 - 156778872	589228	579222	rs587779748	NC_000006.12:156778871:GGAGGAGGAGGAGG:GGAGGAGGAGGAGGAGG	NA	NM_001374828.1	Gly402dup	dup	duplication	402	319	NA	NA	NA	NA	NA
NM_001374828.1(ARID1B):c.1191C>A (p.Gly397=)	ARID1B	NA	Inborn genetic diseases|not provided|Coffin-Siris syndrome 1	Benign/Likely benign	criteria provided, multiple submitters, no conflicts	VCV000126339	6	157100005	6	156778871	126339	131871	rs184815562	NC_000006.12:156778870:C:A	NA	NM_001374828.1	Gly397=	=	synonymous	397	314	NA	NA	NA	NA	NA
NM_001374828.1(ARID1B):c.1206_1229del (p.Ser403_Gly410del)	ARID1B	NA	not provided	Likely benign	criteria provided, single submitter	VCV001342784	6	157100006 - 157100029	6	156778872 - 156778895	1342784	1334421	NA	NC_000006.12:156778871:GGAGGAGGAGGAGGCAGCGGAGGAGGAGGAGGAGGAGG:GGAGGAGGAGGAGG	NA	NM_001374828.1	Ser403_Gly410del	del	deletion	403	320	NA	NA	NA	NA	NA
NM_001374828.1(ARID1B):c.1194AGG[3] (p.Gly402del)	ARID1B	G402del	Inborn genetic diseases|not specified|not provided|Coffin-Siris syndrome 1	Benign/Likely benign	criteria provided, multiple submitters, no conflicts	VCV000126340	6	157100006 - 157100008	6	156778872 - 156778874	126340	131872	rs587779748	NC_000006.12:156778871:GGAGGAGGAGGAGG:GGAGGAGGAGG	NA	NM_001374828.1	Gly402del	del	deletion	402	319	NA	NA	NA	NA	NA
NM_001374828.1(ARID1B):c.1194A>C (p.Gly398=)	ARID1B	NA	Coffin-Siris syndrome 1|not provided|Inborn genetic diseases|not specified	Benign/Likely benign	criteria provided, multiple submitters, no conflicts	VCV000434353	6	157100008	6	156778874	434353	428548	rs112474841	NC_000006.12:156778873:A:C	NA	NM_001374828.1	Gly398=	=	synonymous	398	315	NA	NA	NA	NA	NA
NM_001374828.1(ARID1B):c.1207_1209del (p.Ser403del)	ARID1B	S403del	not provided	Likely benign	criteria provided, single submitter	VCV001191125	6	157100019 - 157100021	6	156778885 - 156778887	1191125	1180126	NA	NC_000006.12:156778884:GCAGC:GC	NA	NM_001374828.1	Ser403del	del	deletion	403	320	NA	NA	NA	NA	NA
NM_001374828.1(ARID1B):c.1207_1230dup (p.Ser403_Gly410dup)	ARID1B	NA	not provided	Uncertain significance	no assertion criteria provided	VCV000591896	6	157100020 - 157100021	6	156778886 - 156778887	591896	582885	rs1215031054	NC_000006.12:156778886:AGCGGAGGAGGAGGAGGAGGAGGA:AGCGGAGGAGGAGGAGGAGGAGGAAGCGGAGGAGGAGGAGGAGGAGGA	NA	NM_001374828.1	Ser403_Gly410dup	dup	duplication	403	320	NA	NA	NA	NA	NA
NM_001374828.1(ARID1B):c.1211GAG[11] (p.Gly409_Gly411dup)	ARID1B	NA	not provided|Inborn genetic diseases	Benign/Likely benign	criteria provided, multiple submitters, no conflicts	VCV000589786	6	157100023 - 157100024	6	156778889 - 156778890	589786	579303	rs747790383	NC_000006.12:156778889:GGAGGAGGAGGAGGAGGAGGAGGAG:GGAGGAGGAGGAGGAGGAGGAGGAGGAGGAGGAG	NA	NM_001374828.1	Gly409_Gly411dup	dup	duplication	409	326	NA	NA	NA	NA	NA
NM_001374828.1(ARID1B):c.1211GAG[10] (p.Gly410_Gly411dup)	ARID1B	NA	Inborn genetic diseases|not provided	Benign/Likely benign	criteria provided, multiple submitters, no conflicts	VCV000588854	6	157100023 - 157100024	6	156778889 - 156778890	588854	579304	rs747790383	NC_000006.12:156778889:GGAGGAGGAGGAGGAGGAGGAGGAG:GGAGGAGGAGGAGGAGGAGGAGGAGGAGGAG	NA	NM_001374828.1	Gly410_Gly411dup	dup	duplication	410	327	NA	NA	NA	NA	NA
NM_001374828.1(ARID1B):c.1211GAG[9] (p.Gly411dup)	ARID1B	NA	Inborn genetic diseases|not specified|not provided	Benign/Likely benign	criteria provided, multiple submitters, no conflicts	VCV000210314	6	157100023 - 157100024	6	156778889 - 156778890	210314	207353	rs747790383	NC_000006.12:156778889:GGAGGAGGAGGAGGAGGAGGAGGAG:GGAGGAGGAGGAGGAGGAGGAGGAGGAG	NA	NM_001374828.1	Gly411dup	dup	duplication	411	328	NA	NA	NA	NA	NA
NM_001374828.1(ARID1B):c.1211GAG[4] (p.Gly408_Gly411del)	ARID1B	NA	not provided|Inborn genetic diseases	Likely benign	criteria provided, multiple submitters, no conflicts	VCV000591999	6	157100024 - 157100035	6	156778890 - 156778901	591999	582988	rs747790383	NC_000006.12:156778889:GGAGGAGGAGGAGGAGGAGGAGGAG:GGAGGAGGAGGAG	NA	NM_001374828.1	Gly408_Gly411del	del	deletion	408	325	NA	NA	NA	NA	NA
NM_001374828.1(ARID1B):c.1211GAG[5] (p.Gly409_Gly411del)	ARID1B	NA	not specified|not provided	Conflicting interpretations of pathogenicity	criteria provided, conflicting interpretations	VCV000434374	6	157100024 - 157100032	6	156778890 - 156778898	434374	428550	rs747790383	NC_000006.12:156778889:GGAGGAGGAGGAGGAGGAGGAGGAG:GGAGGAGGAGGAGGAG	NA	NM_001374828.1	Gly409_Gly411del	del	deletion	409	326	NA	NA	NA	NA	NA
NM_001374828.1(ARID1B):c.1211GAG[7] (p.Gly411del)	ARID1B	G411del	not provided|Inborn genetic diseases|not specified	Benign	criteria provided, multiple submitters, no conflicts	VCV000434373	6	157100024 - 157100026	6	156778890 - 156778892	434373	428552	rs747790383	NC_000006.12:156778889:GGAGGAGGAGGAGGAGGAGGAGGAG:GGAGGAGGAGGAGGAGGAGGAG	NA	NM_001374828.1	Gly411del	del	deletion	411	328	NA	NA	NA	NA	NA
NM_001374828.1(ARID1B):c.1211GAG[6] (p.Gly410_Gly411del)	ARID1B	NA	not provided|Inborn genetic diseases|not specified	Benign/Likely benign	criteria provided, multiple submitters, no conflicts	VCV000434354	6	157100024 - 157100029	6	156778890 - 156778895	434354	428551	rs747790383	NC_000006.12:156778889:GGAGGAGGAGGAGGAGGAGGAGGAG:GGAGGAGGAGGAGGAGGAG	NA	NM_001374828.1	Gly410_Gly411del	del	deletion	410	327	NA	NA	NA	NA	NA
NM_001374828.1(ARID1B):c.1214G>A (p.Gly405Glu)	ARID1B	G264E, G322E, G405E	Inborn genetic diseases	Uncertain significance	criteria provided, single submitter	VCV001767695	6	157100028	6	156778894	1767695	1818346	NA	NC_000006.12:156778893:G:A	NA	NM_001374828.1	Gly405Glu	Glu	missense	405	322	Gly	Glu	G	E	G322E
NM_001374828.1(ARID1B):c.1222_1223insCAG (p.Gly407_Gly408insAla)	ARID1B	NA	Inborn genetic diseases	Likely benign	criteria provided, single submitter	VCV001768021	6	157100034 - 157100035	6	156778900 - 156778901	1768021	1825454	NA	NC_000006.12:156778900:AG:AGCAG	NA	NM_001374828.1	Gly407_Gly408insAla	insAla	insertion	407	324	NA	NA	NA	NA	NA
NM_001374828.1(ARID1B):c.1220G>C (p.Gly407Ala)	ARID1B	G324A, G407A	not provided	Conflicting interpretations of pathogenicity	criteria provided, conflicting interpretations	VCV000385303	6	157100034	6	156778900	385303	370248	rs1057522183	NC_000006.12:156778899:G:C	NA	NM_001374828.1	Gly407Ala	Ala	missense	407	324	Gly	Ala	G	A	G324A
NM_001374828.1(ARID1B):c.1222G>C (p.Gly408Arg)	ARID1B	G408R	not provided	Uncertain significance	criteria provided, single submitter	VCV001312462	6	157100036	6	156778902	1312462	1301844	NA	NC_000006.12:156778901:G:C	NA	NM_001374828.1	Gly408Arg	Arg	missense	408	325	Gly	Arg	G	R	G325R
NM_001374828.1(ARID1B):c.1229_1255dup (p.Gly410_Gly418dup)	ARID1B	NA	not provided	Uncertain significance	criteria provided, single submitter	VCV001427979	6	157100037 - 157100038	6	156778903 - 156778904	1427979	1464134	NA	NC_000006.12:156778903:AGGAGGAGGAGCAGGAGCAGGAGGAGCAGGAG:AGGAGGAGGAGCAGGAGCAGGAGGAGCAGGAGGAGGAGCAGGAGCAGGAGGAGCAGGAG	NA	NM_001374828.1	Gly410_Gly418dup	dup	duplication	410	327	NA	NA	NA	NA	NA
NM_001374828.1(ARID1B):c.1226G>C (p.Gly409Ala)	ARID1B	G409A	not provided|Inborn genetic diseases	Likely benign	criteria provided, multiple submitters, no conflicts	VCV001582851	6	157100040	6	156778906	1582851	1535089	NA	NC_000006.12:156778905:G:C	NA	NM_001374828.1	Gly409Ala	Ala	missense	409	326	Gly	Ala	G	A	G326A
NM_001374828.1(ARID1B):c.1227AGGAGGAGCAGGAGC[1] (p.411GAGAG[1])	ARID1B	NA	not provided|not specified|Inborn genetic diseases	Benign/Likely benign	criteria provided, multiple submitters, no conflicts	VCV000434355	6	157100041 - 157100055	6	156778907 - 156778921	434355	428555	rs773423003	NC_000006.12:156778906:AGGAGGAGCAGGAGCAGGAGGAGCAGGAGC:AGGAGGAGCAGGAGC	NA	NM_001374828.1	411GAGAG[1]	]	other	411	328	NA	NA	NA	NA	NA
NM_001374828.1(ARID1B):c.1235CAGGAG[3] (p.412AG[3])	ARID1B	NA	Inborn genetic diseases|not provided	Conflicting interpretations of pathogenicity	criteria provided, conflicting interpretations	VCV000588355	6	157100043 - 157100044	6	156778909 - 156778910	588355	579228	rs747438636	NC_000006.12:156778909:AGGAGCAGGAGCAGGAG:AGGAGCAGGAGCAGGAGCAGGAG	NA	NM_001374828.1	412AG[3]	]	other	412	329	NA	NA	NA	NA	NA
NM_001374828.1(ARID1B):c.1229G>C (p.Gly410Ala)	ARID1B	G327A, G410A	Coffin-Siris syndrome 1|not provided|Inborn genetic diseases	Uncertain significance	criteria provided, multiple submitters, no conflicts	VCV000452366	6	157100043	6	156778909	452366	443919	rs1455234951	NC_000006.12:156778908:G:C	NA	NM_001374828.1	Gly410Ala	Ala	missense	410	327	Gly	Ala	G	A	G327A
NM_001374828.1(ARID1B):c.1235CAGGAG[1] (p.412AG[1])	ARID1B	NA	not specified|not provided|Inborn genetic diseases	Conflicting interpretations of pathogenicity	criteria provided, conflicting interpretations	VCV000434375	6	157100044 - 157100049	6	156778910 - 156778915	434375	428554	rs747438636	NC_000006.12:156778909:AGGAGCAGGAGCAGGAG:AGGAGCAGGAG	NA	NM_001374828.1	412AG[1]	]	other	412	329	NA	NA	NA	NA	NA
NM_001374828.1(ARID1B):c.1235_1252dup (p.Ala412_Ala417dup)	ARID1B	NA	not provided	Conflicting interpretations of pathogenicity	criteria provided, conflicting interpretations	VCV001216212	6	157100046 - 157100047	6	156778912 - 156778913	1216212	1206193	NA	NC_000006.12:156778912:AGCAGGAGCAGGAGGAGCAG:AGCAGGAGCAGGAGGAGCAGCAGGAGCAGGAGGAGCAG	NA	NM_001374828.1	Ala412_Ala417dup	dup	duplication	412	329	NA	NA	NA	NA	NA
NM_001374828.1(ARID1B):c.1235_1243del (p.Ala412_Ala414del)	ARID1B	NA	not provided	Uncertain significance	no assertion criteria provided	VCV000591728	6	157100047 - 157100055	6	156778913 - 156778921	591728	582717	rs1562377638	NC_000006.12:156778912:AGCAGGAGCAG:AG	NA	NM_001374828.1	Ala412_Ala414del	del	deletion	412	329	NA	NA	NA	NA	NA
NM_001374828.1(ARID1B):c.1238GAGCAGGAG[1] (p.413GAG[1])	ARID1B	NA	Inborn genetic diseases|not specified|not provided	Conflicting interpretations of pathogenicity	criteria provided, conflicting interpretations	VCV000210315	6	157100050 - 157100058	6	156778916 - 156778924	210315	207354	rs771557031	NC_000006.12:156778915:AGGAGCAGGAGGAGCAGGAG:AGGAGCAGGAG	NA	NM_001374828.1	413GAG[1]	]	other	413	330	NA	NA	NA	NA	NA
NM_001374828.1(ARID1B):c.1238G>C (p.Gly413Ala)	ARID1B	G330A, G413A	not specified|not provided|Coffin-Siris syndrome 1	Conflicting interpretations of pathogenicity	criteria provided, conflicting interpretations	VCV000434376	6	157100052	6	156778918	434376	428553	rs749315126	NC_000006.12:156778917:G:C	NA	NM_001374828.1	Gly413Ala	Ala	missense	413	330	Gly	Ala	G	A	G330A
NM_001374828.1(ARID1B):c.1244GAG[1] (p.Gly416del)	ARID1B	G275del, G333del, G416del	Inborn genetic diseases	Likely benign	criteria provided, single submitter	VCV001768802	6	157100056 - 157100058	6	156778922 - 156778924	1768802	1825802	NA	NC_000006.12:156778921:AGGAGGAG:AGGAG	NA	NM_001374828.1	Gly416del	del	deletion	416	333	NA	NA	NA	NA	NA
NM_001374828.1(ARID1B):c.1245AGGAGC[3] (p.416GA[4])	ARID1B	NA	not provided|Inborn genetic diseases	Likely benign	criteria provided, multiple submitters, no conflicts	VCV000589410	6	157100058 - 157100059	6	156778924 - 156778925	589410	579307	rs1323804393	NC_000006.12:156778924:AGGAGCAGGAGC:AGGAGCAGGAGCAGGAGC	NA	NM_001374828.1	416GA[4]	]	other	416	333	NA	NA	NA	NA	NA
NM_001374828.1(ARID1B):c.1257_1262dup (p.Ala421_Val422insGlyAla)	ARID1B	NA	not provided	Uncertain significance	criteria provided, single submitter	VCV001704994	6	157100065 - 157100066	6	156778931 - 156778932	1704994	1699526	NA	NC_000006.12:156778931:GGAGCGGGAGC:GGAGCGGGAGCGGGAGC	NA	NM_001374828.1	Ala421_Val422insGlyAla	insGlyAla	insertion	421	338	NA	NA	NA	NA	NA
NM_001374828.1(ARID1B):c.1253G>C (p.Gly418Ala)	ARID1B	G418A	not provided	Uncertain significance	criteria provided, single submitter	VCV001433469	6	157100067	6	156778933	1433469	1419142	NA	NC_000006.12:156778932:G:C	NA	NM_001374828.1	Gly418Ala	Ala	missense	418	335	Gly	Ala	G	A	G335A
NM_001374828.1(ARID1B):c.1255G>A (p.Ala419Thr)	ARID1B	A278T, A336T, A419T	Inborn genetic diseases	Uncertain significance	criteria provided, single submitter	VCV001785323	6	157100069	6	156778935	1785323	1840120	NA	NC_000006.12:156778934:G:A	NA	NM_001374828.1	Ala419Thr	Thr	missense	419	336	Ala	Thr	A	T	A336T
NM_001374828.1(ARID1B):c.1260A>C (p.Gly420=)	ARID1B	NA	not provided	Uncertain significance	criteria provided, single submitter	VCV001304912	6	157100074	6	156778940	1304912	1295187	NA	NC_000006.12:156778939:A:C	NA	NM_001374828.1	Gly420=	=	synonymous	420	337	NA	NA	NA	NA	NA
NM_001374828.1(ARID1B):c.1262C>T (p.Ala421Val)	ARID1B	A421V	not provided	Uncertain significance	criteria provided, single submitter	VCV001519394	6	157100076	6	156778942	1519394	1433889	NA	NC_000006.12:156778941:C:T	NA	NM_001374828.1	Ala421Val	Val	missense	421	338	Ala	Val	A	V	A338V
NM_001374828.1(ARID1B):c.1265_1270dup (p.Val422_Ala423dup)	ARID1B	NA	not provided|not specified|Inborn genetic diseases	Conflicting interpretations of pathogenicity	criteria provided, conflicting interpretations	VCV000588072	6	157100077 - 157100078	6	156778943 - 156778944	588072	579232	rs759630370	NC_000006.12:156778943:GTGGCGG:GTGGCGGTGGCGG	NA	NM_001374828.1	Val422_Ala423dup	dup	duplication	422	339	NA	NA	NA	NA	NA
NM_001374828.1(ARID1B):c.1265T>C (p.Val422Ala)	ARID1B	V281A, V339A, V422A	not provided	Uncertain significance	criteria provided, single submitter	VCV001723096	6	157100079	6	156778945	1723096	1780598	NA	NC_000006.12:156778944:T:C	NA	NM_001374828.1	Val422Ala	Ala	missense	422	339	Val	Ala	V	A	V339A
NM_001374828.1(ARID1B):c.1266GGC[5] (p.Ala433dup)	ARID1B	NA	not provided	Likely benign	criteria provided, single submitter	VCV001577584	6	157100079 - 157100080	6	156778945 - 156778946	1577584	1553620	NA	NC_000006.12:156778945:GGCGGCGGCGGC:GGCGGCGGCGGCGGC	NA	NM_001374828.1	Ala433dup	dup	duplication	433	350	NA	NA	NA	NA	NA
NM_001374828.1(ARID1B):c.1266GGC[6] (p.Ala432_Ala433dup)	ARID1B	NA	Inborn genetic diseases	Likely benign	criteria provided, single submitter	VCV000588678	6	157100079 - 157100080	6	156778945 - 156778946	588678	579248	rs765410747	NC_000006.12:156778945:GGCGGCGGCGGC:GGCGGCGGCGGCGGCGGC	NA	NM_001374828.1	Ala432_Ala433dup	dup	duplication	432	349	NA	NA	NA	NA	NA
NM_001374828.1(ARID1B):c.1266GGC[1] (p.Ala431_Ala433del)	ARID1B	NA	not provided	Uncertain significance	no assertion criteria provided	VCV000592029	6	157100080 - 157100088	6	156778946 - 156778954	592029	583018	rs765410747	NC_000006.12:156778945:GGCGGCGGCGGC:GGC	NA	NM_001374828.1	Ala431_Ala433del	del	deletion	431	348	NA	NA	NA	NA	NA
NM_001374828.1(ARID1B):c.1278_1292del (p.Ala429_Ala433del)	ARID1B	NA	not provided|Coffin-Siris syndrome 1|Inborn genetic diseases	Conflicting interpretations of pathogenicity	criteria provided, conflicting interpretations	VCV000506613	6	157100080 - 157100094	6	156778946 - 156778960	506613	501240	rs775733700	NC_000006.12:156778945:GGCGGCGGCGGCCGCGGCGGCGGCGGC:GGCGGCGGCGGC	NA	NM_001374828.1	Ala429_Ala433del	del	deletion	429	346	NA	NA	NA	NA	NA
NM_001374828.1(ARID1B):c.1278_1289del (p.Ala430_Ala433del)	ARID1B	NA	Inborn genetic diseases|not provided	Likely benign	criteria provided, multiple submitters, no conflicts	VCV000589736	6	157100081 - 157100092	6	156778947 - 156778958	589736	579234	rs763063242	NC_000006.12:156778946:GCGGCGGCGGCCGCGGCGGCGGC:GCGGCGGCGGC	NA	NM_001374828.1	Ala430_Ala433del	del	deletion	430	347	NA	NA	NA	NA	NA
NM_001374828.1(ARID1B):c.1268C>T (p.Ala423Val)	ARID1B	A423V	not provided	Likely benign	criteria provided, single submitter	VCV000235645	6	157100082	6	156778948	235645	237326	rs878853084	NC_000006.12:156778947:C:T	NA	NM_001374828.1	Ala423Val	Val	missense	423	340	Ala	Val	A	V	A340V
NM_001374828.1(ARID1B):c.1271C>T (p.Ala424Val)	ARID1B	A424V	not provided	Uncertain significance	criteria provided, single submitter	VCV000593971	6	157100085	6	156778951	593971	585034	rs1271802085	NC_000006.12:156778950:C:T	NA	NM_001374828.1	Ala424Val	Val	missense	424	341	Ala	Val	A	V	A341V
NM_001374828.1(ARID1B):c.1274C>T (p.Ala425Val)	ARID1B	A425V	not provided	Likely benign	criteria provided, single submitter	VCV001636714	6	157100088	6	156778954	1636714	1612004	NA	NC_000006.12:156778953:C:T	NA	NM_001374828.1	Ala425Val	Val	missense	425	342	Ala	Val	A	V	A342V
NM_001374828.1(ARID1B):c.1281GGC[6] (p.Ala433_Gly434insAlaAla)	ARID1B	NA	Inborn genetic diseases	Likely benign	criteria provided, single submitter	VCV001773009	6	157100092 - 157100093	6	156778958 - 156778959	1773009	1836852	NA	NC_000006.12:156778958:GCGGCGGCGGCGGC:GCGGCGGCGGCGGCGGCGGC	NA	NM_001374828.1	Ala433_Gly434insAlaAla	insAlaAla	insertion	433	350	NA	NA	NA	NA	NA
NM_001374828.1(ARID1B):c.1281GGC[5] (p.Ala433dup)	ARID1B	NA	not provided|Inborn genetic diseases	Likely benign	criteria provided, multiple submitters, no conflicts	VCV000589688	6	157100092 - 157100093	6	156778958 - 156778959	589688	579313	rs764418312	NC_000006.12:156778958:GCGGCGGCGGCGGC:GCGGCGGCGGCGGCGGC	NA	NM_001374828.1	Ala433dup	dup	duplication	433	350	NA	NA	NA	NA	NA
NM_001374828.1(ARID1B):c.1293_1317del (p.Ala433fs)	ARID1B	A433fs	not provided|Coffin-Siris syndrome 1	Pathogenic/Likely pathogenic	criteria provided, multiple submitters, no conflicts	VCV001199407	6	157100093 - 157100117	6	156778959 - 156778983	1199407	1189415	NA	NC_000006.12:156778958:GCGGCGGCGGCGGCAGCAGCAGGAGGCGGCGGCGGCGGC:GCGGCGGCGGCGGC	NA	NM_001374828.1	Ala433fs	fs	frame_shift	433	350	NA	NA	NA	NA	NA
NM_001374828.1(ARID1B):c.1281_1295del (p.Ala429_Ala433del)	ARID1B	NA	not specified	Uncertain significance	criteria provided, single submitter	VCV000634515	6	157100093 - 157100107	6	156778959 - 156778973	634515	622362	rs1457993750	NC_000006.12:156778958:GCGGCGGCGGCGGCAGC:GC	NA	NM_001374828.1	Ala429_Ala433del	del	deletion	429	346	NA	NA	NA	NA	NA
NM_001374828.1(ARID1B):c.1293_1320del (p.Ala432fs)	ARID1B	A432fs	not provided	Pathogenic	criteria provided, single submitter	VCV000451585	6	157100093 - 157100120	6	156778959 - 156778986	451585	443920	rs1554247989	NC_000006.12:156778958:GCGGCGGCGGCGGCAGCAGCAGGAGGCGGCGGCGGCGGCGGC:GCGGCGGCGGCGGC	NA	NM_001374828.1	Ala432fs	fs	frame_shift	432	349	NA	NA	NA	NA	NA
NM_001374828.1(ARID1B):c.1280C>T (p.Ala427Val)	ARID1B	A427V	Inborn genetic diseases|not provided	Conflicting interpretations of pathogenicity	criteria provided, conflicting interpretations	VCV001273955	6	157100094	6	156778960	1273955	1263420	NA	NC_000006.12:156778959:C:T	NA	NM_001374828.1	Ala427Val	Val	missense	427	344	Ala	Val	A	V	A344V
NM_001374828.1(ARID1B):c.1293_1314del (p.Gly434fs)	ARID1B	G434fs	Inborn genetic diseases	Pathogenic	criteria provided, single submitter	VCV000985116	6	157100095 - 157100116	6	156778961 - 156778982	985116	973513	rs1778945620	NC_000006.12:156778960:GGCGGCGGCGGCAGCAGCAGGAGGCGGCGGCGGC:GGCGGCGGCGGC	NA	NM_001374828.1	Gly434fs	fs	frame_shift	434	351	NA	NA	NA	NA	NA
NM_001374828.1(ARID1B):c.1283C>T (p.Ala428Val)	ARID1B	A428V	not provided	Likely benign	criteria provided, single submitter	VCV001654891	6	157100097	6	156778963	1654891	1580520	NA	NC_000006.12:156778962:C:T	NA	NM_001374828.1	Ala428Val	Val	missense	428	345	Ala	Val	A	V	A345V
NM_001374828.1(ARID1B):c.1293_1311dup (p.Gly438fs)	ARID1B	G438fs	not provided	Pathogenic	criteria provided, single submitter	VCV000591408	6	157100097 - 157100098	6	156778963 - 156778964	591408	582399	rs943407609	NC_000006.12:156778963:GGCGGCGGCAGCAGCAGGAGGCGGCGGC:GGCGGCGGCAGCAGCAGGAGGCGGCGGCAGCAGCAGGAGGCGGCGGC	NA	NM_001374828.1	Gly438fs	fs	frame_shift	438	355	NA	NA	NA	NA	NA
NM_001374828.1(ARID1B):c.1284G>A (p.Ala428=)	ARID1B	NA	not provided|Inborn genetic diseases	Benign/Likely benign	criteria provided, multiple submitters, no conflicts	VCV001263785	6	157100098	6	156778964	1263785	1251111	NA	NC_000006.12:156778963:G:A	NA	NM_001374828.1	Ala428=	=	synonymous	428	345	NA	NA	NA	NA	NA
NM_001374828.1(ARID1B):c.1293_1311del (p.Gly434fs)	ARID1B	G434fs	Inborn genetic diseases|not provided|Coffin-Siris syndrome 1	Pathogenic	criteria provided, multiple submitters, no conflicts	VCV000817019	6	157100098 - 157100116	6	156778964 - 156778982	817019	805474	rs943407609	NC_000006.12:156778963:GGCGGCGGCAGCAGCAGGAGGCGGCGGC:GGCGGCGGC	NA	NM_001374828.1	Gly434fs	fs	frame_shift	434	351	NA	NA	NA	NA	NA
NM_001374828.1(ARID1B):c.1286C>T (p.Ala429Val)	ARID1B	A288V, A346V, A429V	not specified	Uncertain significance	criteria provided, single submitter	VCV001804728	6	157100100	6	156778966	1804728	1861743	NA	NC_000006.12:156778965:C:T	NA	NM_001374828.1	Ala429Val	Val	missense	429	346	Ala	Val	A	V	A346V
NM_001374828.1(ARID1B):c.1293_1308del (p.Gly434fs)	ARID1B	G434fs	Coffin-Siris syndrome 1	Pathogenic	criteria provided, single submitter	VCV001803187	6	157100101 - 157100116	6	156778967 - 156778982	1803187	1860216	NA	NC_000006.12:156778966:GGCGGCAGCAGCAGGAGGCGGC:GGCGGC	NA	NM_001374828.1	Gly434fs	fs	frame_shift	434	351	NA	NA	NA	NA	NA
NM_001374828.1(ARID1B):c.1290_1295dup (p.Ala432_Ala433dup)	ARID1B	NA	Inborn genetic diseases	Likely benign	criteria provided, single submitter	VCV000589739	6	157100101 - 157100102	6	156778967 - 156778968	589739	579136	rs1562377904	NC_000006.12:156778967:GCGGCAGC:GCGGCAGCGGCAGC	NA	NM_001374828.1	Ala432_Ala433dup	dup	duplication	432	349	NA	NA	NA	NA	NA
NM_001374828.1(ARID1B):c.1292CAG[5] (p.Ala432_Ala433dup)	ARID1B	NA	Inborn genetic diseases	Likely benign	criteria provided, single submitter	VCV000588748	6	157100104 - 157100105	6	156778970 - 156778971	588748	579251	rs797045267	NC_000006.12:156778970:GCAGCAGCAG:GCAGCAGCAGCAGCAG	NA	NM_001374828.1	Ala432_Ala433dup	dup	duplication	432	349	NA	NA	NA	NA	NA
NM_001374828.1(ARID1B):c.1292CAG[4] (p.Ala433dup)	ARID1B	NA	Inborn genetic diseases|not specified|not provided	Conflicting interpretations of pathogenicity	criteria provided, conflicting interpretations	VCV000210265	6	157100104 - 157100105	6	156778970 - 156778971	210265	207355	rs797045267	NC_000006.12:156778970:GCAGCAGCAG:GCAGCAGCAGCAG	NA	NM_001374828.1	Ala433dup	dup	duplication	433	350	NA	NA	NA	NA	NA
NM_001374828.1(ARID1B):c.1296A>G (p.Ala432=)	ARID1B	NA	not provided	Likely benign	criteria provided, single submitter	VCV001217075	6	157100110	6	156778976	1217075	1207055	NA	NC_000006.12:156778975:A:G	NA	NM_001374828.1	Ala432=	=	synonymous	432	349	NA	NA	NA	NA	NA
NM_001374828.1(ARID1B):c.1303GGC[8] (p.Gly440_Tyr441insGlyGly)	ARID1B	NA	Inborn genetic diseases	Likely benign	criteria provided, single submitter	VCV001781697	6	157100116 - 157100117	6	156778982 - 156778983	1781697	1839043	NA	NC_000006.12:156778982:GGCGGCGGCGGCGGCGGC:GGCGGCGGCGGCGGCGGCGGCGGC	NA	NM_001374828.1	Gly440_Tyr441insGlyGly	insGlyGly	insertion	440	357	NA	NA	NA	NA	NA
NM_001374828.1(ARID1B):c.1303GGC[7] (p.Gly440dup)	ARID1B	NA	not provided|Inborn genetic diseases|not specified	Conflicting interpretations of pathogenicity	criteria provided, conflicting interpretations	VCV000434377	6	157100116 - 157100117	6	156778982 - 156778983	434377	428557	rs797045268	NC_000006.12:156778982:GGCGGCGGCGGCGGCGGC:GGCGGCGGCGGCGGCGGCGGC	NA	NM_001374828.1	Gly440dup	dup	duplication	440	357	NA	NA	NA	NA	NA
NM_001374828.1(ARID1B):c.1303GGC[4] (p.Gly439_Gly440del)	ARID1B	NA	Inborn genetic diseases|not provided|not specified	Conflicting interpretations of pathogenicity	criteria provided, conflicting interpretations	VCV000434356	6	157100117 - 157100122	6	156778983 - 156778988	434356	428556	rs797045268	NC_000006.12:156778982:GGCGGCGGCGGCGGCGGC:GGCGGCGGCGGC	NA	NM_001374828.1	Gly439_Gly440del	del	deletion	439	356	NA	NA	NA	NA	NA
NM_001374828.1(ARID1B):c.1303GGC[5] (p.Gly440del)	ARID1B	G440del	Inborn genetic diseases|not specified|not provided	Conflicting interpretations of pathogenicity	criteria provided, conflicting interpretations	VCV000210266	6	157100117 - 157100119	6	156778983 - 156778985	210266	207356	rs797045268	NC_000006.12:156778982:GGCGGCGGCGGCGGCGGC:GGCGGCGGCGGCGGC	NA	NM_001374828.1	Gly440del	del	deletion	440	357	NA	NA	NA	NA	NA
NM_001374828.1(ARID1B):c.1314C>T (p.Gly438_Gly439=)	ARID1B	NA	Inborn genetic diseases	Likely benign	criteria provided, single submitter	VCV001781538	6	157100128	6	156778994	1781538	1838884	NA	NC_000006.12:156778993:C:T	NA	NM_001374828.1	Gly438_Gly439=	=	synonymous	438	355	NA	NA	NA	NA	NA
NM_001374828.1(ARID1B):c.1319G>C (p.Gly440Ala)	ARID1B	G440A	not specified	Benign	criteria provided, single submitter	VCV001686505	6	157100133	6	156778999	1686505	1678511	NA	NC_000006.12:156778998:G:C	NA	NM_001374828.1	Gly440Ala	Ala	missense	440	357	Gly	Ala	G	A	G357A
NM_001374828.1(ARID1B):c.1328dup (p.Ser444fs)	ARID1B	S444fs	not provided	Pathogenic	criteria provided, single submitter	VCV000418947	6	157100137 - 157100138	6	156779003 - 156779004	418947	406836	rs1289468231	NC_000006.12:156779003:GGGGG:GGGGGG	NA	NM_001374828.1	Ser444fs	fs	frame_shift	444	361	NA	NA	NA	NA	NA
NM_001374828.1(ARID1B):c.1324G>A (p.Gly442Arg)	ARID1B	G442R	not provided	Uncertain significance	criteria provided, single submitter	VCV001313495	6	157100138	6	156779004	1313495	1303756	NA	NC_000006.12:156779003:G:A	NA	NM_001374828.1	Gly442Arg	Arg	missense	442	359	Gly	Arg	G	R	G359R
NM_001374828.1(ARID1B):c.1325G>A (p.Gly442Glu)	ARID1B	G442E	not provided	Uncertain significance	criteria provided, multiple submitters, no conflicts	VCV001311920	6	157100139	6	156779005	1311920	1302451	NA	NC_000006.12:156779004:G:A	NA	NM_001374828.1	Gly442Glu	Glu	missense	442	359	Gly	Glu	G	E	G359E
NM_001374828.1(ARID1B):c.1328G>C (p.Gly443Ala)	ARID1B	G302A, G360A, G443A	not provided	Uncertain significance	criteria provided, single submitter	VCV001801134	6	157100142	6	156779008	1801134	1858421	NA	NC_000006.12:156779007:G:C	NA	NM_001374828.1	Gly443Ala	Ala	missense	443	360	Gly	Ala	G	A	G360A
NM_001374828.1(ARID1B):c.1328G>A (p.Gly443Asp)	ARID1B	G443D	not provided	Likely benign	criteria provided, single submitter	VCV001310391	6	157100142	6	156779008	1310391	1302241	NA	NC_000006.12:156779007:G:A	NA	NM_001374828.1	Gly443Asp	Asp	missense	443	360	Gly	Asp	G	D	G360D
NM_001374828.1(ARID1B):c.1331C>T (p.Ser444Leu)	ARID1B	S361L, S444L	Inborn genetic diseases	Uncertain significance	criteria provided, single submitter	VCV000587789	6	157100145	6	156779011	587789	579145	rs867510345	NC_000006.12:156779010:C:T	NA	NM_001374828.1	Ser444Leu	Leu	missense	444	361	Ser	Leu	S	L	S361L
NM_001374828.1(ARID1B):c.1334C>T (p.Ser445Phe)	ARID1B	S445F	Coffin-Siris syndrome 1	Uncertain significance	criteria provided, single submitter	VCV001028039	6	157100148	6	156779014	1028039	1016679	rs1380676072	NC_000006.12:156779013:C:T	NA	NM_001374828.1	Ser445Phe	Phe	missense	445	362	Ser	Phe	S	F	S362F
NM_001374828.1(ARID1B):c.1335C>T (p.Ser445_Ala446=)	ARID1B	NA	Inborn genetic diseases	Likely benign	criteria provided, single submitter	VCV001787679	6	157100149	6	156779015	1787679	1850659	NA	NC_000006.12:156779014:C:T	NA	NM_001374828.1	Ser445_Ala446=	=	synonymous	445	362	NA	NA	NA	NA	NA
NM_001374828.1(ARID1B):c.1337C>T (p.Ala446Val)	ARID1B	A363V, A446V	Inborn genetic diseases|not provided	Conflicting interpretations of pathogenicity	criteria provided, conflicting interpretations	VCV000588639	6	157100151	6	156779017	588639	579255	rs748273011	NC_000006.12:156779016:C:T	NA	NM_001374828.1	Ala446Val	Val	missense	446	363	Ala	Val	A	V	A363V
NM_001374828.1(ARID1B):c.1342T>C (p.Tyr448His)	ARID1B	Y307H, Y365H, Y448H	not provided	Uncertain significance	criteria provided, single submitter	VCV001718656	6	157100156	6	156779022	1718656	1776160	NA	NC_000006.12:156779021:T:C	NA	NM_001374828.1	Tyr448His	His	missense	448	365	Tyr	His	Y	H	Y365H
NM_001374828.1(ARID1B):c.1351C>T (p.Leu451=)	ARID1B	NA	Inborn genetic diseases	Likely benign	criteria provided, single submitter	VCV000589690	6	157100165	6	156779031	589690	579237	rs1562378059	NC_000006.12:156779030:C:T	NA	NM_001374828.1	Leu451=	=	synonymous	451	368	NA	NA	NA	NA	NA
NM_001374828.1(ARID1B):c.1360C>G (p.Pro454Ala)	ARID1B	P454A	not provided	Likely benign	criteria provided, single submitter	VCV000872673	6	157100174	6	156779040	872673	859483	rs1778962227	NC_000006.12:156779039:C:G	NA	NM_001374828.1	Pro454Ala	Ala	missense	454	371	Pro	Ala	P	A	P371A
NM_001374828.1(ARID1B):c.1365G>T (p.Arg455_Gln456=)	ARID1B	NA	Inborn genetic diseases	Likely benign	criteria provided, single submitter	VCV001796375	6	157100179	6	156779045	1796375	1852810	NA	NC_000006.12:156779044:G:T	NA	NM_001374828.1	Arg455_Gln456=	=	synonymous	455	372	NA	NA	NA	NA	NA
NM_001374828.1(ARID1B):c.1379G>T (p.Gly460Val)	ARID1B	G460V	Coffin-Siris syndrome 1|not provided	Conflicting interpretations of pathogenicity	criteria provided, conflicting interpretations	VCV001029776	6	157100193	6	156779059	1029776	1016680	rs1274183370	NC_000006.12:156779058:G:T	NA	NM_001374828.1	Gly460Val	Val	missense	460	377	Gly	Val	G	V	G377V
NM_001374828.1(ARID1B):c.1392C>T (p.Gly464=)	ARID1B	NA	Inborn genetic diseases|not provided	Likely benign	criteria provided, multiple submitters, no conflicts	VCV001575804	6	157100206	6	156779072	1575804	1551832	NA	NC_000006.12:156779071:C:T	NA	NM_001374828.1	Gly464=	=	synonymous	464	381	NA	NA	NA	NA	NA
NM_001374828.1(ARID1B):c.1403G>A (p.Gly468Asp)	ARID1B	G385D, G468D	Inborn genetic diseases	Uncertain significance	criteria provided, single submitter	VCV000588318	6	157100217	6	156779083	588318	579323	rs1276959546	NC_000006.12:156779082:G:A	NA	NM_001374828.1	Gly468Asp	Asp	missense	468	385	Gly	Asp	G	D	G385D
NM_001374828.1(ARID1B):c.1407G>A (p.Gly469_Ala470=)	ARID1B	NA	Inborn genetic diseases	Likely benign	criteria provided, single submitter	VCV001735903	6	157100221	6	156779087	1735903	1787064	NA	NC_000006.12:156779086:G:A	NA	NM_001374828.1	Gly469_Ala470=	=	synonymous	469	386	NA	NA	NA	NA	NA
NM_001374828.1(ARID1B):c.1410C>T (p.Ala470=)	ARID1B	NA	not specified|Inborn genetic diseases	Conflicting interpretations of pathogenicity	criteria provided, conflicting interpretations	VCV001337602	6	157100224	6	156779090	1337602	1328611	NA	NC_000006.12:156779089:C:T	NA	NM_001374828.1	Ala470=	=	synonymous	470	387	NA	NA	NA	NA	NA
NM_001374828.1(ARID1B):c.1411G>A (p.Ala471Thr)	ARID1B	A471T	Inborn genetic diseases|not provided	Uncertain significance	criteria provided, multiple submitters, no conflicts	VCV001204503	6	157100225	6	156779091	1204503	1193729	NA	NC_000006.12:156779090:G:A	NA	NM_001374828.1	Ala471Thr	Thr	missense	471	388	Ala	Thr	A	T	A388T
NM_001374828.1(ARID1B):c.1422C>G (p.Ser474Arg)	ARID1B	S474R	not provided	Likely benign	criteria provided, single submitter	VCV001700266	6	157100236	6	156779102	1700266	1692660	NA	NC_000006.12:156779101:C:G	NA	NM_001374828.1	Ser474Arg	Arg	missense	474	391	Ser	Arg	S	R	S391R
NM_001374828.1(ARID1B):c.1433C>G (p.Ala478Gly)	ARID1B	A337G, A478G, A395G	Inborn genetic diseases	Likely benign	criteria provided, single submitter	VCV001742965	6	157100247	6	156779113	1742965	1809046	NA	NC_000006.12:156779112:C:G	NA	NM_001374828.1	Ala478Gly	Gly	missense	478	395	Ala	Gly	A	G	A395G
NM_001374828.1(ARID1B):c.1433C>T (p.Ala478Val)	ARID1B	A478V	not provided	Uncertain significance	criteria provided, single submitter	VCV000872674	6	157100247	6	156779113	872674	859484	rs1778972122	NC_000006.12:156779112:C:T	NA	NM_001374828.1	Ala478Val	Val	missense	478	395	Ala	Val	A	V	A395V
NM_001374828.1(ARID1B):c.1436G>C (p.Gly479Ala)	ARID1B	G479A	not provided	Likely benign	criteria provided, single submitter	VCV001207389	6	157100250	6	156779116	1207389	1197493	NA	NC_000006.12:156779115:G:C	NA	NM_001374828.1	Gly479Ala	Ala	missense	479	396	Gly	Ala	G	A	G396A
NM_001374828.1(ARID1B):c.1439C>T (p.Ser480Leu)	ARID1B	S397L, S480L	Inborn genetic diseases|not provided|Coffin-Siris syndrome 1	Conflicting interpretations of pathogenicity	criteria provided, conflicting interpretations	VCV000588917	6	157100253	6	156779119	588917	579146	rs1235258455	NC_000006.12:156779118:C:T	NA	NM_001374828.1	Ser480Leu	Leu	missense	480	397	Ser	Leu	S	L	S397L
NM_001374828.1(ARID1B):c.1445C>A (p.Ala482Glu)	ARID1B	A341E, A399E, A482E	not provided	Uncertain significance	criteria provided, single submitter	VCV001712229	6	157100259	6	156779125	1712229	1710651	NA	NC_000006.12:156779124:C:A	NA	NM_001374828.1	Ala482Glu	Glu	missense	482	399	Ala	Glu	A	E	A399E
NM_001374828.1(ARID1B):c.1451dup (p.Phe485fs)	ARID1B	F485fs	Coffin-Siris syndrome 1	Pathogenic	criteria provided, single submitter	VCV000802284	6	157100259 - 157100260	6	156779125 - 156779126	802284	790602	rs1554248082	NC_000006.12:156779125:GGGGGG:GGGGGGG	NA	NM_001374828.1	Phe485fs	fs	frame_shift	485	402	NA	NA	NA	NA	NA
NM_001374828.1(ARID1B):c.1451del (p.Gly484fs)	ARID1B	G484fs	not provided	Pathogenic	criteria provided, single submitter	VCV000524062	6	157100260	6	156779126	524062	514528	rs1554248082	NC_000006.12:156779125:GGGGGG:GGGGG	NA	NM_001374828.1	Gly484fs	fs	frame_shift	484	401	NA	NA	NA	NA	NA
NM_001374828.1(ARID1B):c.1452C>T (p.Gly484=)	ARID1B	NA	not provided	Likely benign	criteria provided, single submitter	VCV001205073	6	157100266	6	156779132	1205073	1193730	NA	NC_000006.12:156779131:C:T	NA	NM_001374828.1	Gly484=	=	synonymous	484	401	NA	NA	NA	NA	NA
NM_001374828.1(ARID1B):c.1462_1466del (p.Phe488fs)	ARID1B	F488fs	Coffin-Siris syndrome 1	Likely pathogenic	criteria provided, single submitter	VCV001706534	6	157100273 - 157100277	6	156779139 - 156779143	1706534	1704844	NA	NC_000006.12:156779138:CGCTTCGC:CGC	NA	NM_001374828.1	Phe488fs	fs	frame_shift	488	405	NA	NA	NA	NA	NA
NM_001374828.1(ARID1B):c.1482C>T (p.His494=)	ARID1B	NA	not provided|Inborn genetic diseases	Likely benign	criteria provided, multiple submitters, no conflicts	VCV001537568	6	157100296	6	156779162	1537568	1649847	NA	NC_000006.12:156779161:C:T	NA	NM_001374828.1	His494=	=	synonymous	494	411	NA	NA	NA	NA	NA
NM_001374828.1(ARID1B):c.1488G>A (p.Ser496_Gly497=)	ARID1B	NA	Inborn genetic diseases	Likely benign	criteria provided, single submitter	VCV001757668	6	157100302	6	156779168	1757668	1815866	NA	NC_000006.12:156779167:G:A	NA	NM_001374828.1	Ser496_Gly497=	=	synonymous	496	413	NA	NA	NA	NA	NA
NM_001374828.1(ARID1B):c.1492del (p.Ala498fs)	ARID1B	A498fs	not provided|Intellectual disability|Coffin-Siris syndrome 1	Pathogenic	criteria provided, multiple submitters, no conflicts	VCV000817086	6	157100302	6	156779168	817086	805475	rs1417035592	NC_000006.12:156779167:GGGGG:GGGG	NA	NM_001374828.1	Ala498fs	fs	frame_shift	498	415	NA	NA	NA	NA	NA
NM_001374828.1(ARID1B):c.1489G>A (p.Gly497Arg)	ARID1B	G497R	not provided	Uncertain significance	criteria provided, single submitter	VCV001314787	6	157100303	6	156779169	1314787	1305048	NA	NC_000006.12:156779168:G:A	NA	NM_001374828.1	Gly497Arg	Arg	missense	497	414	Gly	Arg	G	R	G414R
NM_001374828.1(ARID1B):c.1494del (p.Thr499fs)	ARID1B	T499fs	not provided	Pathogenic	criteria provided, single submitter	VCV000280516	6	157100307	6	156779173	280516	264282	rs886041707	NC_000006.12:156779172:CC:C	NA	NM_001374828.1	Thr499fs	fs	frame_shift	499	416	NA	NA	NA	NA	NA
NM_001374828.1(ARID1B):c.1495A>G (p.Thr499Ala)	ARID1B	T358A, T416A, T499A	not provided	Uncertain significance	criteria provided, single submitter	VCV001800905	6	157100309	6	156779175	1800905	1858193	NA	NC_000006.12:156779174:A:G	NA	NM_001374828.1	Thr499Ala	Ala	missense	499	416	Thr	Ala	T	A	T416A
NM_001374828.1(ARID1B):c.1508dup (p.Asn503fs)	ARID1B	N503fs	not provided	Pathogenic	criteria provided, multiple submitters, no conflicts	VCV000992283	6	157100320 - 157100321	6	156779186 - 156779187	992283	980239	rs1583026682	NC_000006.12:156779186:AA:AAA	NA	NM_001374828.1	Asn503fs	fs	frame_shift	503	420	NA	NA	NA	NA	NA
NM_001374828.1(ARID1B):c.1508del (p.Asn503fs)	ARID1B	N503fs	Coffin-Siris syndrome 1	not provided	no assertion provided	VCV000635839	6	157100321	6	156779187	635839	623653	rs1583026682	NC_000006.12:156779186:AA:A	NA	NM_001374828.1	Asn503fs	fs	frame_shift	503	420	NA	NA	NA	NA	NA
NM_001374828.1(ARID1B):c.1518C>T (p.Leu506=)	ARID1B	NA	Inborn genetic diseases|not provided	Benign/Likely benign	criteria provided, multiple submitters, no conflicts	VCV001232943	6	157100332	6	156779198	1232943	1223356	NA	NC_000006.12:156779197:C:T	NA	NM_001374828.1	Leu506=	=	synonymous	506	423	NA	NA	NA	NA	NA
NM_001374828.1(ARID1B):c.1534A>G (p.Met512Val)	ARID1B	M429V, M512V	Inborn genetic diseases|not specified|Coffin-Siris syndrome 1|not provided	Benign/Likely benign	criteria provided, multiple submitters, no conflicts	VCV000126312	6	157100348	6	156779214	126312	131844	rs199948752	NC_000006.12:156779213:A:G	NA	NM_001374828.1	Met512Val	Val	missense	512	429	Met	Val	M	V	M429V
NM_001374828.1(ARID1B):c.1544G>A (p.Ser515Asn)	ARID1B	S515N	not provided	Uncertain significance	criteria provided, single submitter	VCV001309271	6	157100358	6	156779224	1309271	1299970	NA	NC_000006.12:156779223:G:A	NA	NM_001374828.1	Ser515Asn	Asn	missense	515	432	Ser	Asn	S	N	S432N
NM_001374828.1(ARID1B):c.1548del (p.Ser515_Tyr516insTer)	ARID1B	NA	Neurodevelopmental disorder	Likely pathogenic	criteria provided, single submitter	VCV001321923	6	157100362	6	156779228	1321923	1312241	NA	NC_000006.12:156779227:C:	NA	NM_001374828.1	Ser515_Tyr516insTer	insTer	termination	515	432	NA	NA	NA	NA	NA
NM_001374828.1(ARID1B):c.1550_1590del (p.Gly517fs)	ARID1B	G517fs	not provided	Pathogenic	criteria provided, single submitter	VCV000523968	6	157100362 - 157100402	6	156779228 - 156779268	523968	514529	rs1554248137	NC_000006.12:156779227:CGGCGGCAGCTACCCCGAGTACAGCAGCCCCAGCGCGCCGCCG:CG	NA	NM_001374828.1	Gly517fs	fs	frame_shift	517	434	NA	NA	NA	NA	NA
NM_001374828.1(ARID1B):c.1556G>C (p.Ser519Thr)	ARID1B	S378T, S436T, S519T	not provided	Uncertain significance	criteria provided, single submitter	VCV001707158	6	157100370	6	156779236	1707158	1705469	NA	NC_000006.12:156779235:G:C	NA	NM_001374828.1	Ser519Thr	Thr	missense	519	436	Ser	Thr	S	T	S436T
NM_001374828.1(ARID1B):c.1557C>G (p.Ser519Arg)	ARID1B	S436R, S519R	Coffin-Siris syndrome 1	Uncertain significance	criteria provided, single submitter	VCV000638005	6	157100371	6	156779237	638005	625798	rs1583026835	NC_000006.12:156779236:C:G	NA	NM_001374828.1	Ser519Arg	Arg	missense	519	436	Ser	Arg	S	R	S436R
NM_001374828.1(ARID1B):c.1560C>G (p.Tyr520Ter)	ARID1B	Y520*	Coffin-Siris syndrome 1|not provided	Pathogenic	criteria provided, multiple submitters, no conflicts	VCV001320109	6	157100374	6	156779240	1320109	1310354	NA	NC_000006.12:156779239:C:G	NA	NM_001374828.1	Tyr520Ter	Ter	termination	520	437	NA	NA	NA	NA	NA
NM_001374828.1(ARID1B):c.1563del (p.Glu522fs)	ARID1B	E522fs	not provided	Pathogenic	criteria provided, single submitter	VCV000817193	6	157100374	6	156779240	817193	805476	rs1303418808	NC_000006.12:156779239:CCCC:CCC	NA	NM_001374828.1	Glu522fs	fs	frame_shift	522	439	NA	NA	NA	NA	NA
NM_001374828.1(ARID1B):c.1566G>A (p.Glu522_Tyr523=)	ARID1B	NA	Inborn genetic diseases	Likely benign	criteria provided, single submitter	VCV001769815	6	157100380	6	156779246	1769815	1832300	NA	NC_000006.12:156779245:G:A	NA	NM_001374828.1	Glu522_Tyr523=	=	synonymous	522	439	NA	NA	NA	NA	NA
NM_001374828.1(ARID1B):c.1567_1568dup (p.Ser524fs)	ARID1B	S524fs	Wiedemann-Steiner syndrome	Likely pathogenic	no assertion criteria provided	VCV000981686	6	157100380 - 157100381	6	156779246 - 156779247	981686	969778	rs1778991763	NC_000006.12:156779246:TA:TATA	NA	NM_001374828.1	Ser524fs	fs	frame_shift	524	441	NA	NA	NA	NA	NA
NM_001374828.1(ARID1B):c.1574del (p.Ser525fs)	ARID1B	S525fs	Coffin-Siris syndrome 1	Pathogenic	no assertion criteria provided	VCV001275757	6	157100388	6	156779254	1275757	1265639	NA	NC_000006.12:156779253:G:	NA	NM_001374828.1	Ser525fs	fs	frame_shift	525	442	NA	NA	NA	NA	NA
NM_001374828.1(ARID1B):c.1578del (p.Ser527fs)	ARID1B	S527fs	not provided	Pathogenic	criteria provided, single submitter	VCV000817920	6	157100389	6	156779255	817920	805477	rs1583026884	NC_000006.12:156779254:CCCC:CCC	NA	NM_001374828.1	Ser527fs	fs	frame_shift	527	444	NA	NA	NA	NA	NA
NM_001374828.1(ARID1B):c.1578C>T (p.Pro526=)	ARID1B	NA	not provided|Inborn genetic diseases	Likely benign	criteria provided, multiple submitters, no conflicts	VCV000589206	6	157100392	6	156779258	589206	579149	rs760419444	NC_000006.12:156779257:C:T	NA	NM_001374828.1	Pro526=	=	synonymous	526	443	NA	NA	NA	NA	NA
NM_001374828.1(ARID1B):c.1585CCG[6] (p.Pro533dup)	ARID1B	NA	Inborn genetic diseases|not specified|not provided	Benign	criteria provided, multiple submitters, no conflicts	VCV000126314	6	157100396 - 157100397	6	156779262 - 156779263	126314	131846	rs572236007	NC_000006.12:156779262:CGCCGCCGCCGCCGCCG:CGCCGCCGCCGCCGCCGCCG	NA	NM_001374828.1	Pro533dup	dup	duplication	533	450	NA	NA	NA	NA	NA
NM_001374828.1(ARID1B):c.1593G>C (p.Pro531_Pro532=)	ARID1B	NA	Inborn genetic diseases	Likely benign	criteria provided, single submitter	VCV001770436	6	157100407	6	156779273	1770436	1829541	NA	NC_000006.12:156779272:G:C	NA	NM_001374828.1	Pro531_Pro532=	=	synonymous	531	448	NA	NA	NA	NA	NA
NM_001374828.1(ARID1B):c.1596G>C (p.Pro532_Pro533=)	ARID1B	NA	Inborn genetic diseases	Likely benign	criteria provided, single submitter	VCV001770509	6	157100410	6	156779276	1770509	1826211	NA	NC_000006.12:156779275:G:C	NA	NM_001374828.1	Pro532_Pro533=	=	synonymous	532	449	NA	NA	NA	NA	NA
NM_001374828.1(ARID1B):c.1599_1607del (p.Ser534_Pro536del)	ARID1B	NA	not provided	Uncertain significance	criteria provided, single submitter	VCV001362815	6	157100410 - 157100418	6	156779276 - 156779284	1362815	1396135	NA	NC_000006.12:156779275:GCCGTCGCAGCC:GCC	NA	NM_001374828.1	Ser534_Pro536del	del	deletion	534	451	NA	NA	NA	NA	NA
NM_001374828.1(ARID1B):c.1597C>T (p.Pro533Ser)	ARID1B	P533S	not provided	Uncertain significance	criteria provided, single submitter	VCV001433153	6	157100411	6	156779277	1433153	1493727	NA	NC_000006.12:156779276:C:T	NA	NM_001374828.1	Pro533Ser	Ser	missense	533	450	Pro	Ser	P	S	P450S
NM_001374828.1(ARID1B):c.1598_1599insAAC (p.Pro533_Ser534insThr)	ARID1B	NA	Coffin-Siris syndrome	Uncertain significance	criteria provided, single submitter	VCV000587414	6	157100411 - 157100412	6	156779277 - 156779278	587414	578442	rs1562378653	NC_000006.12:156779277:C:CAAC	NA	NM_001374828.1	Pro533_Ser534insThr	insThr	insertion	533	450	NA	NA	NA	NA	NA
NM_001374828.1(ARID1B):c.1604A>C (p.Gln535Pro)	ARID1B	Q535P, Q394P, Q452P	Inborn genetic diseases	Uncertain significance	criteria provided, single submitter	VCV001770676	6	157100418	6	156779284	1770676	1826377	NA	NC_000006.12:156779283:A:C	NA	NM_001374828.1	Gln535Pro	Pro	missense	535	452	Gln	Pro	Q	P	Q452P
NM_001374828.1(ARID1B):c.1609C>T (p.Gln537Ter)	ARID1B	Q454*, Q537*	not provided	Pathogenic	criteria provided, single submitter	VCV000373098	6	157100423	6	156779289	373098	359594	rs1057518213	NC_000006.12:156779288:C:T	NA	NM_001374828.1	Gln537Ter	Ter	termination	537	454	NA	NA	NA	NA	NA
NM_001374828.1(ARID1B):c.1613C>G (p.Ser538Cys)	ARID1B	S397C, S455C, S538C	not provided	Uncertain significance	criteria provided, single submitter	VCV001708752	6	157100427	6	156779293	1708752	1707106	NA	NC_000006.12:156779292:C:G	NA	NM_001374828.1	Ser538Cys	Cys	missense	538	455	Ser	Cys	S	C	S455C
NM_001374828.1(ARID1B):c.1616_1630del (p.Gln539_Gly544delinsArg)	ARID1B	NA	Inborn genetic diseases	Uncertain significance	criteria provided, single submitter	VCV001770946	6	157100430 - 157100444	6	156779296 - 156779310	1770946	1836085	NA	NC_000006.12:156779295:AGGCGGCGGCGGCGG:	NA	NM_001374828.1	Gln539_Gly544delinsArg	delinsArg	other	539	456	NA	NA	NA	NA	NA
NM_001374828.1(ARID1B):c.1619CGG[5] (p.Ala543dup)	ARID1B	NA	Inborn genetic diseases	Benign	criteria provided, single submitter	VCV000592012	6	157100430 - 157100431	6	156779296 - 156779297	592012	583001	rs757953295	NC_000006.12:156779296:GGCGGCGGCGGCGG:GGCGGCGGCGGCGGCGG	NA	NM_001374828.1	Ala543dup	dup	duplication	543	460	NA	NA	NA	NA	NA
NM_001374828.1(ARID1B):c.1619CGG[3] (p.Ala543del)	ARID1B	A543del	Inborn genetic diseases|not provided	Benign/Likely benign	criteria provided, multiple submitters, no conflicts	VCV000588198	6	157100431 - 157100433	6	156779297 - 156779299	588198	579155	rs757953295	NC_000006.12:156779296:GGCGGCGGCGGCGG:GGCGGCGGCGG	NA	NM_001374828.1	Ala543del	del	deletion	543	460	NA	NA	NA	NA	NA
NM_001374828.1(ARID1B):c.1620GGCGGCGGCGGG[3] (p.Gly548_Gly549insAlaAlaAlaGly)	ARID1B	NA	Inborn genetic diseases	Likely benign	criteria provided, single submitter	VCV001771325	6	157100433 - 157100434	6	156779299 - 156779300	1771325	1832521	NA	NC_000006.12:156779299:GGCGGCGGCGGGGGCGGCGGCGGG:GGCGGCGGCGGGGGCGGCGGCGGGGGCGGCGGCGGG	NA	NM_001374828.1	Gly548_Gly549insAlaAlaAlaGly	insAlaAlaAlaGly	insertion	548	465	NA	NA	NA	NA	NA
NM_001374828.1(ARID1B):c.1620G>T (p.Ala540_Ala541=)	ARID1B	NA	Inborn genetic diseases	Likely benign	criteria provided, single submitter	VCV001771060	6	157100434	6	156779300	1771060	1836198	NA	NC_000006.12:156779299:G:T	NA	NM_001374828.1	Ala540_Ala541=	=	synonymous	540	457	NA	NA	NA	NA	NA
NM_001374828.1(ARID1B):c.1620GGCGGCGGCGGG[1] (p.541AAAG[1])	ARID1B	NA	not provided|not specified	Conflicting interpretations of pathogenicity	criteria provided, conflicting interpretations	VCV001205496	6	157100434 - 157100445	6	156779300 - 156779311	1205496	1193731	NA	NC_000006.12:156779299:GGCGGCGGCGGGGGCGGCGGCGGG:GGCGGCGGCGGG	NA	NM_001374828.1	541AAAG[1]	]	other	541	458	NA	NA	NA	NA	NA
NM_001374828.1(ARID1B):c.1629_1647del (p.Gly544fs)	ARID1B	G544fs	ARID1B-related BAFopathy|not provided|Coffin-Siris syndrome 1	Pathogenic/Likely pathogenic	criteria provided, multiple submitters, no conflicts	VCV000974828	6	157100437 - 157100455	6	156779303 - 156779321	974828	963195	rs1779004027	NC_000006.12:156779302:GGCGGCGGGGGCGGCGGCGGGCGGC:GGCGGC	NA	NM_001374828.1	Gly544fs	fs	frame_shift	544	461	NA	NA	NA	NA	NA
NM_001374828.1(ARID1B):c.1624G>A (p.Ala542Thr)	ARID1B	A459T, A542T	Coffin Siris/Intellectual Disability	Uncertain significance	criteria provided, single submitter	VCV000126315	6	157100438	6	156779304	126315	131847	rs587779740	NC_000006.12:156779303:G:A	NA	NM_001374828.1	Ala542Thr	Thr	missense	542	459	Ala	Thr	A	T	A459T
NM_001374828.1(ARID1B):c.1628C>T (p.Ala543Val)	ARID1B	A460V, A543V	not specified	Uncertain significance	criteria provided, single submitter	VCV000210268	6	157100442	6	156779308	210268	207357	rs797045270	NC_000006.12:156779307:C:T	NA	NM_001374828.1	Ala543Val	Val	missense	543	460	Ala	Val	A	V	A460V
NM_001374828.1(ARID1B):c.1638_1647dup (p.Gln550fs)	ARID1B	Q550fs	not provided	Pathogenic	criteria provided, single submitter	VCV000429355	6	157100444 - 157100445	6	156779310 - 156779311	429355	421578	rs1131691339	NC_000006.12:156779310:GGGCGGCGGCGGGCGGC:GGGCGGCGGCGGGCGGCGGCGGGCGGC	NA	NM_001374828.1	Gln550fs	fs	frame_shift	550	467	NA	NA	NA	NA	NA
NM_001374828.1(ARID1B):c.1638_1647del (p.Ala547fs)	ARID1B	A547fs	Inborn genetic diseases|ARID1B-related BAFopathy|Coffin-Siris syndrome 1	Pathogenic	criteria provided, multiple submitters, no conflicts	VCV000931777	6	157100445 - 157100454	6	156779311 - 156779320	931777	919009	rs1131691339	NC_000006.12:156779310:GGGCGGCGGCGGGCGGC:GGGCGGC	NA	NM_001374828.1	Ala547fs	fs	frame_shift	547	464	NA	NA	NA	NA	NA
NM_001374828.1(ARID1B):c.1634CGG[4] (p.Ala547dup)	ARID1B	NA	Inborn genetic diseases	Likely benign	criteria provided, single submitter	VCV000588191	6	157100445 - 157100446	6	156779311 - 156779312	588191	579257	rs1367431735	NC_000006.12:156779311:GGCGGCGGCGG:GGCGGCGGCGGCGG	NA	NM_001374828.1	Ala547dup	dup	duplication	547	464	NA	NA	NA	NA	NA
NM_001374828.1(ARID1B):c.1637_1638del (p.Ala546fs)	ARID1B	A546fs	Congenital cerebellar hypoplasia|Corpus callosum, agenesis of	Likely pathogenic	criteria provided, single submitter	VCV001077137	6	157100450 - 157100451	6	156779316 - 156779317	1077137	1065763	NA	NC_000006.12:156779315:GCG:G	NA	NM_001374828.1	Ala546fs	fs	frame_shift	546	463	NA	NA	NA	NA	NA
NM_001374828.1(ARID1B):c.1641_1651dup (p.Gln551fs)	ARID1B	Q551fs	not provided	Pathogenic	criteria provided, single submitter	VCV000452956	6	157100452 - 157100453	6	156779318 - 156779319	452956	443921	rs1131691706	NC_000006.12:156779318:GCGGGCGGCCAGC:GCGGGCGGCCAGCGGGCGGCCAGC	NA	NM_001374828.1	Gln551fs	fs	frame_shift	551	468	NA	NA	NA	NA	NA
NM_001374828.1(ARID1B):c.1641_1651del (p.Gln550fs)	ARID1B	Q467fs, Q550fs	Coffin-Siris syndrome 1|Inborn genetic diseases|not provided	Pathogenic	criteria provided, multiple submitters, no conflicts	VCV000429976	6	157100453 - 157100463	6	156779319 - 156779329	429976	421579	rs1131691706	NC_000006.12:156779318:GCGGGCGGCCAGC:GC	NA	NM_001374828.1	Gln550fs	fs	frame_shift	550	467	NA	NA	NA	NA	NA
NM_001374828.1(ARID1B):c.1649_1659del (p.Gln550fs)	ARID1B	Q467fs, Q550fs	Coffin-Siris syndrome 1|not provided	Pathogenic	criteria provided, multiple submitters, no conflicts	VCV000426825	6	157100456 - 157100466	6	156779322 - 156779332	426825	415032	rs1085307818	NC_000006.12:156779321:GGCGGCCAGCAGGCGGCC:GGCGGCC	NA	NM_001374828.1	Gln550fs	fs	frame_shift	550	467	NA	NA	NA	NA	NA
NM_001374828.1(ARID1B):c.1647C>T (p.Gly549=)	ARID1B	NA	not provided	Uncertain significance	criteria provided, single submitter	VCV001500277	6	157100461	6	156779327	1500277	1408639	NA	NC_000006.12:156779326:C:T	NA	NM_001374828.1	Gly549=	=	synonymous	549	466	NA	NA	NA	NA	NA
NM_001374828.1(ARID1B):c.1651C>G (p.Gln551Glu)	ARID1B	Q410E, Q468E, Q551E	not provided	Uncertain significance	criteria provided, single submitter	VCV001809881	6	157100465	6	156779331	1809881	1866885	NA	NC_000006.12:156779330:C:G	NA	NM_001374828.1	Gln551Glu	Glu	missense	551	468	Gln	Glu	Q	E	Q468E
NM_001374828.1(ARID1B):c.1651C>A (p.Gln551Lys)	ARID1B	Q551K	ARID1B-related BAFopathy	Likely pathogenic	criteria provided, single submitter	VCV001177346	6	157100465	6	156779331	1177346	1166628	NA	NC_000006.12:156779330:C:A	NA	NM_001374828.1	Gln551Lys	Lys	missense	551	468	Gln	Lys	Q	K	Q468K
NM_001374828.1(ARID1B):c.1652A>G (p.Gln551Arg)	ARID1B	Q551R	not provided	Uncertain significance	criteria provided, single submitter	VCV000916352	6	157100466	6	156779332	916352	904479	rs1779010461	NC_000006.12:156779331:A:G	NA	NM_001374828.1	Gln551Arg	Arg	missense	551	468	Gln	Arg	Q	R	Q468R
NM_001374828.1(ARID1B):c.1656_1657delinsCT (p.Ala553Ser)	ARID1B	A412S, A470S, A553S	not provided	Uncertain significance	criteria provided, single submitter	VCV001707955	6	157100470 - 157100471	6	156779336 - 156779337	1707955	1706253	NA	NC_000006.12:156779335:GG:CT	NA	NM_001374828.1	Ala553Ser	Ser	missense	553	470	Ala	Ser	A	S	A470S
NM_001374828.1(ARID1B):c.1681del (p.Asp561fs)	ARID1B	D561fs	See cases	Pathogenic	criteria provided, single submitter	VCV001098402	6	157100494	6	156779360	1098402	1087049	NA	NC_000006.12:156779359:GG:G	NA	NM_001374828.1	Asp561fs	fs	frame_shift	561	478	NA	NA	NA	NA	NA
NM_001374828.1(ARID1B):c.1688del (p.Gly563fs)	ARID1B	G563fs	not provided	Pathogenic	criteria provided, single submitter	VCV001702817	6	157100500	6	156779366	1702817	1695204	NA	NC_000006.12:156779365:GGG:GG	NA	NM_001374828.1	Gly563fs	fs	frame_shift	563	480	NA	NA	NA	NA	NA
NM_001374828.1(ARID1B):c.1687G>C (p.Gly563Arg)	ARID1B	G422R, G480R, G563R	not provided	Uncertain significance	criteria provided, single submitter	VCV001720210	6	157100501	6	156779367	1720210	1779249	NA	NC_000006.12:156779366:G:C	NA	NM_001374828.1	Gly563Arg	Arg	missense	563	480	Gly	Arg	G	R	G480R
NM_001374828.1(ARID1B):c.1693del (p.Gln565fs)	ARID1B	Q565fs	Intellectual disability	Pathogenic	no assertion criteria provided	VCV000973144	6	157100505	6	156779371	973144	961443	rs1779015991	NC_000006.12:156779370:CCC:CC	NA	NM_001374828.1	Gln565fs	fs	frame_shift	565	482	NA	NA	NA	NA	NA
NM_001374828.1(ARID1B):c.1712C>G (p.Pro571Arg)	ARID1B	P571R	not provided	Conflicting interpretations of pathogenicity	criteria provided, conflicting interpretations	VCV000872675	6	157100526	6	156779392	872675	859485	rs769085274	NC_000006.12:156779391:C:G	NA	NM_001374828.1	Pro571Arg	Arg	missense	571	488	Pro	Arg	P	R	P488R
NM_001374828.1(ARID1B):c.1718_1737dup (p.Ser580fs)	ARID1B	S580fs	not provided	Pathogenic	criteria provided, single submitter	VCV000430106	6	157100531 - 157100532	6	156779397 - 156779398	430106	421580	rs1554248228	NC_000006.12:156779397:GGGCGGCCGCGCAACAAAGG:GGGCGGCCGCGCAACAAAGGGGGCGGCCGCGCAACAAAGG	NA	NM_001374828.1	Ser580fs	fs	frame_shift	580	497	NA	NA	NA	NA	NA
NM_001374828.1(ARID1B):c.1719G>A (p.Trp573Ter)	ARID1B	W573*	not provided	Likely pathogenic	criteria provided, single submitter	VCV000987198	6	157100533	6	156779399	987198	975178	rs1779020146	NC_000006.12:156779398:G:A	NA	NM_001374828.1	Trp573Ter	Ter	termination	573	490	NA	NA	NA	NA	NA
NM_001374828.1(ARID1B):c.1720_1721delinsAA (p.Ala574Lys)	ARID1B	A574K	not provided	Uncertain significance	no assertion criteria provided	VCV000591949	6	157100534 - 157100535	6	156779400 - 156779401	591949	582938	rs1562378975	NC_000006.12:156779399:GC:AA	NA	NM_001374828.1	Ala574Lys	Lys	missense	574	491	Ala	Lys	A	K	A491K
NM_001374828.1(ARID1B):c.1720G>A (p.Ala574Thr)	ARID1B	A491T, A574T	Inborn genetic diseases|Coffin-Siris syndrome 1	Uncertain significance	criteria provided, multiple submitters, no conflicts	VCV000589531	6	157100534	6	156779400	589531	579158	rs1296293849	NC_000006.12:156779399:G:A	NA	NM_001374828.1	Ala574Thr	Thr	missense	574	491	Ala	Thr	A	T	A491T
NM_001374828.1(ARID1B):c.1732C>T (p.Gln578Ter)	ARID1B	Q495*, Q578*	Coffin-Siris syndrome 1	Pathogenic	criteria provided, single submitter	VCV000434378	6	157100546	6	156779412	434378	428558	rs1554248236	NC_000006.12:156779411:C:T	NA	NM_001374828.1	Gln578Ter	Ter	termination	578	495	NA	NA	NA	NA	NA
NM_001374828.1(ARID1B):c.1737del (p.Ser580fs)	ARID1B	S580fs	Coffin-Siris syndrome 1	Uncertain significance	criteria provided, single submitter	VCV000976101	6	157100550	6	156779416	976101	964267	rs1779022643	NC_000006.12:156779415:GG:G	NA	NM_001374828.1	Ser580fs	fs	frame_shift	580	497	NA	NA	NA	NA	NA
NM_001374828.1(ARID1B):c.1745C>G (p.Pro582Arg)	ARID1B	P582R	not provided	Uncertain significance	criteria provided, single submitter	VCV001437630	6	157100559	6	156779425	1437630	1514246	NA	NC_000006.12:156779424:C:G	NA	NM_001374828.1	Pro582Arg	Arg	missense	582	499	Pro	Arg	P	R	P499R
NM_001374828.1(ARID1B):c.1767del (p.Gly590fs)	ARID1B	G590fs	Coffin-Siris syndrome 1	Pathogenic	no assertion criteria provided	VCV000976450	6	157100577	6	156779443	976450	964717	rs1289149988	NC_000006.12:156779442:CCCCC:CCCC	NA	NM_001374828.1	Gly590fs	fs	frame_shift	590	507	NA	NA	NA	NA	NA
NM_001374828.1(ARID1B):c.1764C>T (p.Thr588=)	ARID1B	NA	not provided	Likely benign	criteria provided, single submitter	VCV001176215	6	157100578	6	156779444	1176215	1165774	NA	NC_000006.12:156779443:C:T	NA	NM_001374828.1	Thr588=	=	synonymous	588	505	NA	NA	NA	NA	NA
NM_001374828.1(ARID1B):c.1771C>T (p.Pro591Ser)	ARID1B	P591S	not provided|Inborn genetic diseases	Benign/Likely benign	criteria provided, multiple submitters, no conflicts	VCV001197199	6	157100585	6	156779451	1197199	1187033	NA	NC_000006.12:156779450:C:T	NA	NM_001374828.1	Pro591Ser	Ser	missense	591	508	Pro	Ser	P	S	P508S
NM_001374828.1(ARID1B):c.1773_1774dup (p.Thr592fs)	ARID1B	T592fs	not provided	Pathogenic	criteria provided, single submitter	VCV000418956	6	157100586 - 157100587	6	156779452 - 156779453	418956	406837	rs1554248273	NC_000006.12:156779452:GA:GAGA	NA	NM_001374828.1	Thr592fs	fs	frame_shift	592	509	NA	NA	NA	NA	NA
NM_001374828.1(ARID1B):c.1781del (p.Gly594fs)	ARID1B	G594fs	not provided	Likely pathogenic	criteria provided, single submitter	VCV001013314	6	157100593	6	156779459	1013314	1000511	rs1779031164	NC_000006.12:156779458:GGG:GG	NA	NM_001374828.1	Gly594fs	fs	frame_shift	594	511	NA	NA	NA	NA	NA
NM_001374828.1(ARID1B):c.1789C>T (p.Gln597Ter)	ARID1B	Q597*	Inborn genetic diseases|Intellectual disability|Coffin-Siris syndrome 1	Conflicting interpretations of pathogenicity	criteria provided, conflicting interpretations	VCV000976075	6	157100603	6	156779469	976075	964268	rs1779032666	NC_000006.12:156779468:C:T	NA	NM_001374828.1	Gln597Ter	Ter	termination	597	514	NA	NA	NA	NA	NA
NM_001374828.1(ARID1B):c.1791+6C>T	ARID1B	NA	not provided	Benign	criteria provided, single submitter	VCV001558619	6	157100611	6	156779477	1558619	1595208	NA	NC_000006.12:156779476:C:T	NA	NM_001374828.1	ARID1B:c.1791+6C>T	C>T	other	1	NA	NA	NA	NA	NA	NA
NM_001374828.1(ARID1B):c.1791+19G>C	ARID1B	NA	not provided|Coffin-Siris syndrome 1	Benign/Likely benign	criteria provided, multiple submitters, no conflicts	VCV000445357	6	157100624	6	156779490	445357	438629	rs374013482	NC_000006.12:156779489:G:C	NA	NM_001374828.1	ARID1B:c.1791+19G>C	G>C	other	1	NA	NA	NA	NA	NA	NA
NM_001374828.1(ARID1B):c.1791+44G>A	ARID1B	NA	not provided	Benign	criteria provided, single submitter	VCV001286158	6	157100649	6	156779515	1286158	1275997	NA	NC_000006.12:156779514:G:A	NA	NM_001374828.1	ARID1B:c.1791+44G>A	G>A	other	1	NA	NA	NA	NA	NA	NA
NM_001374828.1(ARID1B):c.1791+268dup	MIR4466|ARID1B	NA	not provided	Likely benign	criteria provided, single submitter	VCV001216103	6	157100865 - 157100866	6	156779731 - 156779732	1216103	1206084	NA	NC_000006.12:156779731:CCCCCCCC:CCCCCCCCC	NA	NM_001374828.1	ARID1B:c.1791+268dup	dup	duplication	1	NA	NA	NA	NA	NA	NA
NM_001374828.1(ARID1B):c.1791+269T>C	ARID1B	NA	not provided	Likely benign	criteria provided, single submitter	VCV001191526	6	157100874	6	156779740	1191526	1180127	NA	NC_000006.12:156779739:T:C	NA	NM_001374828.1	ARID1B:c.1791+269T>C	T>C	other	1	NA	NA	NA	NA	NA	NA
NM_001374828.1(ARID1B):c.1792-216G>A	ARID1B	NA	not provided	Benign	criteria provided, single submitter	VCV001228670	6	157150145	6	156829011	1228670	1218674	NA	NC_000006.12:156829010:G:A	NA	NM_001374828.1	ARID1B:c.1792-216G>A	G>A	other	1	NA	NA	NA	NA	NA	NA
NM_001374828.1(ARID1B):c.1792-131A>G	ARID1B	NA	not provided	Benign	criteria provided, single submitter	VCV001277681	6	157150230	6	156829096	1277681	1269014	NA	NC_000006.12:156829095:A:G	NA	NM_001374828.1	ARID1B:c.1792-131A>G	A>G	other	1	NA	NA	NA	NA	NA	NA
NM_001374828.1(ARID1B):c.1801A>G (p.Met601Val)	ARID1B	M601V	not provided	Likely benign	criteria provided, single submitter	VCV001215982	6	157150370	6	156829236	1215982	1205963	NA	NC_000006.12:156829235:A:G	NA	NM_001374828.1	Met601Val	Val	missense	601	518	Met	Val	M	V	M518V
NM_001374828.1(ARID1B):c.1810A>G (p.Met604Val)	ARID1B	M604V	not provided	Likely benign	criteria provided, single submitter	VCV001627941	6	157150379	6	156829245	1627941	1531158	NA	NC_000006.12:156829244:A:G	NA	NM_001374828.1	Met604Val	Val	missense	604	521	Met	Val	M	V	M521V
NM_001374828.1(ARID1B):c.1841T>C (p.Met614Thr)	ARID1B	M531T, M614T	Inborn genetic diseases|not specified|not provided	Conflicting interpretations of pathogenicity	criteria provided, conflicting interpretations	VCV000210269	6	157150410	6	156829276	210269	207358	rs141260832	NC_000006.12:156829275:T:C	NA	NM_001374828.1	Met614Thr	Thr	missense	614	531	Met	Thr	M	T	M531T
NM_001374828.1(ARID1B):c.1842G>A (p.Met614Ile)	ARID1B	M614I, M531I, M473I	Inborn genetic diseases	Likely benign	criteria provided, single submitter	VCV001775973	6	157150411	6	156829277	1775973	1827773	NA	NC_000006.12:156829276:G:A	NA	NM_001374828.1	Met614Ile	Ile	missense	614	531	Met	Ile	M	I	M531I
NM_001374828.1(ARID1B):c.1849A>G (p.Asn617Asp)	ARID1B	N476D, N534D, N617D	Inborn genetic diseases	Likely benign	criteria provided, single submitter	VCV001776166	6	157150418	6	156829284	1776166	1837396	NA	NC_000006.12:156829283:A:G	NA	NM_001374828.1	Asn617Asp	Asp	missense	617	534	Asn	Asp	N	D	N534D
NM_001374828.1(ARID1B):c.1861C>T (p.Gln621Ter)	ARID1B	Q538*, Q621*	Global developmental delay|Hypertrichosis|Neonatal hypotonia|Corpus callosum, agenesis of|Nail dysplasia|Coffin-Siris syndrome 1	Pathogenic	criteria provided, single submitter	VCV000374179	6	157150430	6	156829296	374179	360874	rs1057518951	NC_000006.12:156829295:C:T	NA	NM_001374828.1	Gln621Ter	Ter	termination	621	538	NA	NA	NA	NA	NA
NM_001374828.1(ARID1B):c.1867C>T (p.Gln623Ter)	ARID1B	Q540*, Q623*	Inborn genetic diseases|ARID1B-related BAFopathy|Coffin-Siris syndrome 1	Pathogenic	criteria provided, multiple submitters, no conflicts	VCV000520639	6	157150436	6	156829302	520639	511635	rs1554256703	NC_000006.12:156829301:C:T	NA	NM_001374828.1	Gln623Ter	Ter	termination	623	540	NA	NA	NA	NA	NA
NM_001374828.1(ARID1B):c.1870C>T (p.Gln624Ter)	ARID1B	Q624*	Coffin-Siris syndrome 1	Pathogenic	criteria provided, single submitter	VCV000807540	6	157150439	6	156829305	807540	798571	rs754167205	NC_000006.12:156829304:C:T	NA	NM_001374828.1	Gln624Ter	Ter	termination	624	541	NA	NA	NA	NA	NA
NM_001374828.1(ARID1B):c.1874G>A (p.Ser625Asn)	ARID1B	S625N	not provided	Uncertain significance	criteria provided, single submitter	VCV001509043	6	157150443	6	156829309	1509043	1452160	NA	NC_000006.12:156829308:G:A	NA	NM_001374828.1	Ser625Asn	Asn	missense	625	542	Ser	Asn	S	N	S542N
NM_001374828.1(ARID1B):c.1876A>G (p.Ser626Gly)	ARID1B	S626G	Coffin-Siris syndrome 1	Uncertain significance	criteria provided, single submitter	VCV001033953	6	157150445	6	156829311	1033953	1020203	rs1214970789	NC_000006.12:156829310:A:G	NA	NM_001374828.1	Ser626Gly	Gly	missense	626	543	Ser	Gly	S	G	S543G
NM_001374828.1(ARID1B):c.1881G>A (p.Pro627=)	ARID1B	NA	Inborn genetic diseases|not provided|Coffin-Siris syndrome 1	Benign/Likely benign	criteria provided, multiple submitters, no conflicts	VCV000589654	6	157150450	6	156829316	589654	579262	rs142939952	NC_000006.12:156829315:G:A	NA	NM_001374828.1	Pro627=	=	synonymous	627	544	NA	NA	NA	NA	NA
NM_001374828.1(ARID1B):c.1897T>C (p.Tyr633His)	ARID1B	Y633H	Coffin-Siris syndrome 1	Uncertain significance	criteria provided, single submitter	VCV001028041	6	157150466	6	156829332	1028041	1016682	rs747306459	NC_000006.12:156829331:T:C	NA	NM_001374828.1	Tyr633His	His	missense	633	550	Tyr	His	Y	H	Y550H
NM_001374828.1(ARID1B):c.1912C>G (p.Pro638Ala)	ARID1B	P638A	not provided	Uncertain significance	criteria provided, single submitter	VCV001526359	6	157150481	6	156829347	1526359	1517762	NA	NC_000006.12:156829346:C:G	NA	NM_001374828.1	Pro638Ala	Ala	missense	638	555	Pro	Ala	P	A	P555A
NM_001374828.1(ARID1B):c.1923T>G (p.Tyr641Ter)	ARID1B	Y641*	Inborn genetic diseases	Pathogenic	criteria provided, single submitter	VCV000985788	6	157150492	6	156829358	985788	973514	rs1782980450	NC_000006.12:156829357:T:G	NA	NM_001374828.1	Tyr641Ter	Ter	termination	641	558	NA	NA	NA	NA	NA
NM_001374828.1(ARID1B):c.1927A>G (p.Ile643Val)	ARID1B	I560V, I643V	Inborn genetic diseases|not provided|Coffin-Siris syndrome 1	Benign	criteria provided, multiple submitters, no conflicts	VCV000126316	6	157150496	6	156829362	126316	131848	rs17318151	NC_000006.12:156829361:A:G	NA	NM_001374828.1	Ile643Val	Val	missense	643	560	Ile	Val	I	V	I560V
NM_001374828.1(ARID1B):c.1928T>C (p.Ile643Thr)	ARID1B	I643T	not provided	Uncertain significance	criteria provided, single submitter	VCV001376454	6	157150497	6	156829363	1376454	1466986	NA	NC_000006.12:156829362:T:C	NA	NM_001374828.1	Ile643Thr	Thr	missense	643	560	Ile	Thr	I	T	I560T
NM_001374828.1(ARID1B):c.1934T>A (p.Ile645Asn)	ARID1B	I562N, I645N	not provided	Uncertain significance	criteria provided, single submitter	VCV000386817	6	157150503	6	156829369	386817	370255	rs1057522610	NC_000006.12:156829368:T:A	NA	NM_001374828.1	Ile645Asn	Asn	missense	645	562	Ile	Asn	I	N	I562N
NM_001374828.1(ARID1B):c.1942C>T (p.Arg648Trp)	ARID1B	R648W	Coffin-Siris syndrome 1	Uncertain significance	criteria provided, single submitter	VCV001679642	6	157150511	6	156829377	1679642	1671561	NA	NC_000006.12:156829376:C:T	NA	NM_001374828.1	Arg648Trp	Trp	missense	648	565	Arg	Trp	R	W	R565W
NM_001374828.1(ARID1B):c.1942C>A (p.Arg648=)	ARID1B	NA	Inborn genetic diseases|not provided	Benign	criteria provided, multiple submitters, no conflicts	VCV001178912	6	157150511	6	156829377	1178912	1168072	NA	NC_000006.12:156829376:C:A	NA	NM_001374828.1	Arg648=	=	synonymous	648	565	NA	NA	NA	NA	NA
NM_001374828.1(ARID1B):c.1943G>A (p.Arg648Gln)	ARID1B	R648Q	Intellectual disability	Likely benign	no assertion criteria provided	VCV000975340	6	157150512	6	156829378	975340	963604	rs754042537	NC_000006.12:156829377:G:A	NA	NM_001374828.1	Arg648Gln	Gln	missense	648	565	Arg	Gln	R	Q	R565Q
NM_001374828.1(ARID1B):c.1950del (p.Ala652fs)	ARID1B	A652fs	not provided	Pathogenic	criteria provided, single submitter	VCV001697176	6	157150517	6	156829383	1697176	1689571	NA	NC_000006.12:156829382:CCC:CC	NA	NM_001374828.1	Ala652fs	fs	frame_shift	652	569	NA	NA	NA	NA	NA
NM_001374828.1(ARID1B):c.1951G>A (p.Gly651Arg)	ARID1B	G651R	not provided	Benign	criteria provided, single submitter	VCV001183166	6	157150520	6	156829386	1183166	1171519	NA	NC_000006.12:156829385:G:A	NA	NM_001374828.1	Gly651Arg	Arg	missense	651	568	Gly	Arg	G	R	G568R
NM_001374828.1(ARID1B):c.1962C>T (p.Ala654=)	ARID1B	NA	not specified	Likely benign	criteria provided, single submitter	VCV001336296	6	157150531	6	156829397	1336296	1327307	NA	NC_000006.12:156829396:C:T	NA	NM_001374828.1	Ala654=	=	synonymous	654	571	NA	NA	NA	NA	NA
NM_001374828.1(ARID1B):c.1963G>T (p.Gly655Ter)	ARID1B	G655*	not provided	Pathogenic	criteria provided, single submitter	VCV000848230	6	157150532	6	156829398	848230	831725	rs151093357	NC_000006.12:156829397:G:T	NA	NM_001374828.1	Gly655Ter	Ter	termination	655	572	NA	NA	NA	NA	NA
NM_001374828.1(ARID1B):c.1963G>A (p.Gly655Arg)	ARID1B	G572R, G655R	Inborn genetic diseases	Likely benign	criteria provided, single submitter	VCV000589699	6	157150532	6	156829398	589699	579170	rs151093357	NC_000006.12:156829397:G:A	NA	NM_001374828.1	Gly655Arg	Arg	missense	655	572	Gly	Arg	G	R	G572R
NM_001374828.1(ARID1B):c.1984C>T (p.Gln662Ter)	ARID1B	Q579*, Q662*	Nicolaides-Baraitser syndrome	Pathogenic	criteria provided, single submitter	VCV000397537	6	157150553	6	156829419	397537	384434	rs1060499668	NC_000006.12:156829418:C:T	NA	NM_001374828.1	Gln662Ter	Ter	termination	662	579	NA	NA	NA	NA	NA
NM_001374828.1(ARID1B):c.1986+15C>G	ARID1B	NA	not provided	Likely benign	criteria provided, single submitter	VCV001551314	6	157150570	6	156829436	1551314	1551093	NA	NC_000006.12:156829435:C:G	NA	NM_001374828.1	ARID1B:c.1986+15C>G	C>G	other	1	NA	NA	NA	NA	NA	NA
NM_001374828.1(ARID1B):c.1986+17C>T	ARID1B	NA	not provided	Likely benign	criteria provided, single submitter	VCV001543247	6	157150572	6	156829438	1543247	1632704	NA	NC_000006.12:156829437:C:T	NA	NM_001374828.1	ARID1B:c.1986+17C>T	C>T	other	1	NA	NA	NA	NA	NA	NA
NM_001374828.1(ARID1B):c.1986+28T>C	ARID1B	NA	not provided	Benign	criteria provided, single submitter	VCV000126317	6	157150583	6	156829449	126317	131849	rs73572289	NC_000006.12:156829448:T:C	NA	NM_001374828.1	ARID1B:c.1986+28T>C	T>C	other	1	NA	NA	NA	NA	NA	NA
NM_001374828.1(ARID1B):c.1986+160del	ARID1B	NA	not provided	Likely benign	criteria provided, single submitter	VCV001195717	6	157150706	6	156829572	1195717	1183776	NA	NC_000006.12:156829571:TTTTTTTTTT:TTTTTTTTT	NA	NM_001374828.1	ARID1B:c.1986+160del	del	deletion	1	NA	NA	NA	NA	NA	NA
NM_001374828.1(ARID1B):c.1987-30047G>A	ARID1B	NA	not provided	Benign	criteria provided, single submitter	VCV001252615	6	157192463	6	156871329	1252615	1242560	NA	NC_000006.12:156871328:G:A	NA	NM_001374828.1	ARID1B:c.1987-30047G>A	G>A	other	1	NA	NA	NA	NA	NA	NA
NM_001374828.1(ARID1B):c.1987-29742G>A	ARID1B	W669*	Coffin-Siris syndrome 1	Likely pathogenic	criteria provided, single submitter	VCV000982796	6	157192768	6	156871634	982796	970826	rs1554261846	NC_000006.12:156871633:G:A	NA	NM_001374828.1	ARID1B:c.1987-29742G>A	G>A	other	1	NA	NA	NA	NA	NA	NA
NM_001374828.1(ARID1B):c.1987-29739A>G	ARID1B	NA	Inborn genetic diseases	Likely benign	criteria provided, single submitter	VCV001779584	6	157192771	6	156871637	1779584	1838237	NA	NC_000006.12:156871636:A:G	NA	NM_001374828.1	ARID1B:c.1987-29739A>G	A>G	other	1	NA	NA	NA	NA	NA	NA
NM_001374828.1(ARID1B):c.1987-29738G>T	ARID1B	E588*, E671*	Inborn genetic diseases|Coffin-Siris syndrome 1	Pathogenic	criteria provided, multiple submitters, no conflicts	VCV000520728	6	157192772	6	156871638	520728	511636	rs201653711	NC_000006.12:156871637:G:T	NA	NM_001374828.1	ARID1B:c.1987-29738G>T	G>T	other	1	NA	NA	NA	NA	NA	NA
NM_001374828.1(ARID1B):c.1987-29706dup	ARID1B	NA	not provided	Likely benign	criteria provided, single submitter	VCV001625782	6	157192803 - 157192804	6	156871669 - 156871670	1625782	1607342	NA	NC_000006.12:156871669:T:TT	NA	NM_001374828.1	ARID1B:c.1987-29706dup	dup	duplication	1	NA	NA	NA	NA	NA	NA
NM_001374828.1(ARID1B):c.1987-29684T>A	ARID1B	NA	not provided	Likely benign	criteria provided, single submitter	VCV001202538	6	157192826	6	156871692	1202538	1190460	NA	NC_000006.12:156871691:T:A	NA	NM_001374828.1	ARID1B:c.1987-29684T>A	T>A	other	1	NA	NA	NA	NA	NA	NA
NM_001374828.1(ARID1B):c.1987-29506G>A	ARID1B	NA	not provided	Benign	criteria provided, single submitter	VCV001242661	6	157193004	6	156871870	1242661	1230916	NA	NC_000006.12:156871869:G:A	NA	NM_001374828.1	ARID1B:c.1987-29506G>A	G>A	other	1	NA	NA	NA	NA	NA	NA
NM_001374828.1(ARID1B):c.1987-29505C>T	ARID1B	NA	not provided	Benign	criteria provided, single submitter	VCV001292906	6	157193005	6	156871871	1292906	1282712	NA	NC_000006.12:156871870:C:T	NA	NM_001374828.1	ARID1B:c.1987-29505C>T	C>T	other	1	NA	NA	NA	NA	NA	NA
NM_001374828.1(ARID1B):c.1987-241A>T	ARID1B	NA	not provided	Benign	criteria provided, single submitter	VCV001295663	6	157222269	6	156901135	1295663	1285458	NA	NC_000006.12:156901134:A:T	NA	NM_001374828.1	ARID1B:c.1987-241A>T	A>T	other	1	NA	NA	NA	NA	NA	NA
NM_001374828.1(ARID1B):c.1987-10T>G	ARID1B	NA	Coffin-Siris syndrome 1	Uncertain significance	criteria provided, single submitter	VCV000931192	6	157222500	6	156901366	931192	920224	rs1276255111	NC_000006.12:156901365:T:G	NA	NM_001374828.1	ARID1B:c.1987-10T>G	T>G	other	1	NA	NA	NA	NA	NA	NA
NM_001374828.1(ARID1B):c.2002G>T (p.Gly668Ter)	ARID1B	G668*, G681*	ARID1B-related BAFopathy	Pathogenic	criteria provided, single submitter	VCV001177347	6	157222525	6	156901391	1177347	1166629	NA	NC_000006.12:156901390:G:T	NA	NM_001374828.1	Gly668Ter	Ter	termination	668	585	NA	NA	NA	NA	NA
NM_001374828.1(ARID1B):c.2011G>A (p.Gly671Ser)	ARID1B	G671S, G684S	not provided	Uncertain significance	criteria provided, single submitter	VCV001314444	6	157222534	6	156901400	1314444	1304705	NA	NC_000006.12:156901399:G:A	NA	NM_001374828.1	Gly671Ser	Ser	missense	671	588	Gly	Ser	G	S	G588S
NM_001374828.1(ARID1B):c.2025C>G (p.Tyr675Ter)	ARID1B	Y675*, Y688*	Coffin-Siris syndrome 1	Likely pathogenic	criteria provided, single submitter	VCV001679121	6	157222548	6	156901414	1679121	1671027	NA	NC_000006.12:156901413:C:G	NA	NM_001374828.1	Tyr675Ter	Ter	termination	675	592	NA	NA	NA	NA	NA
NM_001374828.1(ARID1B):c.2038C>T (p.Gln680Ter)	ARID1B	Q610*, Q680*, Q693*	Coffin-Siris syndrome 1|ARID1B-related BAFopathy	Pathogenic	criteria provided, single submitter	VCV000560948	6	157222561	6	156901427	560948	552097	rs1554265271	NC_000006.12:156901426:C:T	NA	NM_001374828.1	Gln680Ter	Ter	termination	680	597	NA	NA	NA	NA	NA
NM_001374828.1(ARID1B):c.2039_2049del (p.Gln680fs)	ARID1B	Q693fs, Q680fs	not provided	Pathogenic	criteria provided, single submitter	VCV000872676	6	157222562 - 157222572	6	156901428 - 156901438	872676	859486	rs1788925132	NC_000006.12:156901427:AACAGCCATAT:	NA	NM_001374828.1	Gln680fs	fs	frame_shift	680	597	NA	NA	NA	NA	NA
NM_001374828.1(ARID1B):c.2046del (p.Tyr683fs)	ARID1B	Y683fs, Y696fs	Coffin-Siris syndrome 1	Likely pathogenic	criteria provided, single submitter	VCV000666285	6	157222569	6	156901435	666285	653872	rs1582908829	NC_000006.12:156901434:A:	NA	NM_001374828.1	Tyr683fs	fs	frame_shift	683	600	NA	NA	NA	NA	NA
NM_001374828.1(ARID1B):c.2047T>C (p.Tyr683His)	ARID1B	Y613H, Y683H, Y696H	Inborn genetic diseases	Uncertain significance	criteria provided, single submitter	VCV000589657	6	157222570	6	156901436	589657	579177	rs141395733	NC_000006.12:156901435:T:C	NA	NM_001374828.1	Tyr683His	His	missense	683	600	Tyr	His	Y	H	Y600H
NM_001374828.1(ARID1B):c.2051_2052insAA (p.Tyr684Ter)	ARID1B	Y684*, Y697*	Intellectual disability	Pathogenic	no assertion criteria provided	VCV000973146	6	157222573 - 157222574	6	156901439 - 156901440	973146	961444	rs1554265275	NC_000006.12:156901439:A:AAA	NA	NM_001374828.1	Tyr684Ter	Ter	termination	684	601	NA	NA	NA	NA	NA
NM_001374828.1(ARID1B):c.2051dup (p.Tyr684Ter)	ARID1B	Y684*, Y697*	Coffin-Siris syndrome 1	Pathogenic	no assertion criteria provided	VCV000438280	6	157222573 - 157222574	6	156901439 - 156901440	438280	431909	rs1554265275	NC_000006.12:156901439:A:AA	NA	NM_001374828.1	Tyr684Ter	Ter	termination	684	601	NA	NA	NA	NA	NA
NM_001374828.1(ARID1B):c.2058del (p.Gln686fs)	ARID1B	Q686fs, Q699fs	Coffin-Siris syndrome 1	Pathogenic	no assertion criteria provided	VCV001334424	6	157222581	6	156901447	1334424	1325319	NA	NC_000006.12:156901446:G:	NA	NM_001374828.1	Gln686fs	fs	frame_shift	686	603	NA	NA	NA	NA	NA
NM_001374828.1(ARID1B):c.2069C>T (p.Pro690Leu)	ARID1B	P690L, P703L	Coffin-Siris syndrome 1	Uncertain significance	criteria provided, single submitter	VCV001701666	6	157222592	6	156901458	1701666	1694056	NA	NC_000006.12:156901457:C:T	NA	NM_001374828.1	Pro690Leu	Leu	missense	690	607	Pro	Leu	P	L	P607L
NM_001374828.1(ARID1B):c.2073dup (p.His692fs)	ARID1B	H692fs, H705fs	Coffin-Siris syndrome 1	Likely pathogenic	criteria provided, single submitter	VCV001098582	6	157222595 - 157222596	6	156901461 - 156901462	1098582	1087333	NA	NC_000006.12:156901461:G:GG	NA	NM_001374828.1	His692fs	fs	frame_shift	692	609	NA	NA	NA	NA	NA
NM_001374828.1(ARID1B):c.2078del (p.Leu693fs)	ARID1B	L693fs, L706fs	Coffin-Siris syndrome 1	Likely pathogenic	criteria provided, single submitter	VCV001206419	6	157222601	6	156901467	1206419	1196414	NA	NC_000006.12:156901466:T:	NA	NM_001374828.1	Leu693fs	fs	frame_shift	693	610	NA	NA	NA	NA	NA
NM_001374828.1(ARID1B):c.2086dup (p.Gln696fs)	ARID1B	Q696fs, Q709fs	ARID1B-related BAFopathy	Pathogenic	criteria provided, single submitter	VCV001177348	6	157222605 - 157222606	6	156901471 - 156901472	1177348	1166630	NA	NC_000006.12:156901471:CCCC:CCCCC	NA	NM_001374828.1	Gln696fs	fs	frame_shift	696	613	NA	NA	NA	NA	NA
NM_001374828.1(ARID1B):c.2082A>C (p.Pro694=)	ARID1B	NA	not specified	Uncertain significance	criteria provided, single submitter	VCV000434367	6	157222605	6	156901471	434367	428559	rs756099753	NC_000006.12:156901470:A:C	NA	NM_001374828.1	Pro694=	=	synonymous	694	611	NA	NA	NA	NA	NA
NM_001374828.1(ARID1B):c.2086C>T (p.Gln696Ter)	ARID1B	Q696*, Q709*	not provided	Pathogenic	criteria provided, single submitter	VCV000988312	6	157222609	6	156901475	988312	976277	rs1788932771	NC_000006.12:156901474:C:T	NA	NM_001374828.1	Gln696Ter	Ter	termination	696	613	NA	NA	NA	NA	NA
NM_001374828.1(ARID1B):c.2092C>T (p.Gln698Ter)	ARID1B	Q698*, Q711*	not provided	Pathogenic	criteria provided, single submitter	VCV001387047	6	157222615	6	156901481	1387047	1381412	NA	NC_000006.12:156901480:C:T	NA	NM_001374828.1	Gln698Ter	Ter	termination	698	615	NA	NA	NA	NA	NA
NM_001374828.1(ARID1B):c.2102C>T (p.Pro701Leu)	ARID1B	P701L, P714L	not specified	Likely benign	criteria provided, single submitter	VCV001338310	6	157222625	6	156901491	1338310	1329318	NA	NC_000006.12:156901490:C:T	NA	NM_001374828.1	Pro701Leu	Leu	missense	701	618	Pro	Leu	P	L	P618L
NM_001374828.1(ARID1B):c.2107C>T (p.Gln703Ter)	ARID1B	Q716*, Q703*	Coffin-Siris syndrome 1	Pathogenic	no assertion criteria provided	VCV000828172	6	157222630	6	156901496	828172	816458	rs1554265316	NC_000006.12:156901495:C:T	NA	NM_001374828.1	Gln703Ter	Ter	termination	703	620	NA	NA	NA	NA	NA
NM_001374828.1(ARID1B):c.2109dup (p.Ser704fs)	ARID1B	S634fs, S704fs, S717fs	Coffin-Siris syndrome 1	Pathogenic	criteria provided, single submitter	VCV000434379	6	157222631 - 157222632	6	156901497 - 156901498	434379	428560	rs1554265319	NC_000006.12:156901497:G:GG	NA	NM_001374828.1	Ser704fs	fs	frame_shift	704	621	NA	NA	NA	NA	NA
NM_001374828.1(ARID1B):c.2113C>T (p.Gln705Ter)	ARID1B	Q705*, Q718*	Coffin-Siris syndrome 1	Pathogenic	no assertion criteria provided	VCV000031213	6	157222636	6	156901502	31213	40170	rs387907142	NC_000006.12:156901501:C:T	NA	NM_001374828.1	Gln705Ter	Ter	termination	705	622	NA	NA	NA	NA	NA
NM_001374828.1(ARID1B):c.2124C>A (p.Tyr708Ter)	ARID1B	Y625*, Y708*, Y721*	See cases	Pathogenic	criteria provided, single submitter	VCV000545066	6	157222647	6	156901513	545066	535304	rs751192841	NC_000006.12:156901512:C:A	NA	NM_001374828.1	Tyr708Ter	Ter	termination	708	625	NA	NA	NA	NA	NA
NM_001374828.1(ARID1B):c.2126_2127delinsGC (p.Gln709Arg)	ARID1B	Q568R, Q626R, Q639R, Q709R, Q722R	not provided	Uncertain significance	criteria provided, single submitter	VCV001706377	6	157222649 - 157222650	6	156901515 - 156901516	1706377	1704691	NA	NC_000006.12:156901514:AG:GC	NA	NM_001374828.1	Gln709Arg	Arg	missense	709	626	Gln	Arg	Q	R	Q626R
NM_001374828.1(ARID1B):c.2129C>T (p.Pro710Leu)	ARID1B	P710L, P723L	not provided	Uncertain significance	criteria provided, single submitter	VCV001193129	6	157222652	6	156901518	1193129	1183777	NA	NC_000006.12:156901517:C:T	NA	NM_001374828.1	Pro710Leu	Leu	missense	710	627	Pro	Leu	P	L	P627L
NM_001374828.1(ARID1B):c.2130G>A (p.Pro710=)	ARID1B	NA	Inborn genetic diseases	Likely benign	criteria provided, single submitter	VCV000589421	6	157222653	6	156901519	589421	579179	rs374876774	NC_000006.12:156901518:G:A	NA	NM_001374828.1	Pro710=	=	synonymous	710	627	NA	NA	NA	NA	NA
NM_001374828.1(ARID1B):c.2136+54C>T	ARID1B	NA	not provided	Benign	criteria provided, single submitter	VCV001282216	6	157222713	6	156901579	1282216	1272070	NA	NC_000006.12:156901578:C:T	NA	NM_001374828.1	ARID1B:c.2136+54C>T	C>T	other	1	NA	NA	NA	NA	NA	NA
NM_001374828.1(ARID1B):c.2136+146T>G	ARID1B	NA	not provided	Benign	criteria provided, single submitter	VCV001227887	6	157222805	6	156901671	1227887	1215279	NA	NC_000006.12:156901670:T:G	NA	NM_001374828.1	ARID1B:c.2136+146T>G	T>G	other	1	NA	NA	NA	NA	NA	NA
NM_001374828.1(ARID1B):c.2136+158T>C	ARID1B	NA	not provided	Likely benign	criteria provided, single submitter	VCV001197176	6	157222817	6	156901683	1197176	1187034	NA	NC_000006.12:156901682:T:C	NA	NM_001374828.1	ARID1B:c.2136+158T>C	T>C	other	1	NA	NA	NA	NA	NA	NA
NM_001374828.1(ARID1B):c.2137-314G>A	ARID1B	NA	not provided	Likely benign	criteria provided, single submitter	VCV001191454	6	157256286	6	156935152	1191454	1180128	NA	NC_000006.12:156935151:G:A	NA	NM_001374828.1	ARID1B:c.2137-314G>A	G>A	other	1	NA	NA	NA	NA	NA	NA
NM_001374828.1(ARID1B):c.2137-290C>T	ARID1B	NA	not provided	Benign	criteria provided, single submitter	VCV001180921	6	157256310	6	156935176	1180921	1171520	NA	NC_000006.12:156935175:C:T	NA	NM_001374828.1	ARID1B:c.2137-290C>T	C>T	other	1	NA	NA	NA	NA	NA	NA
NM_001374828.1(ARID1B):c.2137-200G>A	ARID1B	NA	not provided	Likely benign	criteria provided, single submitter	VCV001194982	6	157256400	6	156935266	1194982	1183778	NA	NC_000006.12:156935265:G:A	NA	NM_001374828.1	ARID1B:c.2137-200G>A	G>A	other	1	NA	NA	NA	NA	NA	NA
NM_001374828.1(ARID1B):c.2137-3dup	ARID1B	NA	Inborn genetic diseases|Coffin-Siris syndrome 1|not provided	Benign/Likely benign	criteria provided, multiple submitters, no conflicts	VCV000588402	6	157256588 - 157256589	6	156935454 - 156935455	588402	579181	rs541477699	NC_000006.12:156935454:TTTTTTTTT:TTTTTTTTTT	NA	NM_001374828.1	ARID1B:c.2137-3dup	dup	duplication	1	NA	NA	NA	NA	NA	NA
NM_001374828.1(ARID1B):c.2137-3T>A	ARID1B	NA	Inborn genetic diseases|not specified|not provided|Coffin-Siris syndrome 1	Benign/Likely benign	criteria provided, multiple submitters, no conflicts	VCV000126318	6	157256597	6	156935463	126318	131850	rs116661275	NC_000006.12:156935462:T:A	NA	NM_001374828.1	ARID1B:c.2137-3T>A	T>A	other	1	NA	NA	NA	NA	NA	NA
NM_001374828.1(ARID1B):c.2142G>A (p.Met714Ile)	ARID1B	M644I, M714I, M727I	not specified	Likely benign	criteria provided, single submitter	VCV000210270	6	157256605	6	156935471	210270	207359	rs142897795	NC_000006.12:156935470:G:A	NA	NM_001374828.1	Met714Ile	Ile	missense	714	631	Met	Ile	M	I	M631I
NM_001374828.1(ARID1B):c.2170C>T (p.Gln724Ter)	ARID1B	Q654*, Q724*, Q737*	not provided	Likely pathogenic	criteria provided, single submitter	VCV000438282	6	157256633	6	156935499	438282	431910	rs1554270809	NC_000006.12:156935498:C:T	NA	NM_001374828.1	Gln724Ter	Ter	termination	724	641	NA	NA	NA	NA	NA
NM_001374828.1(ARID1B):c.2174C>T (p.Pro725Leu)	ARID1B	P584L, P642L, P655L, P725L, P738L	not provided	Uncertain significance	criteria provided, single submitter	VCV001711648	6	157256637	6	156935503	1711648	1710064	NA	NC_000006.12:156935502:C:T	NA	NM_001374828.1	Pro725Leu	Leu	missense	725	642	Pro	Leu	P	L	P642L
NM_001374828.1(ARID1B):c.2183C>G (p.Ala728Gly)	ARID1B	A728G, A741G	ARID1B-related disorder	Uncertain significance	criteria provided, single submitter	VCV001328517	6	157256646	6	156935512	1328517	1319182	NA	NC_000006.12:156935511:C:G	NA	NM_001374828.1	Ala728Gly	Gly	missense	728	645	Ala	Gly	A	G	A645G
NM_001374828.1(ARID1B):c.2187C>T (p.Pro729=)	ARID1B	NA	not provided|Coffin-Siris syndrome 1|Inborn genetic diseases|not specified	Benign/Likely benign	criteria provided, multiple submitters, no conflicts	VCV000210271	6	157256650	6	156935516	210271	207360	rs146240413	NC_000006.12:156935515:C:T	NA	NM_001374828.1	Pro729=	=	synonymous	729	646	NA	NA	NA	NA	NA
NM_001374828.1(ARID1B):c.2206_2213dup (p.Asn738delinsLysThrTer)	ARID1B	NA	not provided	Pathogenic	criteria provided, single submitter	VCV000987029	6	157256664 - 157256665	6	156935530 - 156935531	987029	975179	rs1792127580	NC_000006.12:156935530:TGAAGACTTGAA:TGAAGACTTGAAGACTTGAA	NA	NM_001374828.1	Asn738delinsLysThrTer	delinsLysThrTer	termination	738	655	NA	NA	NA	NA	NA
NM_001374828.1(ARID1B):c.2205A>T (p.Glu735Asp)	ARID1B	E665D, E735D, E748D	not specified|not provided|Inborn genetic diseases|Coffin-Siris syndrome 1	Conflicting interpretations of pathogenicity	criteria provided, conflicting interpretations	VCV000210273	6	157256668	6	156935534	210273	207361	rs139125255	NC_000006.12:156935533:A:T	NA	NM_001374828.1	Glu735Asp	Asp	missense	735	652	Glu	Asp	E	D	E652D
NM_001374828.1(ARID1B):c.2209T>A (p.Leu737Met)	ARID1B	L750M, L654M, L667M, L596M, L737M	Inborn genetic diseases	Likely benign	criteria provided, single submitter	VCV001784117	6	157256672	6	156935538	1784117	1849676	NA	NC_000006.12:156935537:T:A	NA	NM_001374828.1	Leu737Met	Met	missense	737	654	Leu	Met	L	M	L654M
NM_001374828.1(ARID1B):c.2211G>A (p.Leu737=)	ARID1B	NA	not specified	Uncertain significance	criteria provided, single submitter	VCV000210274	6	157256674	6	156935540	210274	207362	rs797045271	NC_000006.12:156935539:G:A	NA	NM_001374828.1	Leu737=	=	synonymous	737	654	NA	NA	NA	NA	NA
NM_001374828.1(ARID1B):c.2214C>A (p.Asn738Lys)	ARID1B	N668K, N738K, N751K, N597K, N655K	Inborn genetic diseases	Uncertain significance	criteria provided, single submitter	VCV001784291	6	157256677	6	156935543	1784291	1849850	NA	NC_000006.12:156935542:C:A	NA	NM_001374828.1	Asn738Lys	Lys	missense	738	655	Asn	Lys	N	K	N655K
NM_001374828.1(ARID1B):c.2224C>A (p.Gln742Lys)	ARID1B	Q742K, Q755K	not provided	Uncertain significance	criteria provided, single submitter	VCV001703945	6	157256687	6	156935553	1703945	1696422	NA	NC_000006.12:156935552:C:A	NA	NM_001374828.1	Gln742Lys	Lys	missense	742	659	Gln	Lys	Q	K	Q659K
NM_001374828.1(ARID1B):c.2239dup (p.Ser747fs)	ARID1B	S747fs, S760fs	ARID1B-related BAFopathy	Pathogenic	criteria provided, single submitter	VCV001177349	6	157256700 - 157256701	6	156935566 - 156935567	1177349	1166631	NA	NC_000006.12:156935566:AA:AAA	NA	NM_001374828.1	Ser747fs	fs	frame_shift	747	664	NA	NA	NA	NA	NA
NM_001374828.1(ARID1B):c.2247+35347A>G	ARID1B	NA	not provided	Likely benign	criteria provided, single submitter	VCV001321528	6	157292057	6	156970923	1321528	1311810	NA	NC_000006.12:156970922:A:G	NA	NM_001374828.1	ARID1B:c.2247+35347A>G	A>G	other	1	NA	NA	NA	NA	NA	NA
NM_001374828.1(ARID1B):c.2247+35452T>C	ARID1B	NA	not provided	Benign	criteria provided, single submitter	VCV001297926	6	157292162	6	156971028	1297926	1287712	NA	NC_000006.12:156971027:T:C	NA	NM_001374828.1	ARID1B:c.2247+35452T>C	T>C	other	1	NA	NA	NA	NA	NA	NA
NM_001374828.1(ARID1B):c.2247+35479A>G	ARID1B	NA	not provided	Likely benign	criteria provided, single submitter	VCV001343870	6	157292189	6	156971055	1343870	1335573	NA	NC_000006.12:156971054:A:G	NA	NM_001374828.1	ARID1B:c.2247+35479A>G	A>G	other	1	NA	NA	NA	NA	NA	NA
NM_001374828.1(ARID1B):c.2247+35536G>C	ARID1B	NA	not provided	Benign	criteria provided, single submitter	VCV001264252	6	157292246	6	156971112	1264252	1254149	NA	NC_000006.12:156971111:G:C	NA	NM_001374828.1	ARID1B:c.2247+35536G>C	G>C	other	1	NA	NA	NA	NA	NA	NA
NM_001374828.1(ARID1B):c.2248-8118_2248-8117insTTTTTTTTTTTTTTTTTTTTTTTTTTTTTTTTTTTTGAGACGGCGTTCCTCGCTCTGTCTCCCCAAGGTCGTACTGCGACTGCAGTGGCGCAATCTCGGCTCACTGCCAAGCTCCGCTTCCCCGGGTTCACGCCATTCTCCGCCTCAGCTCCCGAGTAGCTGGGACTACAGGCGCCGCCACCGCGCCCGGCTAATTTTTTGTAATTTTTTAGTAGGAACGGTGTTCAGACTTGTTAGCCAGGATGGTCTCGATCTCCTGACCCATTTAGGCTCATGATCCACCCGCCTCGGCTCCGCAAGGTGCTGGTATTACAGCGTGAGCCACCGCGCCCGGGGCCCTTCATGT	ARID1B	NA	Schizophrenia	Uncertain significance	no assertion criteria provided	VCV001801453	6	157397677 - 157397678	6	157076543 - 157076544	1801453	1858583	NA	NA	NA	NM_001374828.1	ARID1B:c.2248-8118_2248-8117insTTTTTTTTTTTTTTTTTTTTTTTTTTTTTTTTTTTTGAGACGGCGTTCCTCGCTCTGTCTCCCCAAGGTCGTACTGCGACTGCAGTGGCGCAATCTCGGCTCACTGCCAAGCTCCGCTTCCCCGGGTTCACGCCATTCTCCGCCTCAGCTCCCGAGTAGCTGGGACTACAGGCGCCGCCACCGCGCCCGGCTAATTTTTTGTAATTTTTTAGTAGGAACGGTGTTCAGACTTGTTAGCCAGGATGGTCTCGATCTCCTGACCCATTTAGGCTCATGATCCACCCGCCTCGGCTCCGCAAGGTGCTGGTATTACAGCGTGAGCCACCGCGCCCGGGGCCCTTCATGT	insTTTTTTTTTTTTTTTTTTTTTTTTTTTTTTTTTTTTGAGACGGCGTTCCTCGCTCTGTCTCCCCAAGGTCGTACTGCGACTGCAGTGGCGCAATCTCGGCTCACTGCCAAGCTCCGCTTCCCCGGGTTCACGCCATTCTCCGCCTCAGCTCCCGAGTAGCTGGGACTACAGGCGCCGCCACCGCGCCCGGCTAATTTTTTGTAATTTTTTAGTAGGAACGGTGTTCAGACTTGTTAGCCAGGATGGTCTCGATCTCCTGACCCATTTAGGCTCATGATCCACCCGCCTCGGCTCCGCAAGGTGCTGGTATTACAGCGTGAGCCACCGCGCCCGGGGCCCTTCATGT	insertion	1	NA	NA	NA	NA	NA	NA
NM_001374828.1(ARID1B):c.2248-301G>T	ARID1B	NA	not provided	Benign	criteria provided, single submitter	VCV001273608	6	157405495	6	157084361	1273608	1264155	NA	NC_000006.12:157084360:G:T	NA	NM_001374828.1	ARID1B:c.2248-301G>T	G>T	other	1	NA	NA	NA	NA	NA	NA
NM_001374828.1(ARID1B):c.2248-300C>T	ARID1B	NA	not provided	Benign	criteria provided, single submitter	VCV001249065	6	157405496	6	157084362	1249065	1238156	NA	NC_000006.12:157084361:C:T	NA	NM_001374828.1	ARID1B:c.2248-300C>T	C>T	other	1	NA	NA	NA	NA	NA	NA
NM_001374828.1(ARID1B):c.2248-283A>T	ARID1B	NA	not provided	Benign	criteria provided, single submitter	VCV001220867	6	157405513	6	157084379	1220867	1212554	NA	NC_000006.12:157084378:A:T	NA	NM_001374828.1	ARID1B:c.2248-283A>T	A>T	other	1	NA	NA	NA	NA	NA	NA
NM_001374828.1(ARID1B):c.2248-35G>A	ARID1B	NA	not provided|Coffin-Siris syndrome 1	Benign	criteria provided, multiple submitters, no conflicts	VCV000126319	6	157405761	6	157084627	126319	131851	rs3734440	NC_000006.12:157084626:G:A	NA	NM_001374828.1	ARID1B:c.2248-35G>A	G>A	other	1	NA	NA	NA	NA	NA	NA
NM_001374828.1(ARID1B):c.2248-2A>G	ARID1B	NA	Coffin-Siris syndrome 1	Pathogenic	criteria provided, single submitter	VCV001685543	6	157405794	6	157084660	1685543	1677560	NA	NC_000006.12:157084659:A:G	NA	NM_001374828.1	ARID1B:c.2248-2A>G	A>G	other	1	NA	NA	NA	NA	NA	NA
NM_001374828.1(ARID1B):c.2279C>T (p.Thr760Met)	ARID1B	T619M, T760M, T773M, T677M, T690M	Inborn genetic diseases	Likely benign	criteria provided, single submitter	VCV001785333	6	157405827	6	157084693	1785333	1840130	NA	NC_000006.12:157084692:C:T	NA	NM_001374828.1	Thr760Met	Met	missense	760	677	Thr	Met	T	M	T677M
NM_001374828.1(ARID1B):c.2280G>A (p.Thr760=)	ARID1B	NA	Inborn genetic diseases	Likely benign	criteria provided, single submitter	VCV000588184	6	157405828	6	157084694	588184	579339	rs201290874	NC_000006.12:157084693:G:A	NA	NM_001374828.1	Thr760=	=	synonymous	760	677	NA	NA	NA	NA	NA
NM_001374828.1(ARID1B):c.2282_2283del (p.Gly761fs)	ARID1B	G761fs, G774fs	not provided	Pathogenic	criteria provided, single submitter	VCV000987186	6	157405830 - 157405831	6	157084696 - 157084697	987186	975180	rs1784850566	NC_000006.12:157084695:GA:	NA	NM_001374828.1	Gly761fs	fs	frame_shift	761	678	NA	NA	NA	NA	NA
NM_001374828.1(ARID1B):c.2286G>A (p.Thr762=)	ARID1B	NA	not provided|Inborn genetic diseases|not specified	Benign/Likely benign	criteria provided, multiple submitters, no conflicts	VCV001267480	6	157405834	6	157084700	1267480	1257817	NA	NC_000006.12:157084699:G:A	NA	NM_001374828.1	Thr762=	=	synonymous	762	679	NA	NA	NA	NA	NA
NM_001374828.1(ARID1B):c.2287G>T (p.Glu763Ter)	ARID1B	E693*, E763*, E776*	Coffin-Siris syndrome 1	Pathogenic	criteria provided, multiple submitters, no conflicts	VCV000620011	6	157405835	6	157084701	620011	611392	rs1554294593	NC_000006.12:157084700:G:T	NA	NM_001374828.1	Glu763Ter	Ter	termination	763	680	NA	NA	NA	NA	NA
NM_001374828.1(ARID1B):c.2316A>G (p.Ala772=)	ARID1B	NA	not specified	Uncertain significance	criteria provided, single submitter	VCV000434357	6	157405864	6	157084730	434357	428561	rs745528262	NC_000006.12:157084729:A:G	NA	NM_001374828.1	Ala772=	=	synonymous	772	689	NA	NA	NA	NA	NA
NM_001374828.1(ARID1B):c.2319C>T (p.Ser773=)	ARID1B	NA	not provided|Inborn genetic diseases	Likely benign	criteria provided, multiple submitters, no conflicts	VCV001595676	6	157405867	6	157084733	1595676	1656666	NA	NC_000006.12:157084732:C:T	NA	NM_001374828.1	Ser773=	=	synonymous	773	690	NA	NA	NA	NA	NA
NM_001374828.1(ARID1B):c.2323del (p.Ser775fs)	ARID1B	S775fs, S788fs	not provided	Pathogenic	criteria provided, single submitter	VCV000817445	6	157405871	6	157084737	817445	805478	rs1583279842	NC_000006.12:157084736:T:	NA	NM_001374828.1	Ser775fs	fs	frame_shift	775	692	NA	NA	NA	NA	NA
NM_001374828.1(ARID1B):c.2359C>T (p.Gln787Ter)	ARID1B	Q717*, Q787*, Q800*	not provided|Coffin-Siris syndrome 1	Pathogenic	criteria provided, multiple submitters, no conflicts	VCV000210275	6	157405907	6	157084773	210275	207363	rs753933273	NC_000006.12:157084772:C:T	NA	NM_001374828.1	Gln787Ter	Ter	termination	787	704	NA	NA	NA	NA	NA
NM_001374828.1(ARID1B):c.2379_2398del (p.His793fs)	ARID1B	H806fs, H793fs	Coffin-Siris syndrome 1	Likely pathogenic	criteria provided, single submitter	VCV000666286	6	157405925 - 157405944	6	157084791 - 157084810	666286	653873	rs1583280025	NC_000006.12:157084790:CATGCGTCCCCTCATCTCTCCA:CA	NA	NM_001374828.1	His793fs	fs	frame_shift	793	710	NA	NA	NA	NA	NA
NM_001374828.1(ARID1B):c.2379T>C (p.His793=)	ARID1B	NA	Coffin-Siris syndrome 1|not provided|not specified	Conflicting interpretations of pathogenicity	criteria provided, conflicting interpretations	VCV000210276	6	157405927	6	157084793	210276	207364	rs370364530	NC_000006.12:157084792:T:C	NA	NM_001374828.1	His793=	=	synonymous	793	710	NA	NA	NA	NA	NA
NM_001374828.1(ARID1B):c.2382G>A (p.Ala794=)	ARID1B	NA	Inborn genetic diseases|not provided|not specified|Coffin-Siris syndrome 1	Benign	criteria provided, multiple submitters, no conflicts	VCV000126320	6	157405930	6	157084796	126320	131852	rs3734441	NC_000006.12:157084795:G:A	NA	NM_001374828.1	Ala794=	=	synonymous	794	711	NA	NA	NA	NA	NA
NM_001374828.1(ARID1B):c.2386_2387dup (p.His797fs)	ARID1B	H797fs, H810fs	not provided	Pathogenic	criteria provided, single submitter	VCV000419514	6	157405931 - 157405932	6	157084797 - 157084798	419514	406838	rs1554294665	NC_000006.12:157084797:CCCC:CCCCCC	NA	NM_001374828.1	His797fs	fs	frame_shift	797	714	NA	NA	NA	NA	NA
NM_001374828.1(ARID1B):c.2400del (p.Ser800fs)	ARID1B	S730fs, S813fs, S800fs	Coffin-Siris syndrome 1	Pathogenic	criteria provided, single submitter	VCV000691270	6	157405948	6	157084814	691270	678939	rs1583280152	NC_000006.12:157084813:C:	NA	NM_001374828.1	Ser800fs	fs	frame_shift	800	717	NA	NA	NA	NA	NA
NM_001374828.1(ARID1B):c.2405C>T (p.Pro802Leu)	ARID1B	P802L, P815L	not provided	Uncertain significance	criteria provided, single submitter	VCV001352103	6	157405953	6	157084819	1352103	1482639	NA	NC_000006.12:157084818:C:T	NA	NM_001374828.1	Pro802Leu	Leu	missense	802	719	Pro	Leu	P	L	P719L
NM_001374828.1(ARID1B):c.2405C>A (p.Pro802Gln)	ARID1B	P732Q, P802Q, P815Q	Inborn genetic diseases	Uncertain significance	criteria provided, single submitter	VCV000589569	6	157405953	6	157084819	589569	579191	rs1318967699	NC_000006.12:157084818:C:A	NA	NM_001374828.1	Pro802Gln	Gln	missense	802	719	Pro	Gln	P	Q	P719Q
NM_001374828.1(ARID1B):c.2411dup (p.Ser806fs)	ARID1B	S806fs, S819fs	Coffin-Siris syndrome 1|not provided	Pathogenic	criteria provided, multiple submitters, no conflicts	VCV000419490	6	157405953 - 157405954	6	157084819 - 157084820	419490	406839	rs1554294674	NC_000006.12:157084819:GGGGGG:GGGGGGG	NA	NM_001374828.1	Ser806fs	fs	frame_shift	806	723	NA	NA	NA	NA	NA
NM_001374828.1(ARID1B):c.2406G>A (p.Pro802=)	ARID1B	NA	not provided	Uncertain significance	criteria provided, single submitter	VCV001366947	6	157405954	6	157084820	1366947	1338112	NA	NC_000006.12:157084819:G:A	NA	NM_001374828.1	Pro802=	=	synonymous	802	719	NA	NA	NA	NA	NA
NM_001374828.1(ARID1B):c.2410_2411delinsT (p.Gly804fs)	ARID1B	G804fs, G817fs	not provided	Pathogenic	criteria provided, single submitter	VCV000280225	6	157405958 - 157405959	6	157084824 - 157084825	280225	264284	rs886041470	NC_000006.12:157084823:GG:T	NA	NM_001374828.1	Gly804fs	fs	frame_shift	804	721	NA	NA	NA	NA	NA
NM_001374828.1(ARID1B):c.2428G>A (p.Val810Ile)	ARID1B	V810I, V823I	not provided	Likely benign	criteria provided, single submitter	VCV001254263	6	157405976	6	157084842	1254263	1244199	NA	NC_000006.12:157084841:G:A	NA	NM_001374828.1	Val810Ile	Ile	missense	810	727	Val	Ile	V	I	V727I
NM_001374828.1(ARID1B):c.2430T>A (p.Val810=)	ARID1B	NA	not provided	Likely benign	criteria provided, single submitter	VCV001335651	6	157405978	6	157084844	1335651	1326622	NA	NC_000006.12:157084843:T:A	NA	NM_001374828.1	Val810=	=	synonymous	810	727	NA	NA	NA	NA	NA
NM_001374828.1(ARID1B):c.2432G>T (p.Gly811Val)	ARID1B	G811V, G824V	not provided	Uncertain significance	criteria provided, single submitter	VCV001347176	6	157405980	6	157084846	1347176	1453289	NA	NC_000006.12:157084845:G:T	NA	NM_001374828.1	Gly811Val	Val	missense	811	728	Gly	Val	G	V	G728V
NM_001374828.1(ARID1B):c.2440G>T (p.Val814Leu)	ARID1B	V814L, V827L	See cases|not specified	Conflicting interpretations of pathogenicity	criteria provided, conflicting interpretations	VCV001686463	6	157405988	6	157084854	1686463	1678470	NA	NC_000006.12:157084853:G:T	NA	NM_001374828.1	Val814Leu	Leu	missense	814	731	Val	Leu	V	L	V731L
NM_001374828.1(ARID1B):c.2452C>T (p.Gln818Ter)	ARID1B	Q818*, Q831*	Coffin-Siris syndrome 1	Pathogenic	criteria provided, single submitter	VCV000224158	6	157406000	6	157084866	224158	225886	rs869312712	NC_000006.12:157084865:C:T	NA	NM_001374828.1	Gln818Ter	Ter	termination	818	735	NA	NA	NA	NA	NA
NM_001374828.1(ARID1B):c.2458C>T (p.Arg820Ter)	ARID1B	R750*, R820*, R833*	Coffin-Siris syndrome 1|not provided	Pathogenic	criteria provided, multiple submitters, no conflicts	VCV000210277	6	157406006	6	157084872	210277	207365	rs797045272	NC_000006.12:157084871:C:T	NA	NM_001374828.1	Arg820Ter	Ter	termination	820	737	NA	NA	NA	NA	NA
NM_001374828.1(ARID1B):c.2468dup (p.Ile824fs)	ARID1B	I824fs, I837fs	Coffin-Siris syndrome 1	Pathogenic	no assertion criteria provided	VCV000438279	6	157406013 - 157406014	6	157084879 - 157084880	438279	431911	rs1554294698	NC_000006.12:157084879:CCC:CCCC	NA	NM_001374828.1	Ile824fs	fs	frame_shift	824	741	NA	NA	NA	NA	NA
NM_001374828.1(ARID1B):c.2480C>T (p.Ala827Val)	ARID1B	A686V, A744V, A757V, A827V, A840V	Coffin-Siris syndrome 1	Likely pathogenic	criteria provided, single submitter	VCV001802582	6	157406028	6	157084894	1802582	1859628	NA	NC_000006.12:157084893:C:T	NA	NM_001374828.1	Ala827Val	Val	missense	827	744	Ala	Val	A	V	A744V
NM_001374828.1(ARID1B):c.2491+171C>T	ARID1B	NA	not provided	Likely benign	criteria provided, single submitter	VCV001191818	6	157406210	6	157085076	1191818	1180129	NA	NC_000006.12:157085075:C:T	NA	NM_001374828.1	ARID1B:c.2491+171C>T	C>T	other	1	NA	NA	NA	NA	NA	NA
NM_001374828.1(ARID1B):c.2496del (p.Gln833fs)	ARID1B	Q846fs, Q833fs	Intellectual disability	Pathogenic	no assertion criteria provided	VCV000973148	6	157431610	6	157110476	973148	961445	rs1786823829	NC_000006.12:157110475:T:	NA	NM_001374828.1	Gln833fs	fs	frame_shift	833	750	NA	NA	NA	NA	NA
NM_001374828.1(ARID1B):c.2516_2518delinsTCCGCAGCCACTCC (p.Pro839fs)	ARID1B	P6fs, P839fs, P852fs	Long eyelashes|Intellectual disability, moderate|Thick lower lip vermilion|Thin upper lip vermilion|Absent speech|Blepharophimosis	Pathogenic	criteria provided, single submitter	VCV000242865	6	157431630 - 157431632	6	157110496 - 157110498	242865	243967	rs879253856	NC_000006.12:157110495:CCG:TCCGCAGCCACTCC	NA	NM_001374828.1	Pro839fs	fs	frame_shift	839	756	NA	NA	NA	NA	NA
NM_001374828.1(ARID1B):c.2517C>T (p.Pro839=)	ARID1B	NA	not specified|not provided	Likely benign	criteria provided, multiple submitters, no conflicts	VCV000434358	6	157431631	6	157110497	434358	428562	rs541757080	NC_000006.12:157110496:C:T	NA	NM_001374828.1	Pro839=	=	synonymous	839	756	NA	NA	NA	NA	NA
NM_001374828.1(ARID1B):c.2518G>A (p.Gly840Arg)	ARID1B	G7R, G840R, G853R	not provided	Uncertain significance	criteria provided, single submitter	VCV001036807	6	157431632	6	157110498	1036807	1027081	rs1281293131	NC_000006.12:157110497:G:A	NA	NM_001374828.1	Gly840Arg	Arg	missense	840	757	Gly	Arg	G	R	G757R
NM_001374828.1(ARID1B):c.2523C>G (p.Ser841Arg)	ARID1B	S841R, S854R, S8R	not provided	Uncertain significance	criteria provided, single submitter	VCV001310035	6	157431637	6	157110503	1310035	1301886	NA	NC_000006.12:157110502:C:G	NA	NM_001374828.1	Ser841Arg	Arg	missense	841	758	Ser	Arg	S	R	S758R
NM_001374828.1(ARID1B):c.2545C>T (p.Pro849Ser)	ARID1B	P16S, P708S, P766S, P779S, P849S, P862S	not provided	Uncertain significance	criteria provided, single submitter	VCV001801924	6	157431659	6	157110525	1801924	1859115	NA	NC_000006.12:157110524:C:T	NA	NM_001374828.1	Pro849Ser	Ser	missense	849	766	Pro	Ser	P	S	P766S
NM_001374828.1(ARID1B):c.2547C>T (p.Pro849_Ala850=)	ARID1B	NA	Inborn genetic diseases	Likely benign	criteria provided, single submitter	VCV001789794	6	157431661	6	157110527	1789794	1847925	NA	NC_000006.12:157110526:C:T	NA	NM_001374828.1	Pro849_Ala850=	=	synonymous	849	766	NA	NA	NA	NA	NA
NM_001374828.1(ARID1B):c.2548G>A (p.Ala850Thr)	ARID1B	A780T, A17T, A850T, A863T	not provided|not specified|Inborn genetic diseases|Coffin-Siris syndrome 1	Benign	criteria provided, multiple submitters, no conflicts	VCV000588749	6	157431662	6	157110528	588749	579240	rs147784000	NC_000006.12:157110527:G:A	NA	NM_001374828.1	Ala850Thr	Thr	missense	850	767	Ala	Thr	A	T	A767T
NM_001374828.1(ARID1B):c.2572C>T (p.Gln858Ter)	ARID1B	Q788*, Q25*, Q858*, Q871*	not provided|Coffin-Siris syndrome 1	Pathogenic	criteria provided, multiple submitters, no conflicts	VCV000450773	6	157431686	6	157110552	450773	443922	rs1554298232	NC_000006.12:157110551:C:T	NA	NM_001374828.1	Gln858Ter	Ter	termination	858	775	NA	NA	NA	NA	NA
NM_001374828.1(ARID1B):c.2581G>A (p.Gly861Ser)	ARID1B	G791S, G28S, G861S, G874S	ARID1B-related BAFopathy|not provided|Coffin-Siris syndrome 1	Likely pathogenic	criteria provided, multiple submitters, no conflicts	VCV000372882	6	157431695	6	157110561	372882	359764	rs1057518045	NC_000006.12:157110560:G:A	NA	NM_001374828.1	Gly861Ser	Ser	missense	861	778	Gly	Ser	G	S	G778S
NM_001374828.1(ARID1B):c.2581+2T>C	ARID1B	NA	Inborn genetic diseases	Pathogenic	criteria provided, single submitter	VCV000985289	6	157431697	6	157110563	985289	973515	rs1786833331	NC_000006.12:157110562:T:C	NA	NM_001374828.1	ARID1B:c.2581+2T>C	T>C	other	1	NA	NA	NA	NA	NA	NA
NM_001374828.1(ARID1B):c.2581+5G>A	ARID1B	NA	not provided|See cases|Coffin-Siris syndrome 1	Conflicting interpretations of pathogenicity	criteria provided, conflicting interpretations	VCV000504280	6	157431700	6	157110566	504280	495190	rs1554298239	NC_000006.12:157110565:G:A	NA	NM_001374828.1	ARID1B:c.2581+5G>A	G>A	other	1	NA	NA	NA	NA	NA	NA
NM_001374828.1(ARID1B):c.2581+181T>G	ARID1B	NA	not provided	Benign	criteria provided, single submitter	VCV001255173	6	157431876	6	157110742	1255173	1245105	NA	NC_000006.12:157110741:T:G	NA	NM_001374828.1	ARID1B:c.2581+181T>G	T>G	other	1	NA	NA	NA	NA	NA	NA
NM_001374828.1(ARID1B):c.2582-116T>C	ARID1B	NA	not provided	Benign	criteria provided, single submitter	VCV001235529	6	157454046	6	157132912	1235529	1225909	NA	NC_000006.12:157132911:T:C	NA	NM_001374828.1	ARID1B:c.2582-116T>C	T>C	other	1	NA	NA	NA	NA	NA	NA
NM_001374828.1(ARID1B):c.2582-50G>A	ARID1B	NA	not provided	Benign	criteria provided, single submitter	VCV001247111	6	157454112	6	157132978	1247111	1235774	NA	NC_000006.12:157132977:G:A	NA	NM_001374828.1	ARID1B:c.2582-50G>A	G>A	other	1	NA	NA	NA	NA	NA	NA
NM_001374828.1(ARID1B):c.2582-2A>C	ARID1B	NA	not provided|Coffin-Siris syndrome 1	Conflicting interpretations of pathogenicity	criteria provided, conflicting interpretations	VCV000391602	6	157454160	6	157133026	391602	368976	rs1057524160	NC_000006.12:157133025:A:C	NA	NM_001374828.1	ARID1B:c.2582-2A>C	A>C	other	1	NA	NA	NA	NA	NA	NA
NM_001374828.1(ARID1B):c.2582-1G>C	ARID1B	NA	not provided	Uncertain significance	criteria provided, single submitter	VCV001331618	6	157454161	6	157133027	1331618	1322338	NA	NC_000006.12:157133026:G:C	NA	NM_001374828.1	ARID1B:c.2582-1G>C	G>C	other	1	NA	NA	NA	NA	NA	NA
NM_001374828.1(ARID1B):c.2582-1G>T	ARID1B	NA	not provided	Uncertain significance	criteria provided, single submitter	VCV001013529	6	157454161	6	157133027	1013529	1000512	rs1788656400	NC_000006.12:157133026:G:T	NA	NM_001374828.1	ARID1B:c.2582-1G>T	G>T	other	1	NA	NA	NA	NA	NA	NA
NM_001374828.1(ARID1B):c.2595dup (p.Thr866fs)	ARID1B	T33fs, T866fs, T879fs	not provided	Pathogenic	no assertion criteria provided	VCV001174809	6	157454174 - 157454175	6	157133040 - 157133041	1174809	1164273	NA	NC_000006.12:157133040:C:CC	NA	NM_001374828.1	Thr866fs	fs	frame_shift	866	783	NA	NA	NA	NA	NA
NM_001374828.1(ARID1B):c.2603_2606del (p.Arg868fs)	ARID1B	R35fs, R785fs, R868fs, R881fs	not provided|Coffin-Siris syndrome 1	Pathogenic/Likely pathogenic	criteria provided, multiple submitters, no conflicts	VCV000426580	6	157454180 - 157454183	6	157133046 - 157133049	426580	415033	rs1085307695	NC_000006.12:157133045:AAAGAAA:AAA	NA	NM_001374828.1	Arg868fs	fs	frame_shift	868	785	NA	NA	NA	NA	NA
NM_001374828.1(ARID1B):c.2608C>G (p.Pro870Ala)	ARID1B	P37A, P870A, P883A	Inborn genetic diseases|not provided	Benign/Likely benign	criteria provided, multiple submitters, no conflicts	VCV001635193	6	157454188	6	157133054	1635193	1610919	NA	NC_000006.12:157133053:C:G	NA	NM_001374828.1	Pro870Ala	Ala	missense	870	787	Pro	Ala	P	A	P787A
NM_001374828.1(ARID1B):c.2615T>C (p.Met872Thr)	ARID1B	M39T, M872T, M885T	not provided|Coffin-Siris syndrome 1|Inborn genetic diseases	Conflicting interpretations of pathogenicity	criteria provided, conflicting interpretations	VCV000932624	6	157454195	6	157133061	932624	920752	rs761093701	NC_000006.12:157133060:T:C	NA	NM_001374828.1	Met872Thr	Thr	missense	872	789	Met	Thr	M	T	M789T
NM_001374828.1(ARID1B):c.2618_2619insCTCAACCC (p.Gln874fs)	ARID1B	Q41fs, Q874fs, Q887fs	not provided	Pathogenic	criteria provided, single submitter	VCV000988544	6	157454197 - 157454198	6	157133063 - 157133064	988544	976278	rs1788661091	NC_000006.12:157133063:C:CCTCAACCC	NA	NM_001374828.1	Gln874fs	fs	frame_shift	874	791	NA	NA	NA	NA	NA
NM_001374828.1(ARID1B):c.2629C>T (p.Pro877Ser)	ARID1B	P807S, P44S, P877S, P890S	Coffin-Siris syndrome 1|not provided|Inborn genetic diseases	Benign/Likely benign	criteria provided, multiple submitters, no conflicts	VCV000445541	6	157454209	6	157133075	445541	438813	rs114201726	NC_000006.12:157133074:C:T	NA	NM_001374828.1	Pro877Ser	Ser	missense	877	794	Pro	Ser	P	S	P794S
NM_001374828.1(ARID1B):c.2654C>T (p.Ser885Leu)	ARID1B	S815L, S52L, S885L, S898L	Inborn genetic diseases|not provided|Coffin-Siris syndrome 1	Benign/Likely benign	criteria provided, multiple submitters, no conflicts	VCV000191216	6	157454234	6	157133100	191216	189019	rs150140314	NC_000006.12:157133099:C:T	NA	NM_001374828.1	Ser885Leu	Leu	missense	885	802	Ser	Leu	S	L	S802L
NM_001374828.1(ARID1B):c.2675dup (p.Gln893fs)	ARID1B	Q823fs, Q60fs, Q893fs, Q906fs	Coffin-Siris syndrome 1	Pathogenic	criteria provided, single submitter	VCV000434380	6	157454250 - 157454251	6	157133116 - 157133117	434380	428563	rs1554301230	NC_000006.12:157133116:GGGGG:GGGGGG	NA	NM_001374828.1	Gln893fs	fs	frame_shift	893	810	NA	NA	NA	NA	NA
NM_001374828.1(ARID1B):c.2673G>A (p.Gly891=)	ARID1B	NA	not provided|Inborn genetic diseases	Likely benign	criteria provided, multiple submitters, no conflicts	VCV001589954	6	157454253	6	157133119	1589954	1576500	NA	NC_000006.12:157133118:G:A	NA	NM_001374828.1	Gly891=	=	synonymous	891	808	NA	NA	NA	NA	NA
NM_001374828.1(ARID1B):c.2677dup (p.Gln893fs)	ARID1B	Q60fs, Q893fs, Q906fs	Coffin-Siris syndrome 1	Pathogenic	criteria provided, single submitter	VCV000666554	6	157454255 - 157454256	6	157133121 - 157133122	666554	654127	rs1583368813	NC_000006.12:157133121:CC:CCC	NA	NM_001374828.1	Gln893fs	fs	frame_shift	893	810	NA	NA	NA	NA	NA
NM_001374828.1(ARID1B):c.2711G>A (p.Ser904Asn)	ARID1B	S71N, S904N, S917N	Coffin-Siris syndrome 1	Uncertain significance	criteria provided, single submitter	VCV000982767	6	157454291	6	157133157	982767	970827	rs1159561275	NC_000006.12:157133156:G:A	NA	NM_001374828.1	Ser904Asn	Asn	missense	904	821	Ser	Asn	S	N	S821N
NM_001374828.1(ARID1B):c.2714del (p.Asn905fs)	ARID1B	N72fs, N905fs, N918fs	Coffin-Siris syndrome 1	Likely pathogenic	criteria provided, single submitter	VCV001709064	6	157454293	6	157133159	1709064	1707418	NA	NC_000006.12:157133158:AA:A	NA	NM_001374828.1	Asn905fs	fs	frame_shift	905	822	NA	NA	NA	NA	NA
NM_001374828.1(ARID1B):c.2728del (p.Tyr910fs)	ARID1B	Y77fs, Y910fs, Y923fs	Global developmental delay	Likely pathogenic	criteria provided, single submitter	VCV001801701	6	157454307	6	157133173	1801701	1858893	NA	NC_000006.12:157133172:TT:T	NA	NM_001374828.1	Tyr910fs	fs	frame_shift	910	827	NA	NA	NA	NA	NA
NM_001374828.1(ARID1B):c.2729dup (p.Tyr910Ter)	ARID1B	Y77*, Y910*, Y923*	ARID1B-related BAFopathy	Pathogenic	criteria provided, single submitter	VCV001177350	6	157454308 - 157454309	6	157133174 - 157133175	1177350	1166632	NA	NC_000006.12:157133174:A:AA	NA	NM_001374828.1	Tyr910Ter	Ter	termination	910	827	NA	NA	NA	NA	NA
NM_001374828.1(ARID1B):c.2731G>A (p.Gly911Ser)	ARID1B	G78S, G911S, G924S	not provided	Likely benign	criteria provided, single submitter	VCV001321728	6	157454311	6	157133177	1321728	1312009	NA	NC_000006.12:157133176:G:A	NA	NM_001374828.1	Gly911Ser	Ser	missense	911	828	Gly	Ser	G	S	G828S
NM_001374828.1(ARID1B):c.2734C>T (p.Pro912Ser)	ARID1B	P79S, P912S, P925S	not provided	Uncertain significance	criteria provided, single submitter	VCV001314871	6	157454314	6	157133180	1314871	1305132	NA	NC_000006.12:157133179:C:T	NA	NM_001374828.1	Pro912Ser	Ser	missense	912	829	Pro	Ser	P	S	P829S
NM_001374828.1(ARID1B):c.2736A>G (p.Pro912=)	ARID1B	NA	not provided	Likely benign	criteria provided, single submitter	VCV000872677	6	157454316	6	157133182	872677	859487	rs368988882	NC_000006.12:157133181:A:G	NA	NM_001374828.1	Pro912=	=	synonymous	912	829	NA	NA	NA	NA	NA
NM_001374828.1(ARID1B):c.2746C>T (p.Gln916Ter)	ARID1B	Q83*, Q916*, Q929*	Autism spectrum disorder	Likely pathogenic	no assertion criteria provided	VCV000996650	6	157454326	6	157133192	996650	984316	rs1554301257	NC_000006.12:157133191:C:T	NA	NM_001374828.1	Gln916Ter	Ter	termination	916	833	NA	NA	NA	NA	NA
NM_001374828.1(ARID1B):c.2761+31C>A	ARID1B	NA	not provided	Likely benign	criteria provided, single submitter	VCV001687662	6	157454372	6	157133238	1687662	1679957	NA	NC_000006.12:157133237:C:A	NA	NM_001374828.1	ARID1B:c.2761+31C>A	C>A	other	1	NA	NA	NA	NA	NA	NA
NM_001374828.1(ARID1B):c.2762-168G>A	ARID1B	NA	not provided	Likely benign	criteria provided, single submitter	VCV001220261	6	157469590	6	157148456	1220261	1210237	NA	NC_000006.12:157148455:G:A	NA	NM_001374828.1	ARID1B:c.2762-168G>A	G>A	other	1	NA	NA	NA	NA	NA	NA
NM_001374828.1(ARID1B):c.2762-2A>C	ARID1B	NA	not provided	Likely pathogenic	criteria provided, single submitter	VCV000987404	6	157469756	6	157148622	987404	975181	rs770350755	NC_000006.12:157148621:A:C	NA	NM_001374828.1	ARID1B:c.2762-2A>C	A>C	other	1	NA	NA	NA	NA	NA	NA
NM_001374828.1(ARID1B):c.2762G>T (p.Gly921Val)	ARID1B	G88V, G921V, G934V	Coffin-Siris syndrome 1	Pathogenic	criteria provided, single submitter	VCV001527910	6	157469758	6	157148624	1527910	1519417	NA	NC_000006.12:157148623:G:T	NA	NM_001374828.1	Gly921Val	Val	missense	921	838	Gly	Val	G	V	G838V
NM_001374828.1(ARID1B):c.2773A>T (p.Arg925Ter)	ARID1B	R92*, R925*, R938*	Coffin-Siris syndrome 1	Pathogenic	no assertion criteria provided	VCV001185060	6	157469769	6	157148635	1185060	1175043	NA	NC_000006.12:157148634:A:T	NA	NM_001374828.1	Arg925Ter	Ter	termination	925	842	NA	NA	NA	NA	NA
NM_001374828.1(ARID1B):c.2779C>G (p.Pro927Ala)	ARID1B	P786A, P844A, P857A, P927A, P940A, P94A	not provided	Uncertain significance	criteria provided, single submitter	VCV001719437	6	157469775	6	157148641	1719437	1774741	NA	NC_000006.12:157148640:C:G	NA	NM_001374828.1	Pro927Ala	Ala	missense	927	844	Pro	Ala	P	A	P844A
NM_001374828.1(ARID1B):c.2784G>A (p.Ala928=)	ARID1B	NA	not provided	Likely benign	criteria provided, single submitter	VCV001665664	6	157469780	6	157148646	1665664	1590047	NA	NC_000006.12:157148645:G:A	NA	NM_001374828.1	Ala928=	=	synonymous	928	845	NA	NA	NA	NA	NA
NM_001374828.1(ARID1B):c.2807G>C (p.Ser936Thr)	ARID1B	S103T, S936T, S949T	not provided	Uncertain significance	criteria provided, single submitter	VCV001309359	6	157469803	6	157148669	1309359	1300058	NA	NC_000006.12:157148668:G:C	NA	NM_001374828.1	Ser936Thr	Thr	missense	936	853	Ser	Thr	S	T	S853T
NM_001374828.1(ARID1B):c.2815G>A (p.Gly939Ser)	ARID1B	G106S, G939S, G952S	Inborn genetic diseases|not provided	Benign/Likely benign	criteria provided, multiple submitters, no conflicts	VCV001228003	6	157469811	6	157148677	1228003	1217969	NA	NC_000006.12:157148676:G:A	NA	NM_001374828.1	Gly939Ser	Ser	missense	939	856	Gly	Ser	G	S	G856S
NM_001374828.1(ARID1B):c.2826C>T (p.Pro942=)	ARID1B	NA	not provided	Likely benign	criteria provided, single submitter	VCV001532992	6	157469822	6	157148688	1532992	1605546	NA	NC_000006.12:157148687:C:T	NA	NM_001374828.1	Pro942=	=	synonymous	942	859	NA	NA	NA	NA	NA
NM_001374828.1(ARID1B):c.2844del (p.Asn949fs)	ARID1B	N116fs, N949fs, N962fs	ARID1B-related BAFopathy	Pathogenic	criteria provided, single submitter	VCV001177357	6	157469839	6	157148705	1177357	1166633	NA	NC_000006.12:157148704:CC:C	NA	NM_001374828.1	Asn949fs	fs	frame_shift	949	866	NA	NA	NA	NA	NA
NM_001374828.1(ARID1B):c.2851C>T (p.Gln951Ter)	ARID1B	Q118*, Q810*, Q868*, Q881*, Q951*, Q964*	Coffin-Siris syndrome 1	Pathogenic	criteria provided, single submitter	VCV001722318	6	157469847	6	157148713	1722318	1779828	NA	NC_000006.12:157148712:C:T	NA	NM_001374828.1	Gln951Ter	Ter	termination	951	868	NA	NA	NA	NA	NA
NM_001374828.1(ARID1B):c.2856G>T (p.Met952Ile)	ARID1B	M965I, M119I, M952I	not provided	Uncertain significance	criteria provided, single submitter	VCV001430975	6	157469852	6	157148718	1430975	1467652	NA	NC_000006.12:157148717:G:T	NA	NM_001374828.1	Met952Ile	Ile	missense	952	869	Met	Ile	M	I	M869I
NM_001374828.1(ARID1B):c.2875C>T (p.Gln959Ter)	ARID1B	Q126*, Q959*, Q972*	ARID1B-related BAFopathy	Pathogenic	criteria provided, single submitter	VCV001177358	6	157469871	6	157148737	1177358	1166634	NA	NC_000006.12:157148736:C:T	NA	NM_001374828.1	Gln959Ter	Ter	termination	959	876	NA	NA	NA	NA	NA
NM_001374828.1(ARID1B):c.2886del (p.Ala963fs)	ARID1B	A130fs, A963fs, A976fs	Inborn genetic diseases	Pathogenic	criteria provided, single submitter	VCV000985070	6	157469882	6	157148748	985070	973516	rs1789979659	NC_000006.12:157148747:T:	NA	NM_001374828.1	Ala963fs	fs	frame_shift	963	880	NA	NA	NA	NA	NA
NM_001374828.1(ARID1B):c.2899G>A (p.Gly967Arg)	ARID1B	G134R, G967R, G980R	Coffin-Siris syndrome 1	Uncertain significance	criteria provided, single submitter	VCV001184325	6	157469895	6	157148761	1184325	1174125	NA	NC_000006.12:157148760:G:A	NA	NM_001374828.1	Gly967Arg	Arg	missense	967	884	Gly	Arg	G	R	G884R
NM_001374828.1(ARID1B):c.2900G>A (p.Gly967Glu)	ARID1B	G134E, G967E, G980E	not provided	Uncertain significance	criteria provided, single submitter	VCV001309718	6	157469896	6	157148762	1309718	1299093	NA	NC_000006.12:157148761:G:A	NA	NM_001374828.1	Gly967Glu	Glu	missense	967	884	Gly	Glu	G	E	G884E
NM_001374828.1(ARID1B):c.2902C>T (p.Arg968Ter)	ARID1B	R898*, R885*, R135*, R968*, R981*	ARID1B-related BAFopathy|not provided|Coffin-Siris syndrome 1	Pathogenic	criteria provided, multiple submitters, no conflicts	VCV000199160	6	157469898	6	157148764	199160	196319	rs794727977	NC_000006.12:157148763:C:T	NA	NM_001374828.1	Arg968Ter	Ter	termination	968	885	NA	NA	NA	NA	NA
NM_001374828.1(ARID1B):c.2906T>A (p.Met969Lys)	ARID1B	M136K, M969K, M982K	not provided	Uncertain significance	criteria provided, single submitter	VCV001691202	6	157469902	6	157148768	1691202	1683663	NA	NC_000006.12:157148767:T:A	NA	NM_001374828.1	Met969Lys	Lys	missense	969	886	Met	Lys	M	K	M886K
NM_001374828.1(ARID1B):c.2907G>A (p.Met969Ile)	ARID1B	M899I, M136I, M969I, M982I	not specified	Uncertain significance	criteria provided, single submitter	VCV000402393	6	157469903	6	157148769	402393	389655	rs1060499843	NC_000006.12:157148768:G:A	NA	NM_001374828.1	Met969Ile	Ile	missense	969	886	Met	Ile	M	I	M886I
NM_001374828.1(ARID1B):c.2909C>T (p.Pro970Leu)	ARID1B	P900L, P137L, P970L, P983L	Coffin-Siris syndrome 1|not provided	Uncertain significance	criteria provided, multiple submitters, no conflicts	VCV000383532	6	157469905	6	157148771	383532	368982	rs1057521656	NC_000006.12:157148770:C:T	NA	NM_001374828.1	Pro970Leu	Leu	missense	970	887	Pro	Leu	P	L	P887L
NM_001374828.1(ARID1B):c.2925G>C (p.Gln975His)	ARID1B	Q142H, Q975H, Q988H	See cases	Uncertain significance	criteria provided, single submitter	VCV001690817	6	157469921	6	157148787	1690817	1683225	NA	NC_000006.12:157148786:G:C	NA	NM_001374828.1	Gln975His	His	missense	975	892	Gln	His	Q	H	Q892H
NM_001374828.1(ARID1B):c.2943A>T (p.Gly981=)	ARID1B	NA	not provided	Uncertain significance	criteria provided, single submitter	VCV001678425	6	157469939	6	157148805	1678425	1670114	NA	NC_000006.12:157148804:A:T	NA	NM_001374828.1	Gly981=	=	synonymous	981	898	NA	NA	NA	NA	NA
NM_001374828.1(ARID1B):c.2956del (p.Ser985_Met986insTer)	ARID1B	NA	Coffin-Siris syndrome 1	Likely pathogenic	criteria provided, single submitter	VCV001285550	6	157469952	6	157148818	1285550	1275393	NA	NC_000006.12:157148817:A:	NA	NM_001374828.1	Ser985_Met986insTer	insTer	termination	985	902	NA	NA	NA	NA	NA
NM_001374828.1(ARID1B):c.2980T>C (p.Ser994Pro)	ARID1B	S1007P, S161P, S994P	Intellectual disability|Seizure	Uncertain significance	criteria provided, single submitter	VCV000983373	6	157469976	6	157148842	983373	971423	rs1789987002	NC_000006.12:157148841:T:C	NA	NM_001374828.1	Ser994Pro	Pro	missense	994	911	Ser	Pro	S	P	S911P
NM_001374828.1(ARID1B):c.2981C>G (p.Ser994Cys)	ARID1B	S161C, S1007C, S994C	not provided	Uncertain significance	criteria provided, single submitter	VCV000871027	6	157469977	6	157148843	871027	859488	rs1789987223	NC_000006.12:157148842:C:G	NA	NM_001374828.1	Ser994Cys	Cys	missense	994	911	Ser	Cys	S	C	S911C
NM_001374828.1(ARID1B):c.2983C>T (p.Gln995Ter)	ARID1B	Q925*, Q162*, Q1008*, Q995*	not provided	Pathogenic	criteria provided, single submitter	VCV000488923	6	157469979	6	157148845	488923	481753	rs1554226097	NC_000006.12:157148844:C:T	NA	NM_001374828.1	Gln995Ter	Ter	termination	995	912	NA	NA	NA	NA	NA
NM_001374828.1(ARID1B):c.2986C>T (p.Gln996Ter)	ARID1B	Q926*, Q163*, Q1009*, Q996*	not provided	Pathogenic	criteria provided, single submitter	VCV000372302	6	157469982	6	157148848	372302	359767	rs1057517704	NC_000006.12:157148847:C:T	NA	NM_001374828.1	Gln996Ter	Ter	termination	996	913	NA	NA	NA	NA	NA
NM_001374828.1(ARID1B):c.3003G>C (p.Met1001Ile)	ARID1B	M168I, M1014I, M1001I	not provided	Uncertain significance	criteria provided, single submitter	VCV001434158	6	157469999	6	157148865	1434158	1497856	NA	NC_000006.12:157148864:G:C	NA	NM_001374828.1	Met1001Ile	Ile	missense	1001	918	Met	Ile	M	I	M918I
NM_001374828.1(ARID1B):c.3009G>A (p.Pro1003=)	ARID1B	NA	Inborn genetic diseases|Coffin Siris/Intellectual Disability|not provided	Conflicting interpretations of pathogenicity	criteria provided, conflicting interpretations	VCV000126322	6	157470005	6	157148871	126322	131854	rs587779742	NC_000006.12:157148870:G:A	NA	NM_001374828.1	Pro1003=	=	synonymous	1003	920	NA	NA	NA	NA	NA
NM_001374828.1(ARID1B):c.3021T>C (p.Thr1007=)	ARID1B	NA	not provided	Likely benign	criteria provided, single submitter	VCV001570460	6	157470017	6	157148883	1570460	1536955	NA	NC_000006.12:157148882:T:C	NA	NM_001374828.1	Thr1007=	=	synonymous	1007	924	NA	NA	NA	NA	NA
NM_001374828.1(ARID1B):c.3038dup (p.Glu1014fs)	ARID1B	E181fs, E1014fs, E1027fs	Inborn genetic diseases	Pathogenic	criteria provided, single submitter	VCV000521995	6	157470033 - 157470034	6	157148899 - 157148900	521995	511637	rs1554226131	NC_000006.12:157148899:A:AA	NA	NM_001374828.1	Glu1014fs	fs	frame_shift	1014	931	NA	NA	NA	NA	NA
NM_001374828.1(ARID1B):c.3043dup (p.Ala1015fs)	ARID1B	A1015fs, A1028fs, A182fs	not provided	Pathogenic	criteria provided, single submitter	VCV000950787	6	157470037 - 157470038	6	157148903 - 157148904	950787	924301	rs1789997179	NC_000006.12:157148903:GG:GGG	NA	NM_001374828.1	Ala1015fs	fs	frame_shift	1015	932	NA	NA	NA	NA	NA
NM_001374828.1(ARID1B):c.3072G>C (p.Ala1024=)	ARID1B	NA	Inborn genetic diseases|Coffin-Siris syndrome 1|not provided	Benign/Likely benign	criteria provided, multiple submitters, no conflicts	VCV000588348	6	157470068	6	157148934	588348	579192	rs148749268	NC_000006.12:157148933:G:C	NA	NM_001374828.1	Ala1024=	=	synonymous	1024	941	NA	NA	NA	NA	NA
NM_001374828.1(ARID1B):c.3074A>T (p.Asn1025Ile)	ARID1B	N1025I, N1038I, N192I	Coffin-Siris syndrome 1	Uncertain significance	criteria provided, single submitter	VCV001333861	6	157470070	6	157148936	1333861	1324631	NA	NC_000006.12:157148935:A:T	NA	NM_001374828.1	Asn1025Ile	Ile	missense	1025	942	Asn	Ile	N	I	N942I
NM_001374828.1(ARID1B):c.3079G>A (p.Ala1027Thr)	ARID1B	A1027T, A1040T, A194T, A886T, A944T, A957T	not provided	Uncertain significance	criteria provided, single submitter	VCV001708671	6	157470075	6	157148941	1708671	1707025	NA	NC_000006.12:157148940:G:A	NA	NM_001374828.1	Ala1027Thr	Thr	missense	1027	944	Ala	Thr	A	T	A944T
NM_001374828.1(ARID1B):c.3089+2T>C	ARID1B	NA	not provided	Likely pathogenic	criteria provided, single submitter	VCV000373273	6	157470087	6	157148953	373273	359617	rs1057518318	NC_000006.12:157148952:T:C	NA	NM_001374828.1	ARID1B:c.3089+2T>C	T>C	other	1	NA	NA	NA	NA	NA	NA
NM_001374828.1(ARID1B):c.3089+4C>T	ARID1B	NA	not provided	Conflicting interpretations of pathogenicity	criteria provided, conflicting interpretations	VCV001225348	6	157470089	6	157148955	1225348	1216615	NA	NC_000006.12:157148954:C:T	NA	NM_001374828.1	ARID1B:c.3089+4C>T	C>T	other	1	NA	NA	NA	NA	NA	NA
NM_001374828.1(ARID1B):c.3089+6C>T	ARID1B	NA	Intellectual disability	Likely benign	criteria provided, single submitter	VCV000562028	6	157470091	6	157148957	562028	553170	rs1203684217	NC_000006.12:157148956:C:T	NA	NM_001374828.1	ARID1B:c.3089+6C>T	C>T	other	1	NA	NA	NA	NA	NA	NA
NM_001374828.1(ARID1B):c.3089+25G>A	ARID1B	NA	not provided	Benign	criteria provided, single submitter	VCV001266332	6	157470110	6	157148976	1266332	1256663	NA	NC_000006.12:157148975:G:A	NA	NM_001374828.1	ARID1B:c.3089+25G>A	G>A	other	1	NA	NA	NA	NA	NA	NA
NM_001374828.1(ARID1B):c.3089+219G>A	ARID1B	NA	not provided	Likely benign	criteria provided, single submitter	VCV001207306	6	157470304	6	157149170	1207306	1197494	NA	NC_000006.12:157149169:G:A	NA	NM_001374828.1	ARID1B:c.3089+219G>A	G>A	other	1	NA	NA	NA	NA	NA	NA
NM_001374828.1(ARID1B):c.3090-222A>G	ARID1B	NA	not provided	Benign	criteria provided, single submitter	VCV001277937	6	157487952	6	157166818	1277937	1269270	NA	NC_000006.12:157166817:A:G	NA	NM_001374828.1	ARID1B:c.3090-222A>G	A>G	other	1	NA	NA	NA	NA	NA	NA
NM_001374828.1(ARID1B):c.3098G>A (p.Ser1033Asn)	ARID1B	S963N, S200N, S1033N, S1046N	not specified	Uncertain significance	criteria provided, single submitter	VCV000434381	6	157488182	6	157167048	434381	428564	rs1554228777	NC_000006.12:157167047:G:A	NA	NM_001374828.1	Ser1033Asn	Asn	missense	1033	950	Ser	Asn	S	N	S950N
NM_001374828.1(ARID1B):c.3101del (p.Phe1034fs)	ARID1B	F1034fs, F1047fs, F201fs	Coffin-Siris syndrome 1	Pathogenic	no assertion criteria provided	VCV001697346	6	157488183	6	157167049	1697346	1689731	NA	NC_000006.12:157167048:TTT:TT	NA	NM_001374828.1	Phe1034fs	fs	frame_shift	1034	951	NA	NA	NA	NA	NA
NM_001374828.1(ARID1B):c.3105C>T (p.Pro1035=)	ARID1B	NA	not provided|Coffin-Siris syndrome 1|Inborn genetic diseases|not specified	Conflicting interpretations of pathogenicity	criteria provided, conflicting interpretations	VCV000210278	6	157488189	6	157167055	210278	207366	rs144894118	NC_000006.12:157167054:C:T	NA	NM_001374828.1	Pro1035=	=	synonymous	1035	952	NA	NA	NA	NA	NA
NM_001374828.1(ARID1B):c.3106G>A (p.Gly1036Ser)	ARID1B	G966S, G203S, G1036S, G1049S	Inborn genetic diseases|not provided|Coffin-Siris syndrome 1	Benign/Likely benign	criteria provided, multiple submitters, no conflicts	VCV000126323	6	157488190	6	157167056	126323	131855	rs34786733	NC_000006.12:157167055:G:A	NA	NM_001374828.1	Gly1036Ser	Ser	missense	1036	953	Gly	Ser	G	S	G953S
NM_001374828.1(ARID1B):c.3126del (p.Met1043fs)	ARID1B	M1043fs, M1056fs, M210fs	ARID1B-related BAFopathy|Coffin-Siris syndrome 1	Pathogenic	criteria provided, single submitter	VCV001033954	6	157488209	6	157167075	1033954	1020204	rs1791374798	NC_000006.12:157167074:TT:T	NA	NM_001374828.1	Met1043fs	fs	frame_shift	1043	960	NA	NA	NA	NA	NA
NM_001374828.1(ARID1B):c.3128T>C (p.Met1043Thr)	ARID1B	M1056T, M960T, M902T, M973T, M1043T, M210T	Inborn genetic diseases	Likely benign	criteria provided, single submitter	VCV001797653	6	157488212	6	157167078	1797653	1854571	NA	NC_000006.12:157167077:T:C	NA	NM_001374828.1	Met1043Thr	Thr	missense	1043	960	Met	Thr	M	T	M960T
NM_001374828.1(ARID1B):c.3151C>T (p.Gln1051Ter)	ARID1B	Q981*, Q218*, Q1051*, Q1064*	Long eyelashes|Intellectual disability, moderate|Thick lower lip vermilion|Thin upper lip vermilion|Absent speech|Blepharophimosis	Pathogenic	criteria provided, single submitter	VCV000242867	6	157488235	6	157167101	242867	243971	rs879253747	NC_000006.12:157167100:C:T	NA	NM_001374828.1	Gln1051Ter	Ter	termination	1051	968	NA	NA	NA	NA	NA
NM_001374828.1(ARID1B):c.3154C>T (p.Pro1052Ser)	ARID1B	P1052S, P1065S, P219S	Coffin-Siris syndrome 1	Uncertain significance	criteria provided, single submitter	VCV001703764	6	157488238	6	157167104	1703764	1696149	NA	NC_000006.12:157167103:C:T	NA	NM_001374828.1	Pro1052Ser	Ser	missense	1052	969	Pro	Ser	P	S	P969S
NM_001374828.1(ARID1B):c.3156del (p.Pro1052_Met1053insTer)	ARID1B	NA	not provided	Pathogenic	criteria provided, single submitter	VCV000504006	6	157488238	6	157167104	504006	495516	rs1554228806	NC_000006.12:157167103:CCC:CC	NA	NM_001374828.1	Pro1052_Met1053insTer	insTer	termination	1052	969	NA	NA	NA	NA	NA
NM_001374828.1(ARID1B):c.3170C>G (p.Ser1057Cys)	ARID1B	S987C, S224C, S1057C, S1070C	not provided	Uncertain significance	criteria provided, single submitter	VCV000381829	6	157488254	6	157167120	381829	368989	rs780818465	NC_000006.12:157167119:C:G	NA	NM_001374828.1	Ser1057Cys	Cys	missense	1057	974	Ser	Cys	S	C	S974C
NM_001374828.1(ARID1B):c.3179T>A (p.Met1060Lys)	ARID1B	M1060K, M1073K, M227K	Coffin-Siris syndrome 1	Uncertain significance	criteria provided, single submitter	VCV001184326	6	157488263	6	157167129	1184326	1174126	NA	NC_000006.12:157167128:T:A	NA	NM_001374828.1	Met1060Lys	Lys	missense	1060	977	Met	Lys	M	K	M977K
NM_001374828.1(ARID1B):c.3180del (p.Met1060fs)	ARID1B	M1060fs, M1073fs, M227fs	not provided	Pathogenic	criteria provided, single submitter	VCV000996762	6	157488264	6	157167130	996762	984497	rs1791379124	NC_000006.12:157167129:G:	NA	NM_001374828.1	Met1060fs	fs	frame_shift	1060	977	NA	NA	NA	NA	NA
NM_001374828.1(ARID1B):c.3186G>T (p.Thr1062=)	ARID1B	NA	Inborn genetic diseases	Likely benign	criteria provided, single submitter	VCV000588987	6	157488270	6	157167136	588987	579195	rs755525381	NC_000006.12:157167135:G:T	NA	NM_001374828.1	Thr1062=	=	synonymous	1062	979	NA	NA	NA	NA	NA
NM_001374828.1(ARID1B):c.3188A>T (p.Gln1063Leu)	ARID1B	Q993L, Q230L, Q1063L, Q1076L	Coffin-Siris syndrome 1|not provided|Inborn genetic diseases	Benign/Likely benign	criteria provided, multiple submitters, no conflicts	VCV000589704	6	157488272	6	157167138	589704	579197	rs139620600	NC_000006.12:157167137:A:T	NA	NM_001374828.1	Gln1063Leu	Leu	missense	1063	980	Gln	Leu	Q	L	Q980L
NM_001374828.1(ARID1B):c.3192G>A (p.Ala1064=)	ARID1B	NA	not provided	Likely benign	criteria provided, single submitter	VCV001608993	6	157488276	6	157167142	1608993	1573863	NA	NC_000006.12:157167141:G:A	NA	NM_001374828.1	Ala1064=	=	synonymous	1064	981	NA	NA	NA	NA	NA
NM_001374828.1(ARID1B):c.3194C>T (p.Pro1065Leu)	ARID1B	P1065L, P1078L, P232L	Intellectual disability	Likely benign	no assertion criteria provided	VCV000975343	6	157488278	6	157167144	975343	963605	rs370190261	NC_000006.12:157167143:C:T	NA	NM_001374828.1	Pro1065Leu	Leu	missense	1065	982	Pro	Leu	P	L	P982L
NM_001374828.1(ARID1B):c.3195G>A (p.Pro1065=)	ARID1B	NA	Inborn genetic diseases|not provided|Coffin-Siris syndrome 1|not specified	Conflicting interpretations of pathogenicity	criteria provided, conflicting interpretations	VCV000210279	6	157488279	6	157167145	210279	207367	rs537901478	NC_000006.12:157167144:G:A	NA	NM_001374828.1	Pro1065=	=	synonymous	1065	982	NA	NA	NA	NA	NA
NM_001374828.1(ARID1B):c.3209_3220del (p.Ala1070_Met1073del)	ARID1B	NA	Inborn genetic diseases	Uncertain significance	criteria provided, single submitter	VCV001798594	6	157488288 - 157488299	6	157167154 - 157167165	1798594	1856733	NA	NC_000006.12:157167153:CATGGCGCCCGCCATGG:CATGG	NA	NM_001374828.1	Ala1070_Met1073del	del	deletion	1070	987	NA	NA	NA	NA	NA
NM_001374828.1(ARID1B):c.3207G>A (p.Met1069Ile)	ARID1B	M928I, M999I, M1082I, M236I, M1069I, M986I	Inborn genetic diseases	Likely benign	criteria provided, single submitter	VCV001798587	6	157488291	6	157167157	1798587	1856726	NA	NC_000006.12:157167156:G:A	NA	NM_001374828.1	Met1069Ile	Ile	missense	1069	986	Met	Ile	M	I	M986I
NM_001374828.1(ARID1B):c.3211_3235del25 (p.Pro1071fs)	ARID1B	P1071fs, P1084fs, P238fs	not provided	Pathogenic	criteria provided, single submitter	VCV001455956	6	157488294 - 157488318	6	157167160 - 157167184	1455956	1380216	NA	NC_000006.12:157167159:GCCCGCCATGGTGAACAGCTCGGCAG:G	NA	NM_001374828.1	Pro1071fs	fs	frame_shift	1071	988	NA	NA	NA	NA	NA
NM_001374828.1(ARID1B):c.3213C>T (p.Pro1071_Ala1072=)	ARID1B	NA	Inborn genetic diseases	Likely benign	criteria provided, single submitter	VCV001798718	6	157488297	6	157167163	1798718	1855988	NA	NC_000006.12:157167162:C:T	NA	NM_001374828.1	Pro1071_Ala1072=	=	synonymous	1071	988	NA	NA	NA	NA	NA
NM_001374828.1(ARID1B):c.3214G>A (p.Ala1072Thr)	ARID1B	A1072T, A1085T, A239T	not provided	Benign/Likely benign	criteria provided, multiple submitters, no conflicts	VCV001302202	6	157488298	6	157167164	1302202	1292484	NA	NC_000006.12:157167163:G:A	NA	NM_001374828.1	Ala1072Thr	Thr	missense	1072	989	Ala	Thr	A	T	A989T
NM_001374828.1(ARID1B):c.3217A>G (p.Met1073Val)	ARID1B	M1003V, M240V, M1073V, M1086V	not provided	Uncertain significance	criteria provided, single submitter	VCV000390622	6	157488301	6	157167167	390622	368480	rs764460073	NC_000006.12:157167166:A:G	NA	NM_001374828.1	Met1073Val	Val	missense	1073	990	Met	Val	M	V	M990V
NM_001374828.1(ARID1B):c.3226_3230dup (p.Ala1079fs)	ARID1B	A246fs, A1079fs, A1092fs	not provided	Pathogenic	criteria provided, single submitter	VCV000373383	6	157488308 - 157488309	6	157167174 - 157167175	373383	359736	rs1057518387	NC_000006.12:157167174:CAGCTC:CAGCTCAGCTC	NA	NM_001374828.1	Ala1079fs	fs	frame_shift	1079	996	NA	NA	NA	NA	NA
NM_001374828.1(ARID1B):c.3230_3235+7del	ARID1B	NA	ARID1B-related BAFopathy|Coffin-Siris syndrome 1	Pathogenic	criteria provided, single submitter	VCV000689742	6	157488312 - 157488324	6	157167178 - 157167190	689742	677422	rs1583438967	NC_000006.12:157167177:CTCGGCAGGTAACCT:CT	NA	NM_001374828.1	ARID1B:c.3230_3235+7del	del	deletion	1	NA	NA	NA	NA	NA	NA
NM_001374828.1(ARID1B):c.3235G>T (p.Ala1079Ser)	ARID1B	A1009S, A246S, A1079S, A1092S	not provided	not provided	no assertion provided	VCV000635363	6	157488319	6	157167185	635363	623192	rs1583439000	NC_000006.12:157167184:G:T	NA	NM_001374828.1	Ala1079Ser	Ser	missense	1079	996	Ala	Ser	A	S	A996S
NM_001374828.1(ARID1B):c.3235+1G>A	ARID1B	NA	not provided	Pathogenic	criteria provided, single submitter	VCV000265627	6	157488320	6	157167186	265627	259837	rs886039679	NC_000006.12:157167185:G:A	NA	NM_001374828.1	ARID1B:c.3235+1G>A	G>A	other	1	NA	NA	NA	NA	NA	NA
NM_001374828.1(ARID1B):c.3235+6C>T	ARID1B	NA	not specified|Coffin-Siris syndrome 1|not provided	Benign/Likely benign	criteria provided, multiple submitters, no conflicts	VCV000210280	6	157488325	6	157167191	210280	207368	rs148976215	NC_000006.12:157167190:C:T	NA	NM_001374828.1	ARID1B:c.3235+6C>T	C>T	other	1	NA	NA	NA	NA	NA	NA
NM_001374828.1(ARID1B):c.3235+7T>A	ARID1B	NA	not specified	Likely benign	criteria provided, single submitter	VCV001337140	6	157488326	6	157167192	1337140	1328150	NA	NC_000006.12:157167191:T:A	NA	NM_001374828.1	ARID1B:c.3235+7T>A	T>A	other	1	NA	NA	NA	NA	NA	NA
NM_001374828.1(ARID1B):c.3235+21C>T	ARID1B	NA	not specified	Likely benign	no assertion criteria provided	VCV000126324	6	157488340	6	157167206	126324	131856	rs9397998	NC_000006.12:157167205:C:T	NA	NM_001374828.1	ARID1B:c.3235+21C>T	C>T	other	1	NA	NA	NA	NA	NA	NA
NM_001374828.1(ARID1B):c.3235+38C>T	ARID1B	NA	not provided	Benign	criteria provided, single submitter	VCV000126325	6	157488357	6	157167223	126325	131857	rs9384530	NC_000006.12:157167222:C:T	NA	NM_001374828.1	ARID1B:c.3235+38C>T	C>T	other	1	NA	NA	NA	NA	NA	NA
NM_001374828.1(ARID1B):c.3236-1G>A	ARID1B	NA	not provided	Uncertain significance	criteria provided, single submitter	VCV000633666	6	157495141	6	157174007	633666	622103	rs752642190	NC_000006.12:157174006:G:A	NA	NM_001374828.1	ARID1B:c.3236-1G>A	G>A	other	1	NA	NA	NA	NA	NA	NA
NM_001374828.1(ARID1B):c.3245G>T (p.Gly1082Val)	ARID1B	G1095V, G249V, G1082V	Intellectual disability	Likely benign	no assertion criteria provided	VCV000973150	6	157495151	6	157174017	973150	961446	rs1303647267	NC_000006.12:157174016:G:T	NA	NM_001374828.1	Gly1082Val	Val	missense	1082	999	Gly	Val	G	V	G999V
NM_001374828.1(ARID1B):c.3247_3248del (p.Leu1083fs)	ARID1B	L1083fs, L1096fs, L250fs	Coffin-Siris syndrome 1	Pathogenic	no assertion criteria provided	VCV001164018	6	157495152 - 157495153	6	157174018 - 157174019	1164018	1153022	NA	NC_000006.12:157174017:TCT:T	NA	NM_001374828.1	Leu1083fs	fs	frame_shift	1083	1000	NA	NA	NA	NA	NA
NM_001374828.1(ARID1B):c.3258G>T (p.Met1086Ile)	ARID1B	M1016I, M253I, M1086I, M1099I	not provided	Likely pathogenic	criteria provided, single submitter	VCV000372900	6	157495164	6	157174030	372900	359744	rs1057518059	NC_000006.12:157174029:G:T	NA	NM_001374828.1	Met1086Ile	Ile	missense	1086	1003	Met	Ile	M	I	M1003I
NM_001374828.1(ARID1B):c.3260T>C (p.Met1087Thr)	ARID1B	M1017T, M254T, M1087T, M1100T	not specified|not provided	Conflicting interpretations of pathogenicity	criteria provided, conflicting interpretations	VCV000434382	6	157495166	6	157174032	434382	428565	rs371523255	NC_000006.12:157174031:T:C	NA	NM_001374828.1	Met1087Thr	Thr	missense	1087	1004	Met	Thr	M	T	M1004T
NM_001374828.1(ARID1B):c.3261del (p.Met1087fs)	ARID1B	M1087fs, M1100fs, M254fs	Coffin-Siris syndrome 1	Pathogenic	criteria provided, single submitter	VCV001803025	6	157495167	6	157174033	1803025	1860054	NA	NC_000006.12:157174032:G:	NA	NM_001374828.1	Met1087fs	fs	frame_shift	1087	1004	NA	NA	NA	NA	NA
NM_001374828.1(ARID1B):c.3261_3262insGA (p.Ser1088fs)	ARID1B	S1018fs, S255fs, S1088fs, S1101fs	not provided	Pathogenic	criteria provided, single submitter	VCV000503823	6	157495167 - 157495168	6	157174033 - 157174034	503823	495266	rs1554229912	NC_000006.12:157174033::GA	NA	NM_001374828.1	Ser1088fs	fs	frame_shift	1088	1005	NA	NA	NA	NA	NA
NM_001374828.1(ARID1B):c.3266C>T (p.Pro1089Leu)	ARID1B	P256L, P1089L, P1102L	not provided	Uncertain significance	criteria provided, single submitter	VCV000871028	6	157495172	6	157174038	871028	859489	rs540277176	NC_000006.12:157174037:C:T	NA	NM_001374828.1	Pro1089Leu	Leu	missense	1089	1006	Pro	Leu	P	L	P1006L
NM_001374828.1(ARID1B):c.3277A>T (p.Lys1093Ter)	ARID1B	K1106*, K260*, K1093*	Coffin-Siris syndrome 1	Pathogenic	criteria provided, single submitter	VCV000972901	6	157495183	6	157174049	972901	961223	rs902091666	NC_000006.12:157174048:A:T	NA	NM_001374828.1	Lys1093Ter	Ter	termination	1093	1010	NA	NA	NA	NA	NA
NM_001374828.1(ARID1B):c.3287del (p.Leu1096fs)	ARID1B	L263fs, L1109fs, L1096fs	Coffin-Siris syndrome 1	Likely pathogenic	no assertion criteria provided	VCV000800904	6	157495193	6	157174059	800904	788794	rs1583451146	NC_000006.12:157174058:T:	NA	NM_001374828.1	Leu1096fs	fs	frame_shift	1096	1013	NA	NA	NA	NA	NA
NM_001374828.1(ARID1B):c.3303C>T (p.Asp1101=)	ARID1B	NA	Inborn genetic diseases|not provided	Likely benign	criteria provided, multiple submitters, no conflicts	VCV001593625	6	157495209	6	157174075	1593625	1589696	NA	NC_000006.12:157174074:C:T	NA	NM_001374828.1	Asp1101=	=	synonymous	1101	1018	NA	NA	NA	NA	NA
NM_001374828.1(ARID1B):c.3304G>A (p.Gly1102Ser)	ARID1B	G1115S, G1102S, G269S	not provided	Uncertain significance	criteria provided, single submitter	VCV000871029	6	157495210	6	157174076	871029	859490	rs375023508	NC_000006.12:157174075:G:A	NA	NM_001374828.1	Gly1102Ser	Ser	missense	1102	1019	Gly	Ser	G	S	G1019S
NM_001374828.1(ARID1B):c.3306_3310del (p.Lys1103fs)	ARID1B	K270fs, K1103fs, K1116fs	Coffin-Siris syndrome 1	Likely pathogenic	criteria provided, single submitter	VCV000430942	6	157495211 - 157495215	6	157174077 - 157174081	430942	424483	rs1131692263	NC_000006.12:157174076:GCAAAG:G	NA	NM_001374828.1	Lys1103fs	fs	frame_shift	1103	1020	NA	NA	NA	NA	NA
NM_001374828.1(ARID1B):c.3312dup (p.Glu1105fs)	ARID1B	E1105fs, E1118fs, E272fs	Coffin-Siris syndrome 1	Pathogenic	criteria provided, single submitter	VCV000976727	6	157495216 - 157495217	6	157174082 - 157174083	976727	964825	rs1791918216	NC_000006.12:157174082:AA:AAA	NA	NM_001374828.1	Glu1105fs	fs	frame_shift	1105	1022	NA	NA	NA	NA	NA
NM_001374828.1(ARID1B):c.3316G>A (p.Gly1106Ser)	ARID1B	G273S, G1106S, G1119S	not provided	Uncertain significance	criteria provided, single submitter	VCV000810034	6	157495222	6	157174088	810034	795793	rs1583451251	NC_000006.12:157174087:G:A	NA	NM_001374828.1	Gly1106Ser	Ser	missense	1106	1023	Gly	Ser	G	S	G1023S
NM_001374828.1(ARID1B):c.3328C>T (p.Pro1110Ser)	ARID1B	P1110S, P1123S, P277S	not provided	Benign	criteria provided, single submitter	VCV001599045	6	157495234	6	157174100	1599045	1544482	NA	NC_000006.12:157174099:C:T	NA	NM_001374828.1	Pro1110Ser	Ser	missense	1110	1027	Pro	Ser	P	S	P1027S
NM_001374828.1(ARID1B):c.3330C>T (p.Pro1110=)	ARID1B	NA	Coffin-Siris syndrome 1|Inborn genetic diseases|not provided	Benign/Likely benign	criteria provided, multiple submitters, no conflicts	VCV000589751	6	157495236	6	157174102	589751	579341	rs752231248	NC_000006.12:157174101:C:T	NA	NM_001374828.1	Pro1110=	=	synonymous	1110	1027	NA	NA	NA	NA	NA
NM_001374828.1(ARID1B):c.3345G>C (p.Lys1115Asn)	ARID1B	K1115N, K1128N, K282N	Coffin-Siris syndrome 1	Pathogenic	no assertion criteria provided	VCV001174076	6	157495251	6	157174117	1174076	1163186	NA	NC_000006.12:157174116:G:C	NA	NM_001374828.1	Lys1115Asn	Asn	missense	1115	NA	Lys	Asn	K	N	KNAN
NM_001374828.1(ARID1B):c.3345G>A (p.Lys1115=)	ARID1B	NA	Coffin-Siris syndrome 1	Pathogenic	criteria provided, single submitter	VCV000694701	6	157495251	6	157174117	694701	682803	rs1583451360	NC_000006.12:157174116:G:A	NA	NM_001374828.1	Lys1115=	=	synonymous	1115	NA	NA	NA	NA	NA	NA
NM_001374828.1(ARID1B):c.3345+1G>C	ARID1B	NA	not provided	Pathogenic	criteria provided, single submitter	VCV001723086	6	157495252	6	157174118	1723086	1780588	NA	NC_000006.12:157174117:G:C	NA	NM_001374828.1	ARID1B:c.3345+1G>C	G>C	other	1	NA	NA	NA	NA	NA	NA
NM_001374828.1(ARID1B):c.3345+1G>A	ARID1B	NA	Inborn genetic diseases	Pathogenic	criteria provided, single submitter	VCV000986289	6	157495252	6	157174118	986289	973517	rs1791922830	NC_000006.12:157174117:G:A	NA	NM_001374828.1	ARID1B:c.3345+1G>A	G>A	other	1	NA	NA	NA	NA	NA	NA
NM_001374828.1(ARID1B):c.3345+12G>A	ARID1B	NA	not provided	Benign/Likely benign	criteria provided, multiple submitters, no conflicts	VCV001186556	6	157495263	6	157174129	1186556	1176728	NA	NC_000006.12:157174128:G:A	NA	NM_001374828.1	ARID1B:c.3345+12G>A	G>A	other	1	NA	NA	NA	NA	NA	NA
NM_001374828.1(ARID1B):c.3345+21C>T	ARID1B	NA	not provided	Benign	criteria provided, single submitter	VCV001294556	6	157495272	6	157174138	1294556	1284352	NA	NC_000006.12:157174137:C:T	NA	NM_001374828.1	ARID1B:c.3345+21C>T	C>T	other	1	NA	NA	NA	NA	NA	NA
NM_001374828.1(ARID1B):c.3346-128TA[12]	ARID1B	NA	not provided	Benign	criteria provided, single submitter	VCV001291115	6	157495852 - 157495853	6	157174718 - 157174719	1291115	1280935	NA	NC_000006.12:157174718:TATATATATATATATATATATA:TATATATATATATATATATATATA	NA	NM_001374828.1	ARID1B:c.3346-128TA[12]	]	other	1	NA	NA	NA	NA	NA	NA
NM_001374828.1(ARID1B):c.3346-128TA[8]	ARID1B	NA	not provided	Likely benign	criteria provided, single submitter	VCV001723097	6	157495853 - 157495858	6	157174719 - 157174724	1723097	1780599	NA	NC_000006.12:157174718:TATATATATATATATATATATA:TATATATATATATATA	NA	NM_001374828.1	ARID1B:c.3346-128TA[8]	]	other	1	NA	NA	NA	NA	NA	NA
NM_001374828.1(ARID1B):c.3346-16del	ARID1B	NA	not provided	Benign	criteria provided, single submitter	VCV001268743	6	157495952	6	157174818	1268743	1261174	NA	NC_000006.12:157174817:TTTTTTTTTTTTTT:TTTTTTTTTTTTT	NA	NM_001374828.1	ARID1B:c.3346-16del	del	deletion	1	NA	NA	NA	NA	NA	NA
NM_001374828.1(ARID1B):c.3362_3363del (p.Gln1121fs)	ARID1B	Q1121fs, Q288fs	not provided	Uncertain significance	criteria provided, single submitter	VCV001310093	6	157495997 - 157495998	6	157174863 - 157174864	1310093	1301944	NA	NC_000006.12:157174862:AG:	NA	NM_001374828.1	Gln1121fs	fs	frame_shift	1121	NA	NA	NA	NA	NA	NA
NM_001374828.1(ARID1B):c.3505-2A>G	ARID1B	NA	ARID1B-related BAFopathy	Pathogenic	criteria provided, single submitter	VCV001177359	6	157502101	6	157180967	1177359	1166635	NA	NC_000006.12:157180966:A:G	NA	NM_001374828.1	ARID1B:c.3505-2A>G	A>G	other	1	NA	NA	NA	NA	NA	NA
NM_001374828.1(ARID1B):c.3507G>A (p.Lys1169=)	ARID1B	NA	not provided|Inborn genetic diseases	Benign/Likely benign	criteria provided, multiple submitters, no conflicts	VCV001253413	6	157502105	6	157180971	1253413	1243353	NA	NC_000006.12:157180970:G:A	NA	NM_001374828.1	Lys1169=	=	synonymous	1169	1033	NA	NA	NA	NA	NA
NM_001374828.1(ARID1B):c.3527del (p.Thr1176fs)	ARID1B	T1123fs, T1136fs, T1176fs, T343fs	ARID1B-related BAFopathy	Pathogenic	criteria provided, single submitter	VCV001177360	6	157502125	6	157180991	1177360	1166636	NA	NC_000006.12:157180990:C:	NA	NM_001374828.1	Thr1176fs	fs	frame_shift	1176	1040	NA	NA	NA	NA	NA
NM_001374828.1(ARID1B):c.3532del (p.Glu1178fs)	ARID1B	E1125fs, E1138fs, E1178fs, E345fs	Coffin-Siris syndrome 1	Pathogenic	criteria provided, single submitter	VCV001805388	6	157502127	6	157180993	1805388	1862400	NA	NC_000006.12:157180992:GGGG:GGG	NA	NM_001374828.1	Glu1178fs	fs	frame_shift	1178	1042	NA	NA	NA	NA	NA
NM_001374828.1(ARID1B):c.3552C>G (p.Tyr1184Ter)	ARID1B	Y1061*, Y351*, Y1131*, Y1144*, Y1184*	Inborn genetic diseases	Pathogenic	criteria provided, single submitter	VCV000521793	6	157502150	6	157181016	521793	511638	rs758570139	NC_000006.12:157181015:C:G	NA	NM_001374828.1	Tyr1184Ter	Ter	termination	1184	1048	NA	NA	NA	NA	NA
NM_001374828.1(ARID1B):c.3577_3578del (p.Lys1193fs)	ARID1B	K360fs, K1140fs, K1153fs, K1193fs	Long eyelashes|Intellectual disability, moderate|Thick lower lip vermilion|Thin upper lip vermilion|Absent speech|Blepharophimosis	Pathogenic	criteria provided, single submitter	VCV000242864	6	157502174 - 157502175	6	157181040 - 157181041	242864	243968	rs879253745	NC_000006.12:157181039:AAA:A	NA	NM_001374828.1	Lys1193fs	fs	frame_shift	1193	1057	NA	NA	NA	NA	NA
NM_001374828.1(ARID1B):c.3581_3602del (p.Leu1194fs)	ARID1B	L1141fs, L1154fs, L1194fs, L361fs	Coffin-Siris syndrome 1	Likely pathogenic	no assertion criteria provided	VCV000988736	6	157502178 - 157502199	6	157181044 - 157181065	988736	976652	rs1792478147	NC_000006.12:157181043:CTCTGGGTCGACCGATACCTCAC:C	NA	NM_001374828.1	Leu1194fs	fs	frame_shift	1194	1058	NA	NA	NA	NA	NA
NM_001374828.1(ARID1B):c.3581_3585delinsCAGA (p.Leu1194fs)	ARID1B	L361fs, L1141fs, L1154fs, L1194fs	Inborn genetic diseases	Pathogenic	criteria provided, single submitter	VCV000589768	6	157502179 - 157502183	6	157181045 - 157181049	589768	579202	rs1562328476	NC_000006.12:157181044:TCTGG:CAGA	NA	NM_001374828.1	Leu1194fs	fs	frame_shift	1194	1058	NA	NA	NA	NA	NA
NM_001374828.1(ARID1B):c.3585G>A (p.Trp1195Ter)	ARID1B	W1142*, W1155*, W1195*, W362*	ARID1B-related BAFopathy	Pathogenic	criteria provided, single submitter	VCV001177361	6	157502183	6	157181049	1177361	1166637	NA	NC_000006.12:157181048:G:A	NA	NM_001374828.1	Trp1195Ter	Ter	termination	1195	1059	NA	NA	NA	NA	NA
NM_001374828.1(ARID1B):c.3586G>A (p.Val1196Ile)	ARID1B	V363I, V1002I, V1143I, V1156I, V1073I, V1113I, V1196I	Inborn genetic diseases	Uncertain significance	criteria provided, single submitter	VCV001729005	6	157502184	6	157181050	1729005	1785295	NA	NC_000006.12:157181049:G:A	NA	NM_001374828.1	Val1196Ile	Ile	missense	1196	1060	Val	Ile	V	I	V1060I
NM_001374828.1(ARID1B):c.3588C>T (p.Val1196=)	ARID1B	NA	not specified|Coffin-Siris syndrome 1	Likely benign	criteria provided, multiple submitters, no conflicts	VCV000434359	6	157502186	6	157181052	434359	428566	rs371828409	NC_000006.12:157181051:C:T	NA	NM_001374828.1	Val1196=	=	synonymous	1196	1060	NA	NA	NA	NA	NA
NM_001374828.1(ARID1B):c.3589G>A (p.Asp1197Asn)	ARID1B	D1003N, D1074N, D1114N, D1144N, D1157N, D1197N, D364N	Coffin-Siris syndrome 1	Likely pathogenic	criteria provided, single submitter	VCV001802589	6	157502187	6	157181053	1802589	1859636	NA	NC_000006.12:157181052:G:A	NA	NM_001374828.1	Asp1197Asn	Asn	missense	1197	1061	Asp	Asn	D	N	D1061N
NM_001374828.1(ARID1B):c.3592C>T (p.Arg1198Ter)	ARID1B	R1075*, R365*, R1145*, R1158*, R1198*	Inborn genetic diseases|ARID1B-related BAFopathy|not provided|Coffin-Siris syndrome 1	Pathogenic	criteria provided, multiple submitters, no conflicts	VCV000031216	6	157502190	6	157181056	31216	40173	rs387907144	NC_000006.12:157181055:C:T	NA	NM_001374828.1	Arg1198Ter	Ter	termination	1198	1062	NA	NA	NA	NA	NA
NM_001374828.1(ARID1B):c.3593G>A (p.Arg1198Gln)	ARID1B	R1145Q, R1158Q, R1198Q, R365Q	not provided	Uncertain significance	criteria provided, single submitter	VCV001691779	6	157502191	6	157181057	1691779	1684235	NA	NC_000006.12:157181056:G:A	NA	NM_001374828.1	Arg1198Gln	Gln	missense	1198	1062	Arg	Gln	R	Q	R1062Q
NM_001374828.1(ARID1B):c.3597C>G (p.Tyr1199Ter)	ARID1B	Y1076*, Y366*, Y1146*, Y1159*, Y1199*	Coffin-Siris syndrome 1|ARID1B-related BAFopathy	Pathogenic	criteria provided, single submitter	VCV000560949	6	157502195	6	157181061	560949	552098	rs1562328526	NC_000006.12:157181060:C:G	NA	NM_001374828.1	Tyr1199Ter	Ter	termination	1199	1063	NA	NA	NA	NA	NA
NM_001374828.1(ARID1B):c.3607A>C (p.Met1203Leu)	ARID1B	M1080L, M370L, M1150L, M1163L, M1203L	not provided|Inborn genetic diseases|Coffin-Siris syndrome 1	Uncertain significance	criteria provided, multiple submitters, no conflicts	VCV000589004	6	157502205	6	157181071	589004	579344	rs760633180	NC_000006.12:157181070:A:C	NA	NM_001374828.1	Met1203Leu	Leu	missense	1203	1067	Met	Leu	M	L	M1067L
NM_001374828.1(ARID1B):c.3618_3619del (p.Gly1207fs)	ARID1B	G1154fs, G1167fs, G1207fs, G374fs	not provided	Pathogenic	criteria provided, single submitter	VCV001338221	6	157502210 - 157502211	6	157181076 - 157181077	1338221	1329230	NA	NC_000006.12:157181075:AGAGAGAG:AGAGAG	NA	NM_001374828.1	Gly1207fs	fs	frame_shift	1207	1071	NA	NA	NA	NA	NA
NM_001374828.1(ARID1B):c.3628G>A (p.Val1210Ile)	ARID1B	V1087I, V377I, V1157I, V1170I, V1210I	not specified	Uncertain significance	criteria provided, single submitter	VCV000434383	6	157502226	6	157181092	434383	428567	rs758353662	NC_000006.12:157181091:G:A	NA	NM_001374828.1	Val1210Ile	Ile	missense	1210	1074	Val	Ile	V	I	V1074I
NM_001374828.1(ARID1B):c.3632C>G (p.Ser1211Ter)	ARID1B	S1088*, S378*, S1158*, S1171*, S1211*	not provided	Pathogenic	criteria provided, single submitter	VCV000265624	6	157502230	6	157181096	265624	259838	rs886039676	NC_000006.12:157181095:C:G	NA	NM_001374828.1	Ser1211Ter	Ter	termination	1211	1075	NA	NA	NA	NA	NA
NM_001374828.1(ARID1B):c.3655_3656dup (p.Pro1220fs)	ARID1B	P387fs, P1137fs, P1167fs, P1180fs, P1220fs	Coffin-Siris syndrome	Likely pathogenic	no assertion criteria provided	VCV000374248	6	157502252 - 157502253	6	157181118 - 157181119	374248	361125	rs1057519009	NC_000006.12:157181118:AA:AAAA	NA	NM_001374828.1	Pro1220fs	fs	frame_shift	1220	1084	NA	NA	NA	NA	NA
NM_001374828.1(ARID1B):c.3664dup (p.Asp1222fs)	ARID1B	D1169fs, D1182fs, D1222fs, D389fs	Coffin-Siris syndrome 1	Likely pathogenic	no assertion criteria provided	VCV001323927	6	157502260 - 157502261	6	157181126 - 157181127	1323927	1314207	NA	NC_000006.12:157181126:GG:GGG	NA	NM_001374828.1	Asp1222fs	fs	frame_shift	1222	1086	NA	NA	NA	NA	NA
NM_001374828.1(ARID1B):c.3665A>T (p.Asp1222Val)	ARID1B	D1139V, D389V, D1169V, D1182V, D1222V	not provided	Likely pathogenic	criteria provided, single submitter	VCV000545058	6	157502263	6	157181129	545058	535305	rs1554231259	NC_000006.12:157181128:A:T	NA	NM_001374828.1	Asp1222Val	Val	missense	1222	1086	Asp	Val	D	V	D1086V
NM_001374828.1(ARID1B):c.3673C>T (p.Arg1225Ter)	ARID1B	R1102*, R392*, R1172*, R1185*, R1225*	ARID1B-related BAFopathy|not provided|Coffin-Siris syndrome 1	Pathogenic	criteria provided, multiple submitters, no conflicts	VCV000031210	6	157502271	6	157181137	31210	40167	rs387907141	NC_000006.12:157181136:C:T	NA	NM_001374828.1	Arg1225Ter	Ter	termination	1225	1089	NA	NA	NA	NA	NA
NM_001374828.1(ARID1B):c.3678_3679del (p.Tyr1227fs)	ARID1B	Y394fs, Y1174fs, Y1187fs, Y1227fs	not provided	Pathogenic	criteria provided, single submitter	VCV000432252	6	157502274 - 157502275	6	157181140 - 157181141	432252	425679	rs1554231260	NC_000006.12:157181139:CTCT:CT	NA	NM_001374828.1	Tyr1227fs	fs	frame_shift	1227	1091	NA	NA	NA	NA	NA
NM_001374828.1(ARID1B):c.3678C>G (p.Leu1226=)	ARID1B	NA	Inborn genetic diseases|not provided	Conflicting interpretations of pathogenicity	criteria provided, conflicting interpretations	VCV001496373	6	157502276	6	157181142	1496373	1359405	NA	NC_000006.12:157181141:C:G	NA	NM_001374828.1	Leu1226=	=	synonymous	1226	1090	NA	NA	NA	NA	NA
NM_001374828.1(ARID1B):c.3678C>T (p.Leu1226=)	ARID1B	NA	not provided|not specified	Likely benign	criteria provided, multiple submitters, no conflicts	VCV000210281	6	157502276	6	157181142	210281	207369	rs111368751	NC_000006.12:157181141:C:T	NA	NM_001374828.1	Leu1226=	=	synonymous	1226	1090	NA	NA	NA	NA	NA
NM_001374828.1(ARID1B):c.3681C>T (p.Tyr1227=)	ARID1B	NA	Coffin-Siris syndrome 1|Inborn genetic diseases|not specified|not provided	Benign/Likely benign	criteria provided, multiple submitters, no conflicts	VCV000210282	6	157502279	6	157181145	210282	207370	rs61736269	NC_000006.12:157181144:C:T	NA	NM_001374828.1	Tyr1227=	=	synonymous	1227	1091	NA	NA	NA	NA	NA
NM_001374828.1(ARID1B):c.3692_3693del (p.Lys1231fs)	ARID1B	K398fs, K1108fs, K1178fs, K1191fs, K1231fs	not provided|Coffin-Siris syndrome 1	Pathogenic	criteria provided, multiple submitters, no conflicts	VCV000031211	6	157502289 - 157502290	6	157181155 - 157181156	31211	40168	rs876657380	NC_000006.12:157181154:AAA:A	NA	NM_001374828.1	Lys1231fs	fs	frame_shift	1231	1095	NA	NA	NA	NA	NA
NM_001374828.1(ARID1B):c.3696G>A (p.Glu1232_Ile1233=)	ARID1B	NA	Inborn genetic diseases	Likely benign	criteria provided, single submitter	VCV001730263	6	157502294	6	157181160	1730263	1788598	NA	NC_000006.12:157181159:G:A	NA	NM_001374828.1	Glu1232_Ile1233=	=	synonymous	1232	1096	NA	NA	NA	NA	NA
NM_001374828.1(ARID1B):c.3700G>A (p.Gly1234Arg)	ARID1B	G1181R, G1194R, G1234R, G401R	Neurodevelopmental disorder	Uncertain significance	criteria provided, single submitter	VCV001321941	6	157502298	6	157181164	1321941	1312259	NA	NC_000006.12:157181163:G:A	NA	NM_001374828.1	Gly1234Arg	Arg	missense	1234	1098	Gly	Arg	G	R	G1098R
NM_001374828.1(ARID1B):c.3703G>C (p.Gly1235Arg)	ARID1B	G1182R, G1195R, G1235R, G402R	not provided	Uncertain significance	criteria provided, single submitter	VCV001339575	6	157502301	6	157181167	1339575	1330741	NA	NC_000006.12:157181166:G:C	NA	NM_001374828.1	Gly1235Arg	Arg	missense	1235	1099	Gly	Arg	G	R	G1099R
NM_001374828.1(ARID1B):c.3704G>A (p.Gly1235Asp)	ARID1B	G1112D, G402D, G1182D, G1195D, G1235D	not provided	Likely pathogenic	criteria provided, single submitter	VCV000218776	6	157502302	6	157181168	218776	215330	rs864309615	NC_000006.12:157181167:G:A	NA	NM_001374828.1	Gly1235Asp	Asp	missense	1235	1099	Gly	Asp	G	D	G1099D
NM_001374828.1(ARID1B):c.3709del (p.Ala1237fs)	ARID1B	A1237fs, A1197fs, A404fs, A1184fs	not provided	Pathogenic	criteria provided, single submitter	VCV000817117	6	157502306	6	157181172	817117	805479	rs1583464090	NC_000006.12:157181171:GG:G	NA	NM_001374828.1	Ala1237fs	fs	frame_shift	1237	1101	NA	NA	NA	NA	NA
NM_001374828.1(ARID1B):c.3714+1G>A	ARID1B	NA	Coffin-Siris syndrome 1	Pathogenic	criteria provided, single submitter	VCV000438752	6	157502313	6	157181179	438752	432393	rs1554231278	NC_000006.12:157181178:G:A	NA	NM_001374828.1	ARID1B:c.3714+1G>A	G>A	other	1	NA	NA	NA	NA	NA	NA
NM_001374828.1(ARID1B):c.3714+2T>G	ARID1B	NA	Coffin-Siris syndrome 1	Pathogenic	no assertion criteria provided	VCV000438281	6	157502314	6	157181180	438281	431912	rs1404726383	NC_000006.12:157181179:T:G	NA	NM_001374828.1	ARID1B:c.3714+2T>G	T>G	other	1	NA	NA	NA	NA	NA	NA
NM_001374828.1(ARID1B):c.3714+11G>A	ARID1B	NA	not provided|Coffin-Siris syndrome 1	Benign/Likely benign	criteria provided, multiple submitters, no conflicts	VCV000445817	6	157502323	6	157181189	445817	439089	rs368322992	NC_000006.12:157181188:G:A	NA	NM_001374828.1	ARID1B:c.3714+11G>A	G>A	other	1	NA	NA	NA	NA	NA	NA
NM_001374828.1(ARID1B):c.3715-271T>A	ARID1B|LOC123881345	NA	not provided	Likely benign	criteria provided, single submitter	VCV001218076	6	157505094	6	157183960	1218076	1208058	NA	NC_000006.12:157183959:T:A	NA	NM_001374828.1	ARID1B:c.3715-271T>A	T>A	other	1	NA	NA	NA	NA	NA	NA
NM_001374828.1(ARID1B):c.3715-15C>T	ARID1B	NA	not provided	Likely benign	criteria provided, single submitter	VCV001530711	6	157505350	6	157184216	1530711	1635183	NA	NC_000006.12:157184215:C:T	NA	NM_001374828.1	ARID1B:c.3715-15C>T	C>T	other	1	NA	NA	NA	NA	NA	NA
NM_001374828.1(ARID1B):c.3715-14G>T	ARID1B	NA	not provided	Likely benign	criteria provided, single submitter	VCV001593454	6	157505351	6	157184217	1593454	1589525	NA	NC_000006.12:157184216:G:T	NA	NM_001374828.1	ARID1B:c.3715-14G>T	G>T	other	1	NA	NA	NA	NA	NA	NA
NM_001374828.1(ARID1B):c.3715-12G>A	ARID1B	NA	not provided	Benign/Likely benign	criteria provided, multiple submitters, no conflicts	VCV001314188	6	157505353	6	157184219	1314188	1304449	NA	NC_000006.12:157184218:G:A	NA	NM_001374828.1	ARID1B:c.3715-12G>A	G>A	other	1	NA	NA	NA	NA	NA	NA
NM_001374828.1(ARID1B):c.3720_3723del (p.Asn1240fs)	ARID1B	N1200fs, N1240fs, N407fs, N1187fs	not provided	Pathogenic	criteria provided, single submitter	VCV000817175	6	157505368 - 157505371	6	157184234 - 157184237	817175	805480	rs1583469151	NC_000006.12:157184233:AATAAA:AA	NA	NM_001374828.1	Asn1240fs	fs	frame_shift	1240	1104	NA	NA	NA	NA	NA
NM_001374828.1(ARID1B):c.3730A>T (p.Lys1244Ter)	ARID1B	K1121*, K411*, K1191*, K1204*, K1244*	not provided	Pathogenic	criteria provided, single submitter	VCV000280411	6	157505380	6	157184246	280411	264203	rs886041623	NC_000006.12:157184245:A:T	NA	NM_001374828.1	Lys1244Ter	Ter	termination	1244	1108	NA	NA	NA	NA	NA
NM_001374828.1(ARID1B):c.3734G>A (p.Trp1245Ter)	ARID1B	W1122*, W412*, W1192*, W1205*, W1245*	not provided	Pathogenic	criteria provided, single submitter	VCV000620220	6	157505384	6	157184250	620220	611651	rs1554231803	NC_000006.12:157184249:G:A	NA	NM_001374828.1	Trp1245Ter	Ter	termination	1245	1109	NA	NA	NA	NA	NA
NM_001374828.1(ARID1B):c.3746del (p.Ala1249fs)	ARID1B	A416fs, A1196fs, A1209fs, A1249fs	Inborn genetic diseases	Pathogenic	criteria provided, single submitter	VCV000520937	6	157505396	6	157184262	520937	511639	rs1554231814	NC_000006.12:157184261:C:	NA	NM_001374828.1	Ala1249fs	fs	frame_shift	1249	1113	NA	NA	NA	NA	NA
NM_001374828.1(ARID1B):c.3752A>G (p.Asn1251Ser)	ARID1B	N1198S, N1251S, N1211S, N418S	Coffin-Siris syndrome 1|not provided	Uncertain significance	criteria provided, multiple submitters, no conflicts	VCV001033955	6	157505402	6	157184268	1033955	1020205	rs1408001716	NC_000006.12:157184267:A:G	NA	NM_001374828.1	Asn1251Ser	Ser	missense	1251	1115	Asn	Ser	N	S	N1115S
NM_001374828.1(ARID1B):c.3768C>T (p.Thr1256=)	ARID1B	NA	Coffin-Siris syndrome 1|not provided|Inborn genetic diseases|not specified	Benign/Likely benign	criteria provided, multiple submitters, no conflicts	VCV000434360	6	157505418	6	157184284	434360	428568	rs142391292	NC_000006.12:157184283:C:T	NA	NM_001374828.1	Thr1256=	=	synonymous	1256	1120	NA	NA	NA	NA	NA
NM_001374828.1(ARID1B):c.3770C>G (p.Ser1257Ter)	ARID1B	S1134*, S424*, S1204*, S1217*, S1257*	Coffin-Siris syndrome 1	Likely pathogenic	no assertion criteria provided	VCV000636329	6	157505420	6	157184286	636329	624152	rs1583469292	NC_000006.12:157184285:C:G	NA	NM_001374828.1	Ser1257Ter	Ter	termination	1257	1121	NA	NA	NA	NA	NA
NM_001374828.1(ARID1B):c.3786C>G (p.Ser1262Arg)	ARID1B	S1209R, S1222R, S1262R, S429R	not provided	Uncertain significance	criteria provided, single submitter	VCV001308518	6	157505436	6	157184302	1308518	1296140	NA	NC_000006.12:157184301:C:G	NA	NM_001374828.1	Ser1262Arg	Arg	missense	1262	1126	Ser	Arg	S	R	S1126R
NM_001374828.1(ARID1B):c.3797del (p.Lys1266fs)	ARID1B	K433fs, K1213fs, K1226fs, K1266fs	not provided	Pathogenic	criteria provided, single submitter	VCV000451580	6	157505443	6	157184309	451580	443923	rs1554231830	NC_000006.12:157184308:AAAAA:AAAA	NA	NM_001374828.1	Lys1266fs	fs	frame_shift	1266	1130	NA	NA	NA	NA	NA
NM_001374828.1(ARID1B):c.3799C>T (p.Gln1267Ter)	ARID1B	Q1144*, Q434*, Q1214*, Q1227*, Q1267*	Coffin-Siris syndrome 1	Pathogenic	criteria provided, single submitter	VCV000434384	6	157505449	6	157184315	434384	428569	rs1554231836	NC_000006.12:157184314:C:T	NA	NM_001374828.1	Gln1267Ter	Ter	termination	1267	1131	NA	NA	NA	NA	NA
NM_001374828.1(ARID1B):c.3814del (p.Leu1272fs)	ARID1B	L439fs, L1219fs, L1232fs, L1272fs	Delayed speech and language development|Global developmental delay|Hypertrichosis|Neurological speech impairment|Bilateral cryptorchidism|Intellectual disability	Likely pathogenic	criteria provided, single submitter	VCV000374133	6	157505463	6	157184329	374133	360875	rs1057518918	NC_000006.12:157184328:CC:C	NA	NM_001374828.1	Leu1272fs	fs	frame_shift	1272	1136	NA	NA	NA	NA	NA
NM_001374828.1(ARID1B):c.3819del (p.Phe1273fs)	ARID1B	F440fs, F1150fs, F1220fs, F1233fs, F1273fs	Coffin-Siris syndrome 1	Pathogenic	criteria provided, single submitter	VCV000434385	6	157505467	6	157184333	434385	428570	rs1554231845	NC_000006.12:157184332:TTT:TT	NA	NM_001374828.1	Phe1273fs	fs	frame_shift	1273	1137	NA	NA	NA	NA	NA
NM_001374828.1(ARID1B):c.3827_3828del (p.Glu1276fs)	ARID1B	E1223fs, E1236fs, E1276fs, E443fs	Coffin-Siris syndrome 1	Likely pathogenic	criteria provided, single submitter	VCV001526143	6	157505476 - 157505477	6	157184342 - 157184343	1526143	1517547	NA	NC_000006.12:157184341:GAG:G	NA	NM_001374828.1	Glu1276fs	fs	frame_shift	1276	1140	NA	NA	NA	NA	NA
NM_001374828.1(ARID1B):c.3827del (p.Glu1276fs)	ARID1B	E1223fs, E1236fs, E1276fs, E443fs	Coffin-Siris syndrome 1	Pathogenic	criteria provided, single submitter	VCV001687102	6	157505477	6	157184343	1687102	1679353	NA	NC_000006.12:157184342:A:	NA	NM_001374828.1	Glu1276fs	fs	frame_shift	1276	1140	NA	NA	NA	NA	NA
NM_001374828.1(ARID1B):c.3828G>A (p.Glu1276=)	ARID1B	NA	Inborn genetic diseases|not specified|not provided|Coffin-Siris syndrome 1	Benign/Likely benign	criteria provided, multiple submitters, no conflicts	VCV000126326	6	157505478	6	157184344	126326	131858	rs61745451	NC_000006.12:157184343:G:A	NA	NM_001374828.1	Glu1276=	=	synonymous	1276	1140	NA	NA	NA	NA	NA
NM_001374828.1(ARID1B):c.3842G>A (p.Arg1281His)	ARID1B	R1228H, R1281H, R448H, R1158H, R1198H, R1087H, R1241H	Inborn genetic diseases	Likely benign	criteria provided, single submitter	VCV001731758	6	157505492	6	157184358	1731758	1792662	NA	NC_000006.12:157184357:G:A	NA	NM_001374828.1	Arg1281His	His	missense	1281	1145	Arg	His	R	H	R1145H
NM_001374828.1(ARID1B):c.3857del (p.Pro1286fs)	ARID1B	P1233fs, P1246fs, P1286fs, P453fs	not provided	Pathogenic	criteria provided, single submitter	VCV001327859	6	157505503	6	157184369	1327859	1318478	NA	NC_000006.12:157184368:CCCCC:CCCC	NA	NM_001374828.1	Pro1286fs	fs	frame_shift	1286	1150	NA	NA	NA	NA	NA
NM_001374828.1(ARID1B):c.3857C>T (p.Pro1286Leu)	ARID1B	P1203L, P1163L, P1246L, P1286L, P1233L, P453L, P1092L	Inborn genetic diseases	Uncertain significance	criteria provided, single submitter	VCV001731892	6	157505507	6	157184373	1731892	1792795	NA	NC_000006.12:157184372:C:T	NA	NM_001374828.1	Pro1286Leu	Leu	missense	1286	1150	Pro	Leu	P	L	P1150L
NM_001374828.1(ARID1B):c.3860C>G (p.Pro1287Arg)	ARID1B	P1234R, P1247R, P1287R, P454R	not provided	Uncertain significance	criteria provided, single submitter	VCV001678703	6	157505510	6	157184376	1678703	1670497	NA	NC_000006.12:157184375:C:G	NA	NM_001374828.1	Pro1287Arg	Arg	missense	1287	1151	Pro	Arg	P	R	P1151R
NM_001374828.1(ARID1B):c.3867C>G (p.Val1289=)	ARID1B	NA	not provided	Likely benign	criteria provided, single submitter	VCV001300305	6	157505517	6	157184383	1300305	1290590	NA	NC_000006.12:157184382:C:G	NA	NM_001374828.1	Val1289=	=	synonymous	1289	1153	NA	NA	NA	NA	NA
NM_001374828.1(ARID1B):c.3876C>G (p.Thr1292=)	ARID1B	NA	not provided	Likely benign	criteria provided, single submitter	VCV001301010	6	157505526	6	157184392	1301010	1291293	NA	NC_000006.12:157184391:C:G	NA	NM_001374828.1	Thr1292=	=	synonymous	1292	1156	NA	NA	NA	NA	NA
NM_001374828.1(ARID1B):c.3889_3890del (p.Lys1297fs)	ARID1B	K464fs, K1244fs, K1257fs, K1297fs	not provided	Pathogenic	criteria provided, single submitter	VCV000280257	6	157505536 - 157505537	6	157184402 - 157184403	280257	264252	rs886041493	NC_000006.12:157184401:AAAAA:AAA	NA	NM_001374828.1	Lys1297fs	fs	frame_shift	1297	1161	NA	NA	NA	NA	NA
NM_001374828.1(ARID1B):c.3901dup (p.Leu1301fs)	ARID1B	L1248fs, L1261fs, L1301fs, L468fs	ARID1B-related BAFopathy	Pathogenic	criteria provided, single submitter	VCV001177362	6	157505550 - 157505551	6	157184416 - 157184417	1177362	1166638	NA	NC_000006.12:157184416:C:CC	NA	NM_001374828.1	Leu1301fs	fs	frame_shift	1301	1165	NA	NA	NA	NA	NA
NM_001374828.1(ARID1B):c.3904C>T (p.Gln1302Ter)	ARID1B	Q1179*, Q469*, Q1249*, Q1262*, Q1302*	not provided|Coffin-Siris syndrome 1	Pathogenic	criteria provided, multiple submitters, no conflicts	VCV000620170	6	157505554	6	157184420	620170	611652	rs1554231904	NC_000006.12:157184419:C:T	NA	NM_001374828.1	Gln1302Ter	Ter	termination	1302	1166	NA	NA	NA	NA	NA
NM_001374828.1(ARID1B):c.3917del (p.Pro1306fs)	ARID1B	P473fs, P1253fs, P1266fs, P1306fs	Coffin-Siris syndrome 1|ARID1B-related BAFopathy	Pathogenic	criteria provided, single submitter	VCV000560950	6	157505566	6	157184432	560950	552099	rs1562331655	NC_000006.12:157184431:CC:C	NA	NM_001374828.1	Pro1306fs	fs	frame_shift	1306	1170	NA	NA	NA	NA	NA
NM_001374828.1(ARID1B):c.3919+1G>A	ARID1B	NA	not provided	Pathogenic	criteria provided, single submitter	VCV000265651	6	157505570	6	157184436	265651	259839	rs886039699	NC_000006.12:157184435:G:A	NA	NM_001374828.1	ARID1B:c.3919+1G>A	G>A	other	1	NA	NA	NA	NA	NA	NA
NM_001374828.1(ARID1B):c.3919+67A>T	ARID1B	NA	not provided	Likely benign	criteria provided, single submitter	VCV001215637	6	157505636	6	157184502	1215637	1205618	NA	NC_000006.12:157184501:A:T	NA	NM_001374828.1	ARID1B:c.3919+67A>T	A>T	other	1	NA	NA	NA	NA	NA	NA
NM_001374828.1(ARID1B):c.3919+265G>A	ARID1B	NA	not provided	Benign	criteria provided, single submitter	VCV001254963	6	157505834	6	157184700	1254963	1244895	NA	NC_000006.12:157184699:G:A	NA	NM_001374828.1	ARID1B:c.3919+265G>A	G>A	other	1	NA	NA	NA	NA	NA	NA
NM_001374828.1(ARID1B):c.3920-198T>A	ARID1B	NA	not provided	Likely benign	criteria provided, single submitter	VCV001187673	6	157510578	6	157189444	1187673	1176729	NA	NC_000006.12:157189443:T:A	NA	NM_001374828.1	ARID1B:c.3920-198T>A	T>A	other	1	NA	NA	NA	NA	NA	NA
NM_001374828.1(ARID1B):c.3920-157T>C	ARID1B	NA	not provided	Likely benign	criteria provided, single submitter	VCV001202187	6	157510619	6	157189485	1202187	1190461	NA	NC_000006.12:157189484:T:C	NA	NM_001374828.1	ARID1B:c.3920-157T>C	T>C	other	1	NA	NA	NA	NA	NA	NA
NM_001374828.1(ARID1B):c.3920-131T>A	ARID1B	NA	not provided	Likely benign	criteria provided, single submitter	VCV001198989	6	157510645	6	157189511	1198989	1187035	NA	NC_000006.12:157189510:T:A	NA	NM_001374828.1	ARID1B:c.3920-131T>A	T>A	other	1	NA	NA	NA	NA	NA	NA
NM_001374828.1(ARID1B):c.3926C>T (p.Ser1309Leu)	ARID1B	S1256L, S1269L, S1309L, S476L	not provided	Uncertain significance	criteria provided, single submitter	VCV001696941	6	157510782	6	157189648	1696941	1689337	NA	NC_000006.12:157189647:C:T	NA	NM_001374828.1	Ser1309Leu	Leu	missense	1309	1173	Ser	Leu	S	L	S1173L
NM_001374828.1(ARID1B):c.3926C>A (p.Ser1309Ter)	ARID1B	S1256*, S1269*, S1309*, S476*	Inborn genetic diseases	Pathogenic	criteria provided, single submitter	VCV000985290	6	157510782	6	157189648	985290	973518	rs1321954955	NC_000006.12:157189647:C:A	NA	NM_001374828.1	Ser1309Ter	Ter	termination	1309	1173	NA	NA	NA	NA	NA
NM_001374828.1(ARID1B):c.3937C>T (p.Gln1313Ter)	ARID1B	Q1190*, Q1273*, Q480*, Q1260*, Q1313*	ARID1B-related BAFopathy|Coffin-Siris syndrome 1	Pathogenic	criteria provided, single submitter	VCV000689741	6	157510793	6	157189659	689741	677423	rs1554232919	NC_000006.12:157189658:C:T	NA	NM_001374828.1	Gln1313Ter	Ter	termination	1313	1177	NA	NA	NA	NA	NA
NM_001374828.1(ARID1B):c.3946C>T (p.Gln1316Ter)	ARID1B	Q1276*, Q1263*, Q1316*, Q483*	Coffin-Siris syndrome 1|not provided	Pathogenic	criteria provided, multiple submitters, no conflicts	VCV000845891	6	157510802	6	157189668	845891	831726	rs1554232925	NC_000006.12:157189667:C:T	NA	NM_001374828.1	Gln1316Ter	Ter	termination	1316	1180	NA	NA	NA	NA	NA
NM_001374828.1(ARID1B):c.3955dup (p.Gln1319fs)	ARID1B	Q1319fs, Q1266fs, Q486fs, Q1279fs	not provided|Coffin-Siris syndrome 1|ARID1B-related BAFopathy|Inborn genetic diseases	Pathogenic/Likely pathogenic	criteria provided, multiple submitters, no conflicts	VCV000694703	6	157510805 - 157510806	6	157189671 - 157189672	694703	682804	rs1289067120	NC_000006.12:157189671:CCCCCC:CCCCCCC	NA	NM_001374828.1	Gln1319fs	fs	frame_shift	1319	1183	NA	NA	NA	NA	NA
NM_001374828.1(ARID1B):c.3955del (p.Gln1319fs)	ARID1B	Q486fs, Q1266fs, Q1279fs, Q1319fs	not provided	Pathogenic	criteria provided, single submitter	VCV001356846	6	157510806	6	157189672	1356846	1348277	NA	NC_000006.12:157189671:CCCCCC:CCCCC	NA	NM_001374828.1	Gln1319fs	fs	frame_shift	1319	1183	NA	NA	NA	NA	NA
NM_001374828.1(ARID1B):c.3955C>T (p.Gln1319Ter)	ARID1B	Q1266*, Q1279*, Q1319*, Q486*	not provided	Pathogenic	criteria provided, multiple submitters, no conflicts	VCV001223532	6	157510811	6	157189677	1223532	1211353	NA	NC_000006.12:157189676:C:T	NA	NM_001374828.1	Gln1319Ter	Ter	termination	1319	1183	NA	NA	NA	NA	NA
NM_001374828.1(ARID1B):c.3963T>C (p.Thr1321=)	ARID1B	NA	not provided	Benign	criteria provided, single submitter	VCV001535349	6	157510819	6	157189685	1535349	1595804	NA	NC_000006.12:157189684:T:C	NA	NM_001374828.1	Thr1321=	=	synonymous	1321	1185	NA	NA	NA	NA	NA
NM_001374828.1(ARID1B):c.3965_3966del (p.Gly1322fs)	ARID1B	G489fs, G1269fs, G1282fs, G1322fs	not provided	Pathogenic	criteria provided, single submitter	VCV000426239	6	157510821 - 157510822	6	157189687 - 157189688	426239	415034	rs1085307518	NC_000006.12:157189686:GC:	NA	NM_001374828.1	Gly1322fs	fs	frame_shift	1322	1186	NA	NA	NA	NA	NA
NM_001374828.1(ARID1B):c.3979_3980delinsA (p.Ala1327fs)	ARID1B	A1274fs, A1287fs, A494fs, A1327fs	not provided	Pathogenic	criteria provided, single submitter	VCV000818000	6	157510835 - 157510836	6	157189701 - 157189702	818000	805481	rs1583479670	NC_000006.12:157189700:GC:A	NA	NM_001374828.1	Ala1327fs	fs	frame_shift	1327	1191	NA	NA	NA	NA	NA
NM_001374828.1(ARID1B):c.3997del (p.Asp1332_Leu1333insTer)	ARID1B	NA	not provided	Pathogenic	criteria provided, single submitter	VCV001335652	6	157510852	6	157189718	1335652	1326623	NA	NC_000006.12:157189717:CC:C	NA	NM_001374828.1	Asp1332_Leu1333insTer	insTer	termination	1332	1196	NA	NA	NA	NA	NA
NM_001374828.1(ARID1B):c.3997C>G (p.Leu1333Val)	ARID1B	L1210V, L500V, L1280V, L1293V, L1333V	not provided|Inborn genetic diseases|Coffin-Siris syndrome 1	Conflicting interpretations of pathogenicity	criteria provided, conflicting interpretations	VCV000589128	6	157510853	6	157189719	589128	579266	rs138482029	NC_000006.12:157189718:C:G	NA	NM_001374828.1	Leu1333Val	Val	missense	1333	1197	Leu	Val	L	V	L1197V
NM_001374828.1(ARID1B):c.4001dup (p.Pro1335fs)	ARID1B	P502fs, P1282fs, P1295fs, P1335fs	Coffin-Siris syndrome 1	Pathogenic	no assertion criteria provided	VCV000524204	6	157510855 - 157510856	6	157189721 - 157189722	524204	514851	rs1554232959	NC_000006.12:157189721:AA:AAA	NA	NM_001374828.1	Pro1335fs	fs	frame_shift	1335	1199	NA	NA	NA	NA	NA
NM_001374828.1(ARID1B):c.4028dup (p.His1343fs)	ARID1B	H1303fs, H1290fs, H510fs, H1343fs	not provided	Pathogenic	criteria provided, single submitter	VCV000817319	6	157510883 - 157510884	6	157189749 - 157189750	817319	805482	rs1583479817	NC_000006.12:157189749:A:AA	NA	NM_001374828.1	His1343fs	fs	frame_shift	1343	1207	NA	NA	NA	NA	NA
NM_001374828.1(ARID1B):c.4040C>T (p.Thr1347Ile)	ARID1B	T1294I, T1307I, T1347I, T514I	not provided	Uncertain significance	criteria provided, single submitter	VCV001311628	6	157510896	6	157189762	1311628	1299685	NA	NC_000006.12:157189761:C:T	NA	NM_001374828.1	Thr1347Ile	Ile	missense	1347	1211	Thr	Ile	T	I	T1211I
NM_001374828.1(ARID1B):c.4045A>G (p.Met1349Val)	ARID1B	M1266V, M1296V, M1226V, M1349V, M516V, M1155V, M1309V	Inborn genetic diseases	Likely benign	criteria provided, single submitter	VCV001733832	6	157510901	6	157189767	1733832	1789582	NA	NC_000006.12:157189766:A:G	NA	NM_001374828.1	Met1349Val	Val	missense	1349	1213	Met	Val	M	V	M1213V
NM_001374828.1(ARID1B):c.4045A>T (p.Met1349Leu)	ARID1B	M1226L, M516L, M1296L, M1309L, M1349L	Inborn genetic diseases	Likely benign	criteria provided, single submitter	VCV000588208	6	157510901	6	157189767	588208	579350	rs141190049	NC_000006.12:157189766:A:T	NA	NM_001374828.1	Met1349Leu	Leu	missense	1349	1213	Met	Leu	M	L	M1213L
NM_001374828.1(ARID1B):c.4050del (p.Gly1351fs)	ARID1B	G1298fs, G1311fs, G1351fs, G518fs	Inborn genetic diseases	Pathogenic	criteria provided, single submitter	VCV000985672	6	157510905	6	157189771	985672	973519	rs1793228690	NC_000006.12:157189770:AA:A	NA	NM_001374828.1	Gly1351fs	fs	frame_shift	1351	1215	NA	NA	NA	NA	NA
NM_001374828.1(ARID1B):c.4051G>T (p.Gly1351Cys)	ARID1B	G1298C, G1311C, G1351C, G518C	not provided	Uncertain significance	criteria provided, single submitter	VCV001698067	6	157510907	6	157189773	1698067	1690446	NA	NC_000006.12:157189772:G:T	NA	NM_001374828.1	Gly1351Cys	Cys	missense	1351	1215	Gly	Cys	G	C	G1215C
NM_001374828.1(ARID1B):c.4058+1G>C	ARID1B	NA	ARID1B-related BAFopathy	Pathogenic	criteria provided, single submitter	VCV000374317	6	157510915	6	157189781	374317	361264	rs1057518691	NC_000006.12:157189780:G:C	NA	NM_001374828.1	ARID1B:c.4058+1G>C	G>C	other	1	NA	NA	NA	NA	NA	NA
NM_001374828.1(ARID1B):c.4059-10C>G	ARID1B	NA	not provided	Likely benign	criteria provided, multiple submitters, no conflicts	VCV001215839	6	157511162	6	157190028	1215839	1205820	NA	NC_000006.12:157190027:C:G	NA	NM_001374828.1	ARID1B:c.4059-10C>G	C>G	other	1	NA	NA	NA	NA	NA	NA
NM_001374828.1(ARID1B):c.4069_4072del (p.Ile1357fs)	ARID1B	I1304fs, I1357fs, I524fs, I1317fs	not provided	Pathogenic	criteria provided, single submitter	VCV000818020	6	157511180 - 157511183	6	157190046 - 157190049	818020	805483	rs1583480465	NC_000006.12:157190045:CAATCA:CA	NA	NM_001374828.1	Ile1357fs	fs	frame_shift	1357	1221	NA	NA	NA	NA	NA
NM_001374828.1(ARID1B):c.4076T>C (p.Val1359Ala)	ARID1B	V1306A, V1319A, V526A, V1359A	not provided	Uncertain significance	criteria provided, single submitter	VCV001524603	6	157511189	6	157190055	1524603	1463077	NA	NC_000006.12:157190054:T:C	NA	NM_001374828.1	Val1359Ala	Ala	missense	1359	1223	Val	Ala	V	A	V1223A
NM_001374828.1(ARID1B):c.4085_4089del (p.Pro1362fs)	ARID1B	P1309fs, P1322fs, P1362fs, P529fs	not provided	Pathogenic	criteria provided, single submitter	VCV000987410	6	157511197 - 157511201	6	157190063 - 157190067	987410	975182	rs1793246524	NC_000006.12:157190062:CCATTC:C	NA	NM_001374828.1	Pro1362fs	fs	frame_shift	1362	1226	NA	NA	NA	NA	NA
NM_001374828.1(ARID1B):c.4086A>G (p.Pro1362=)	ARID1B	NA	not specified	Uncertain significance	criteria provided, single submitter	VCV001336390	6	157511199	6	157190065	1336390	1327401	NA	NC_000006.12:157190064:A:G	NA	NM_001374828.1	Pro1362=	=	synonymous	1362	1226	NA	NA	NA	NA	NA
NM_001374828.1(ARID1B):c.4091C>T (p.Ser1364Leu)	ARID1B	S1311L, S1324L, S1364L, S531L	not provided	Uncertain significance	no assertion criteria provided	VCV001328251	6	157511204	6	157190070	1328251	1318867	NA	NC_000006.12:157190069:C:T	NA	NM_001374828.1	Ser1364Leu	Leu	missense	1364	1228	Ser	Leu	S	L	S1228L
NM_001374828.1(ARID1B):c.4101_4102del (p.Ser1367fs)	ARID1B	S1314fs, S1327fs, S1367fs, S534fs	Global developmental delay	Pathogenic	criteria provided, single submitter	VCV000977627	6	157511213 - 157511214	6	157190079 - 157190080	977627	965755	NA	NC_000006.12:157190078:GTG:G	NA	NM_001374828.1	Ser1367fs	fs	frame_shift	1367	1231	NA	NA	NA	NA	NA
NM_001374828.1(ARID1B):c.4106C>A (p.Ser1369Ter)	ARID1B	S1246*, S536*, S1316*, S1329*, S1369*	Coffin-Siris syndrome 1|ARID1B-related BAFopathy	Pathogenic	criteria provided, single submitter	VCV000560951	6	157511219	6	157190085	560951	552100	rs772973856	NC_000006.12:157190084:C:A	NA	NM_001374828.1	Ser1369Ter	Ter	termination	1369	1233	NA	NA	NA	NA	NA
NM_001374828.1(ARID1B):c.4117A>C (p.Lys1373Gln)	ARID1B	K1250Q, K540Q, K1320Q, K1333Q, K1373Q	not provided	Uncertain significance	criteria provided, single submitter	VCV000386900	6	157511230	6	157190096	386900	368790	rs1057522635	NC_000006.12:157190095:A:C	NA	NM_001374828.1	Lys1373Gln	Gln	missense	1373	1237	Lys	Gln	K	Q	K1237Q
NM_001374828.1(ARID1B):c.4125dup (p.Ser1376fs)	ARID1B	S1323fs, S1336fs, S1376fs, S543fs	Coffin-Siris syndrome 1	Pathogenic	criteria provided, single submitter	VCV001319701	6	157511237 - 157511238	6	157190103 - 157190104	1319701	1309951	NA	NC_000006.12:157190103:C:CC	NA	NM_001374828.1	Ser1376fs	fs	frame_shift	1376	1240	NA	NA	NA	NA	NA
NM_001374828.1(ARID1B):c.4129A>G (p.Met1377Val)	ARID1B	M1324V, M1337V, M1377V, M544V	not provided	Uncertain significance	criteria provided, single submitter	VCV001490013	6	157511242	6	157190108	1490013	1515006	NA	NC_000006.12:157190107:A:G	NA	NM_001374828.1	Met1377Val	Val	missense	1377	1241	Met	Val	M	V	M1241V
NM_001374828.1(ARID1B):c.4140C>T (p.Asn1380=)	ARID1B	NA	Inborn genetic diseases|not provided	Likely benign	criteria provided, multiple submitters, no conflicts	VCV000589477	6	157511253	6	157190119	589477	579244	rs370523060	NC_000006.12:157190118:C:T	NA	NM_001374828.1	Asn1380=	=	synonymous	1380	1244	NA	NA	NA	NA	NA
NM_001374828.1(ARID1B):c.4146dup (p.Tyr1383fs)	ARID1B	Y1330fs, Y1343fs, Y1383fs, Y550fs	Inborn genetic diseases	Pathogenic	criteria provided, single submitter	VCV000985382	6	157511254 - 157511255	6	157190120 - 157190121	985382	973520	rs1793251352	NC_000006.12:157190120:CCCCC:CCCCCC	NA	NM_001374828.1	Tyr1383fs	fs	frame_shift	1383	1247	NA	NA	NA	NA	NA
NM_001374828.1(ARID1B):c.4147_4149delinsAG (p.Tyr1383fs)	ARID1B	Y550fs, Y1330fs, Y1343fs, Y1383fs	Coffin-Siris syndrome 1|not provided	Pathogenic	criteria provided, multiple submitters, no conflicts	VCV000498830	6	157511260 - 157511262	6	157190126 - 157190128	498830	490254	rs1554233122	NC_000006.12:157190125:TAC:AG	NA	NM_001374828.1	Tyr1383fs	fs	frame_shift	1383	1247	NA	NA	NA	NA	NA
NM_001374828.1(ARID1B):c.4150C>T (p.Gln1384Ter)	ARID1B	Q1331*, Q1344*, Q1384*, Q551*	Coffin-Siris syndrome 1	Pathogenic	criteria provided, single submitter	VCV001184336	6	157511263	6	157190129	1184336	1174127	NA	NC_000006.12:157190128:C:T	NA	NM_001374828.1	Gln1384Ter	Ter	termination	1384	1248	NA	NA	NA	NA	NA
NM_001374828.1(ARID1B):c.4154A>C (p.Gln1385Pro)	ARID1B	Q1262P, Q552P, Q1332P, Q1345P, Q1385P	Inborn genetic diseases	Uncertain significance	criteria provided, single submitter	VCV000589446	6	157511267	6	157190133	589446	579206	rs768013849	NC_000006.12:157190132:A:C	NA	NM_001374828.1	Gln1385Pro	Pro	missense	1385	1249	Gln	Pro	Q	P	Q1249P
NM_001374828.1(ARID1B):c.4156G>A (p.Gly1386Ser)	ARID1B	G1192S, G1263S, G1303S, G1333S, G1346S, G1386S, G553S	not provided	Uncertain significance	criteria provided, single submitter	VCV001800913	6	157511269	6	157190135	1800913	1858201	NA	NC_000006.12:157190134:G:A	NA	NM_001374828.1	Gly1386Ser	Ser	missense	1386	1250	Gly	Ser	G	S	G1250S
NM_001374828.1(ARID1B):c.4165A>G (p.Met1389Val)	ARID1B	M1266V, M556V, M1336V, M1349V, M1389V	not specified	Likely benign	criteria provided, single submitter	VCV000210287	6	157511278	6	157190144	210287	207371	rs773883674	NC_000006.12:157190143:A:G	NA	NM_001374828.1	Met1389Val	Val	missense	1389	1253	Met	Val	M	V	M1253V
NM_001374828.1(ARID1B):c.4191_4192insCATGAGCCC (p.Pro1397_Tyr1398insHisGluPro)	ARID1B	NA	not provided	Uncertain significance	criteria provided, single submitter	VCV001462554	6	157511300 - 157511301	6	157190166 - 157190167	1462554	1432957	NA	NC_000006.12:157190166:GCCC:GCCCCATGAGCCC	NA	NM_001374828.1	Pro1397_Tyr1398insHisGluPro	insHisGluPro	insertion	1397	1261	NA	NA	NA	NA	NA
NM_001374828.1(ARID1B):c.4192delinsCATGAGCCCA (p.Tyr1398delinsHisGluProAsn)	ARID1B	NA	not provided	Likely pathogenic	criteria provided, single submitter	VCV000504207	6	157511305	6	157190171	504207	495303	rs1554233151	NC_000006.12:157190170:T:CATGAGCCCA	NA	NM_001374828.1	Tyr1398delinsHisGluProAsn	delinsHisGluProAsn	other	1398	1262	NA	NA	NA	NA	NA
NM_001374828.1(ARID1B):c.4212dup (p.Phe1405fs)	ARID1B	F572fs, F1352fs, F1365fs, F1405fs	not provided	Pathogenic	criteria provided, single submitter	VCV000423421	6	157511321 - 157511322	6	157190187 - 157190188	423421	406840	rs1554233166	NC_000006.12:157190187:CCCC:CCCCC	NA	NM_001374828.1	Phe1405fs	fs	frame_shift	1405	1269	NA	NA	NA	NA	NA
NM_001374828.1(ARID1B):c.4215del (p.Phe1405fs)	ARID1B	F1352fs, F1365fs, F1405fs, F572fs	Coffin-Siris syndrome 1	Pathogenic	criteria provided, single submitter	VCV001334504	6	157511326	6	157190192	1334504	1325400	NA	NC_000006.12:157190191:TTT:TT	NA	NM_001374828.1	Phe1405fs	fs	frame_shift	1405	1269	NA	NA	NA	NA	NA
NM_001374828.1(ARID1B):c.4220G>T (p.Gly1407Val)	ARID1B	G1284V, G574V, G1354V, G1367V, G1407V	not provided	Likely benign	criteria provided, single submitter	VCV000423277	6	157511333	6	157190199	423277	406841	rs149389876	NC_000006.12:157190198:G:T	NA	NM_001374828.1	Gly1407Val	Val	missense	1407	1271	Gly	Val	G	V	G1271V
NM_001374828.1(ARID1B):c.4231+1G>A	ARID1B	NA	not provided	Pathogenic	criteria provided, single submitter	VCV000452035	6	157511345	6	157190211	452035	443924	rs1554233187	NC_000006.12:157190210:G:A	NA	NM_001374828.1	ARID1B:c.4231+1G>A	G>A	other	1	NA	NA	NA	NA	NA	NA
NM_001374828.1(ARID1B):c.4231+114G>A	ARID1B	NA	not provided	Likely benign	criteria provided, single submitter	VCV001212092	6	157511458	6	157190324	1212092	1202087	NA	NC_000006.12:157190323:G:A	NA	NM_001374828.1	ARID1B:c.4231+114G>A	G>A	other	1	NA	NA	NA	NA	NA	NA
NM_001374828.1(ARID1B):c.4231+221C>T	ARID1B	NA	not provided	Likely benign	criteria provided, single submitter	VCV001197113	6	157511565	6	157190431	1197113	1187036	NA	NC_000006.12:157190430:C:T	NA	NM_001374828.1	ARID1B:c.4231+221C>T	C>T	other	1	NA	NA	NA	NA	NA	NA
NM_001374828.1(ARID1B):c.4231+257C>A	ARID1B	NA	not provided	Likely benign	criteria provided, single submitter	VCV001192883	6	157511601	6	157190467	1192883	1183779	NA	NC_000006.12:157190466:C:A	NA	NM_001374828.1	ARID1B:c.4231+257C>A	C>A	other	1	NA	NA	NA	NA	NA	NA
NM_001374828.1(ARID1B):c.4232-9A>G	ARID1B	NA	not provided	Uncertain significance	criteria provided, single submitter	VCV001809846	6	157517290	6	157196156	1809846	1866850	NA	NC_000006.12:157196155:A:G	NA	NM_001374828.1	ARID1B:c.4232-9A>G	A>G	other	1	NA	NA	NA	NA	NA	NA
NM_001374828.1(ARID1B):c.4245C>G (p.Ser1415Arg)	ARID1B	S1415R, S582R, S1375R, S1362R	Coffin-Siris syndrome 1	Uncertain significance	criteria provided, single submitter	VCV000931496	6	157517312	6	157196178	931496	919010	rs1453138221	NC_000006.12:157196177:C:G	NA	NM_001374828.1	Ser1415Arg	Arg	missense	1415	1279	Ser	Arg	S	R	S1279R
NM_001374828.1(ARID1B):c.4254T>C (p.Phe1418=)	ARID1B	NA	not provided|Inborn genetic diseases	Benign/Likely benign	criteria provided, multiple submitters, no conflicts	VCV001235405	6	157517321	6	157196187	1235405	1225785	NA	NC_000006.12:157196186:T:C	NA	NM_001374828.1	Phe1418=	=	synonymous	1418	1282	NA	NA	NA	NA	NA
NM_001374828.1(ARID1B):c.4259C>T (p.Thr1420Met)	ARID1B	T1297M, T1420M, T1380M, T1337M, T1367M, T1226M, T587M	Inborn genetic diseases	Benign	criteria provided, single submitter	VCV001735896	6	157517326	6	157196192	1735896	1787057	NA	NC_000006.12:157196191:C:T	NA	NM_001374828.1	Thr1420Met	Met	missense	1420	1284	Thr	Met	T	M	T1284M
NM_001374828.1(ARID1B):c.4260G>A (p.Thr1420_Gln1421=)	ARID1B	NA	Inborn genetic diseases	Likely benign	criteria provided, single submitter	VCV001735904	6	157517327	6	157196193	1735904	1787065	NA	NC_000006.12:157196192:G:A	NA	NM_001374828.1	Thr1420_Gln1421=	=	synonymous	1420	1284	NA	NA	NA	NA	NA
NM_001374828.1(ARID1B):c.4260G>C (p.Thr1420=)	ARID1B	NA	not provided|Inborn genetic diseases	Likely benign	criteria provided, multiple submitters, no conflicts	VCV000589711	6	157517327	6	157196193	589711	579216	rs374823620	NC_000006.12:157196192:G:C	NA	NM_001374828.1	Thr1420=	=	synonymous	1420	1284	NA	NA	NA	NA	NA
NM_001374828.1(ARID1B):c.4263del (p.Gly1422fs)	ARID1B	G589fs, G1382fs, G1369fs, G1422fs	Coffin-Siris syndrome 1	Pathogenic	criteria provided, single submitter	VCV000802285	6	157517329	6	157196195	802285	790603	rs1583491381	NC_000006.12:157196194:AA:A	NA	NM_001374828.1	Gly1422fs	fs	frame_shift	1422	1286	NA	NA	NA	NA	NA
NM_001374828.1(ARID1B):c.4267C>T (p.Gln1423Ter)	ARID1B	Q1300*, Q590*, Q1370*, Q1383*, Q1423*	Coffin-Siris syndrome 1	Pathogenic	criteria provided, multiple submitters, no conflicts	VCV000434386	6	157517334	6	157196200	434386	428571	rs1554234341	NC_000006.12:157196199:C:T	NA	NM_001374828.1	Gln1423Ter	Ter	termination	1423	1287	NA	NA	NA	NA	NA
NM_001374828.1(ARID1B):c.4270A>G (p.Met1424Val)	ARID1B	M1371V, M1384V, M1424V, M591V	not provided	Benign	criteria provided, single submitter	VCV001270401	6	157517337	6	157196203	1270401	1261540	NA	NC_000006.12:157196202:A:G	NA	NM_001374828.1	Met1424Val	Val	missense	1424	1288	Met	Val	M	V	M1288V
NM_001374828.1(ARID1B):c.4285A>G (p.Met1429Val)	ARID1B	M1376V, M1429V, M596V, M1389V	not provided	Uncertain significance	criteria provided, single submitter	VCV001508118	6	157517352	6	157196218	1508118	1442772	NA	NC_000006.12:157196217:A:G	NA	NM_001374828.1	Met1429Val	Val	missense	1429	1293	Met	Val	M	V	M1293V
NM_001374828.1(ARID1B):c.4286T>C (p.Met1429Thr)	ARID1B	M1235T, M1306T, M1346T, M1376T, M1389T, M1429T, M596T	not provided	Uncertain significance	criteria provided, single submitter	VCV001721188	6	157517353	6	157196219	1721188	1775170	NA	NC_000006.12:157196218:T:C	NA	NM_001374828.1	Met1429Thr	Thr	missense	1429	1293	Met	Thr	M	T	M1293T
NM_001374828.1(ARID1B):c.4288C>T (p.Gln1430Ter)	ARID1B	Q597*, Q1377*, Q1390*, Q1430*	Coffin-Siris syndrome 1	Pathogenic	no assertion criteria provided	VCV000031208	6	157517355	6	157196221	31208	40165	rs387907140	NC_000006.12:157196220:C:T	NA	NM_001374828.1	Gln1430Ter	Ter	termination	1430	1294	NA	NA	NA	NA	NA
NM_001374828.1(ARID1B):c.4299C>A (p.Tyr1433Ter)	ARID1B	Y1433*, Y1380*, Y1393*, Y600*	Coffin-Siris syndrome 1	Pathogenic	criteria provided, single submitter	VCV000802286	6	157517366	6	157196232	802286	790604	rs1583491515	NC_000006.12:157196231:C:A	NA	NM_001374828.1	Tyr1433Ter	Ter	termination	1433	1297	NA	NA	NA	NA	NA
NM_001374828.1(ARID1B):c.4301del (p.Asn1434fs)	ARID1B	N1381fs, N1394fs, N601fs, N1434fs	not provided	Pathogenic	criteria provided, single submitter	VCV000951862	6	157517367	6	157196233	951862	924302	rs1793713030	NC_000006.12:157196232:AA:A	NA	NM_001374828.1	Asn1434fs	fs	frame_shift	1434	1298	NA	NA	NA	NA	NA
NM_001374828.1(ARID1B):c.4314C>T (p.Ser1438=)	ARID1B	NA	not specified	Uncertain significance	criteria provided, single submitter	VCV000210290	6	157517381	6	157196247	210290	207372	rs371872657	NC_000006.12:157196246:C:T	NA	NM_001374828.1	Ser1438=	=	synonymous	1438	1302	NA	NA	NA	NA	NA
NM_001374828.1(ARID1B):c.4315G>A (p.Gly1439Arg)	ARID1B	G1316R, G606R, G1386R, G1399R, G1439R	Coffin-Siris syndrome 1|not provided|Inborn genetic diseases|not specified	Conflicting interpretations of pathogenicity	criteria provided, conflicting interpretations	VCV000434387	6	157517382	6	157196248	434387	428572	rs199674889	NC_000006.12:157196247:G:A	NA	NM_001374828.1	Gly1439Arg	Arg	missense	1439	1303	Gly	Arg	G	R	G1303R
NM_001374828.1(ARID1B):c.4331_4332insCC (p.Gly1445fs)	ARID1B	G1392fs, G1405fs, G1445fs, G612fs	not provided	Pathogenic	criteria provided, single submitter	VCV001454506	6	157517398 - 157517399	6	157196264 - 157196265	1454506	1444846	NA	NC_000006.12:157196264::CC	NA	NM_001374828.1	Gly1445fs	fs	frame_shift	1445	1309	NA	NA	NA	NA	NA
NM_001374828.1(ARID1B):c.4342C>T (p.Gln1448Ter)	ARID1B	Q1395*, Q1408*, Q1448*, Q615*	Coffin-Siris syndrome 1	Likely pathogenic	no assertion criteria provided	VCV000993011	6	157517409	6	157196275	993011	980921	rs1554234402	NC_000006.12:157196274:C:T	NA	NM_001374828.1	Gln1448Ter	Ter	termination	1448	1312	NA	NA	NA	NA	NA
NM_001374828.1(ARID1B):c.4346G>A (p.Arg1449His)	ARID1B	R1396H, R1409H, R1449H, R616H	not provided	Uncertain significance	criteria provided, single submitter	VCV000975344	6	157517413	6	157196279	975344	963606	rs370064281	NC_000006.12:157196278:G:A	NA	NM_001374828.1	Arg1449His	His	missense	1449	1313	Arg	His	R	H	R1313H
NM_001374828.1(ARID1B):c.4352_4353del (p.Gln1451fs)	ARID1B	Q1398fs, Q1411fs, Q1451fs, Q618fs	not provided	Pathogenic	criteria provided, single submitter	VCV001196653	6	157517419 - 157517420	6	157196285 - 157196286	1196653	1187037	NA	NC_000006.12:157196284:AG:	NA	NM_001374828.1	Gln1451fs	fs	frame_shift	1451	1315	NA	NA	NA	NA	NA
NM_001374828.1(ARID1B):c.4362T>A (p.Tyr1454Ter)	ARID1B	Y1331*, Y621*, Y1401*, Y1414*, Y1454*	Inborn genetic diseases	Pathogenic	criteria provided, single submitter	VCV000520835	6	157517429	6	157196295	520835	511640	rs1554234424	NC_000006.12:157196294:T:A	NA	NM_001374828.1	Tyr1454Ter	Ter	termination	1454	1318	NA	NA	NA	NA	NA
NM_001374828.1(ARID1B):c.4370G>A (p.Ser1457Asn)	ARID1B	S1404N, S1417N, S1457N, S624N	Inborn genetic diseases|not provided	Benign/Likely benign	criteria provided, multiple submitters, no conflicts	VCV001299056	6	157517437	6	157196303	1299056	1288918	NA	NC_000006.12:157196302:G:A	NA	NM_001374828.1	Ser1457Asn	Asn	missense	1457	1321	Ser	Asn	S	N	S1321N
NM_001374828.1(ARID1B):c.4378C>T (p.Arg1460Ter)	ARID1B	R1337*, R627*, R1407*, R1420*, R1460*	not provided|Coffin-Siris syndrome 1|Inborn genetic diseases	Pathogenic	criteria provided, multiple submitters, no conflicts	VCV000488469	6	157517445	6	157196311	488469	481337	rs773740590	NC_000006.12:157196310:C:T	NA	NM_001374828.1	Arg1460Ter	Ter	termination	1460	1324	NA	NA	NA	NA	NA
NM_001374828.1(ARID1B):c.4379G>A (p.Arg1460Gln)	ARID1B	R1337Q, R627Q, R1407Q, R1420Q, R1460Q	Inborn genetic diseases	Uncertain significance	criteria provided, single submitter	VCV000588248	6	157517446	6	157196312	588248	579351	rs761133847	NC_000006.12:157196311:G:A	NA	NM_001374828.1	Arg1460Gln	Gln	missense	1460	1324	Arg	Gln	R	Q	R1324Q
NM_001374828.1(ARID1B):c.4382+9T>A	ARID1B	NA	not provided	Benign	criteria provided, single submitter	VCV001303109	6	157517458	6	157196324	1303109	1293387	NA	NC_000006.12:157196323:T:A	NA	NM_001374828.1	ARID1B:c.4382+9T>A	T>A	other	1	NA	NA	NA	NA	NA	NA
NM_001374828.1(ARID1B):c.4382+117C>G	ARID1B	NA	not provided	Likely benign	criteria provided, single submitter	VCV001186372	6	157517566	6	157196432	1186372	1176730	NA	NC_000006.12:157196431:C:G	NA	NM_001374828.1	ARID1B:c.4382+117C>G	C>G	other	1	NA	NA	NA	NA	NA	NA
NM_001374828.1(ARID1B):c.4382+126G>A	ARID1B	NA	not provided	Likely benign	criteria provided, single submitter	VCV001207513	6	157517575	6	157196441	1207513	1197495	NA	NC_000006.12:157196440:G:A	NA	NM_001374828.1	ARID1B:c.4382+126G>A	G>A	other	1	NA	NA	NA	NA	NA	NA
NM_001374828.1(ARID1B):c.4382+278C>T	ARID1B	NA	not provided	Benign	criteria provided, single submitter	VCV001266096	6	157517727	6	157196593	1266096	1256427	NA	NC_000006.12:157196592:C:T	NA	NM_001374828.1	ARID1B:c.4382+278C>T	C>T	other	1	NA	NA	NA	NA	NA	NA
NM_001374828.1(ARID1B):c.4383-113A>G	ARID1B	NA	not provided	Benign	criteria provided, single submitter	VCV001281404	6	157519832	6	157198698	1281404	1270399	NA	NC_000006.12:157198697:A:G	NA	NM_001374828.1	ARID1B:c.4383-113A>G	A>G	other	1	NA	NA	NA	NA	NA	NA
NM_001374828.1(ARID1B):c.4383-18T>A	ARID1B	NA	not provided	Benign	criteria provided, single submitter	VCV001234567	6	157519927	6	157198793	1234567	1223682	NA	NC_000006.12:157198792:T:A	NA	NM_001374828.1	ARID1B:c.4383-18T>A	T>A	other	1	NA	NA	NA	NA	NA	NA
NM_001374828.1(ARID1B):c.4383-7A>G	ARID1B	NA	not specified|Coffin-Siris syndrome 1|not provided	Benign	criteria provided, multiple submitters, no conflicts	VCV000126330	6	157519938	6	157198804	126330	131862	rs112318565	NC_000006.12:157198803:A:G	NA	NM_001374828.1	ARID1B:c.4383-7A>G	A>G	other	1	NA	NA	NA	NA	NA	NA
NM_001374828.1(ARID1B):c.4383-1G>A	ARID1B	NA	Coffin-Siris syndrome 1|not provided	Pathogenic	criteria provided, multiple submitters, no conflicts	VCV000291011	6	157519944	6	157198810	291011	275248	rs886044620	NC_000006.12:157198809:G:A	NA	NM_001374828.1	ARID1B:c.4383-1G>A	G>A	other	1	NA	NA	NA	NA	NA	NA
NM_001374828.1(ARID1B):c.4391C>G (p.Pro1464Arg)	ARID1B	P1270R, P1341R, P1381R, P1411R, P1424R, P1464R, P631R	not provided	Uncertain significance	criteria provided, single submitter	VCV001719730	6	157519953	6	157198819	1719730	1772386	NA	NC_000006.12:157198818:C:G	NA	NM_001374828.1	Pro1464Arg	Arg	missense	1464	1328	Pro	Arg	P	R	P1328R
NM_001374828.1(ARID1B):c.4395del (p.Pro1464_Tyr1465insTer)	ARID1B	NA	Coffin-Siris syndrome 1	Pathogenic	criteria provided, single submitter	VCV001805636	6	157519957	6	157198823	1805636	1862647	NA	NC_000006.12:157198822:T:	NA	NM_001374828.1	Pro1464_Tyr1465insTer	insTer	termination	1464	1328	NA	NA	NA	NA	NA
NM_001374828.1(ARID1B):c.4407T>A (p.Tyr1469Ter)	ARID1B	Y1346*, Y636*, Y1416*, Y1429*, Y1469*	Coffin-Siris syndrome 1	Pathogenic	no assertion criteria provided	VCV000031212	6	157519969	6	157198835	31212	40169	rs748363079	NC_000006.12:157198834:T:A	NA	NM_001374828.1	Tyr1469Ter	Ter	termination	1469	1333	NA	NA	NA	NA	NA
NM_001374828.1(ARID1B):c.4432C>T (p.Gln1478Ter)	ARID1B	Q1425*, Q1438*, Q1478*, Q645*	not provided	Pathogenic	criteria provided, single submitter	VCV001197555	6	157519994	6	157198860	1197555	1187038	NA	NC_000006.12:157198859:C:T	NA	NM_001374828.1	Gln1478Ter	Ter	termination	1478	1342	NA	NA	NA	NA	NA
NM_001374828.1(ARID1B):c.4440G>A (p.Pro1480=)	ARID1B	NA	Inborn genetic diseases|not provided	Likely benign	criteria provided, multiple submitters, no conflicts	VCV000589727	6	157520002	6	157198868	589727	579278	rs374835455	NC_000006.12:157198867:G:A	NA	NM_001374828.1	Pro1480=	=	synonymous	1480	1344	NA	NA	NA	NA	NA
NM_001374828.1(ARID1B):c.4444_4445dup (p.Gly1483fs)	ARID1B	G1430fs, G1443fs, G1483fs, G650fs	ARID1B-related BAFopathy	Pathogenic	criteria provided, single submitter	VCV001177310	6	157520005 - 157520006	6	157198871 - 157198872	1177310	1166639	NA	NC_000006.12:157198871:GG:GGGG	NA	NM_001374828.1	Gly1483fs	fs	frame_shift	1483	1347	NA	NA	NA	NA	NA
NM_001374828.1(ARID1B):c.4453C>T (p.Gln1485Ter)	ARID1B	Q1432*, Q1445*, Q1485*, Q652*	not provided	Pathogenic	criteria provided, single submitter	VCV001069782	6	157520015	6	157198881	1069782	1060634	NA	NC_000006.12:157198880:C:T	NA	NM_001374828.1	Gln1485Ter	Ter	termination	1485	1349	NA	NA	NA	NA	NA
NM_001374828.1(ARID1B):c.4459G>A (p.Gly1487Ser)	ARID1B	G1364S, G654S, G1434S, G1447S, G1487S	Inborn genetic diseases|not provided|Coffin-Siris syndrome 1	Uncertain significance	criteria provided, multiple submitters, no conflicts	VCV000493445	6	157520021	6	157198887	493445	486408	rs151115781	NC_000006.12:157198886:G:A	NA	NM_001374828.1	Gly1487Ser	Ser	missense	1487	1351	Gly	Ser	G	S	G1351S
NM_001374828.1(ARID1B):c.4471C>T (p.Gln1491Ter)	ARID1B	Q1368*, Q658*, Q1438*, Q1451*, Q1491*	Coffin Siris/Intellectual Disability|not provided	Pathogenic	criteria provided, multiple submitters, no conflicts	VCV000126331	6	157520033	6	157198899	126331	131863	rs587779745	NC_000006.12:157198898:C:T	NA	NM_001374828.1	Gln1491Ter	Ter	termination	1491	1355	NA	NA	NA	NA	NA
NM_001374828.1(ARID1B):c.4474C>T (p.Gln1492Ter)	ARID1B	Q1369*, Q659*, Q1439*, Q1452*, Q1492*	not provided	Pathogenic	criteria provided, single submitter	VCV000620327	6	157520036	6	157198902	620327	611653	rs1554235028	NC_000006.12:157198901:C:T	NA	NM_001374828.1	Gln1492Ter	Ter	termination	1492	1356	NA	NA	NA	NA	NA
NM_001374828.1(ARID1B):c.4478del (p.Pro1493fs)	ARID1B	P1440fs, P1453fs, P1493fs, P660fs	Coffin-Siris syndrome 1	Pathogenic	no assertion criteria provided	VCV001323409	6	157520039	6	157198905	1323409	1313694	NA	NC_000006.12:157198904:CC:C	NA	NM_001374828.1	Pro1493fs	fs	frame_shift	1493	1357	NA	NA	NA	NA	NA
NM_001374828.1(ARID1B):c.4478C>T (p.Pro1493Leu)	ARID1B	P1440L, P1453L, P1493L, P660L	not provided	Likely benign	criteria provided, single submitter	VCV001175420	6	157520040	6	157198906	1175420	1164952	NA	NC_000006.12:157198905:C:T	NA	NM_001374828.1	Pro1493Leu	Leu	missense	1493	1357	Pro	Leu	P	L	P1357L
NM_001374828.1(ARID1B):c.4479G>A (p.Pro1493=)	ARID1B	NA	Inborn genetic diseases|not provided|See cases|ARID1B-related BAFopathy|Coffin-Siris syndrome 1|Short stature|Failure to thrive|Seizure|Recurrent respiratory infections|Microcephaly|Constipation|Decreased body weight	Conflicting interpretations of pathogenicity	criteria provided, conflicting interpretations	VCV000210291	6	157520041	6	157198907	210291	207373	rs797045277	NC_000006.12:157198906:G:A	NA	NM_001374828.1	Pro1493=	=	synonymous	1493	1357	NA	NA	NA	NA	NA
NM_001374828.1(ARID1B):c.4479+1G>T	ARID1B	NA	not provided|Coffin-Siris syndrome 1	Pathogenic	criteria provided, multiple submitters, no conflicts	VCV000931396	6	157520042	6	157198908	931396	920225	rs1554235041	NC_000006.12:157198907:G:T	NA	NM_001374828.1	ARID1B:c.4479+1G>T	G>T	other	1	NA	NA	NA	NA	NA	NA
NM_001374828.1(ARID1B):c.4479+1G>C	ARID1B	NA	not provided	Pathogenic	criteria provided, single submitter	VCV000452881	6	157520042	6	157198908	452881	443925	rs1554235041	NC_000006.12:157198907:G:C	NA	NM_001374828.1	ARID1B:c.4479+1G>C	G>C	other	1	NA	NA	NA	NA	NA	NA
NM_001374828.1(ARID1B):c.4479+5G>A	ARID1B	NA	Inborn genetic diseases	Likely pathogenic	criteria provided, single submitter	VCV001737920	6	157520046	6	157198912	1737920	1797157	NA	NC_000006.12:157198911:G:A	NA	NM_001374828.1	ARID1B:c.4479+5G>A	G>A	other	1	NA	NA	NA	NA	NA	NA
NM_001374828.1(ARID1B):c.4479+19G>A	ARID1B	NA	not provided	Benign/Likely benign	criteria provided, multiple submitters, no conflicts	VCV001208375	6	157520060	6	157198926	1208375	1197496	NA	NC_000006.12:157198925:G:A	NA	NM_001374828.1	ARID1B:c.4479+19G>A	G>A	other	1	NA	NA	NA	NA	NA	NA
NM_001374828.1(ARID1B):c.4479+164G>A	ARID1B	NA	not provided	Likely benign	criteria provided, single submitter	VCV001217534	6	157520205	6	157199071	1217534	1207518	NA	NC_000006.12:157199070:G:A	NA	NM_001374828.1	ARID1B:c.4479+164G>A	G>A	other	1	NA	NA	NA	NA	NA	NA
NM_001374828.1(ARID1B):c.4479+223C>G	ARID1B	NA	not provided	Likely benign	criteria provided, single submitter	VCV001210649	6	157520264	6	157199130	1210649	1200648	NA	NC_000006.12:157199129:C:G	NA	NM_001374828.1	ARID1B:c.4479+223C>G	C>G	other	1	NA	NA	NA	NA	NA	NA
NM_001374828.1(ARID1B):c.4480-288C>T	ARID1B	NA	not provided	Benign	criteria provided, single submitter	VCV001277922	6	157521551	6	157200417	1277922	1269255	NA	NC_000006.12:157200416:C:T	NA	NM_001374828.1	ARID1B:c.4480-288C>T	C>T	other	1	NA	NA	NA	NA	NA	NA
NM_001374828.1(ARID1B):c.4480-8A>G	ARID1B	NA	Coffin-Siris syndrome 1	Uncertain significance	criteria provided, single submitter	VCV001033956	6	157521831	6	157200697	1033956	1020206	rs1252519291	NC_000006.12:157200696:A:G	NA	NM_001374828.1	ARID1B:c.4480-8A>G	A>G	other	1	NA	NA	NA	NA	NA	NA
NM_001374828.1(ARID1B):c.4488del (p.Lys1496fs)	ARID1B	K1443fs, K1456fs, K1496fs, K663fs	Coffin-Siris syndrome 1	Pathogenic	criteria provided, single submitter	VCV001805065	6	157521845	6	157200711	1805065	1862080	NA	NC_000006.12:157200710:AAA:AA	NA	NM_001374828.1	Lys1496fs	fs	frame_shift	1496	1360	NA	NA	NA	NA	NA
NM_001374828.1(ARID1B):c.4500C>T (p.Asp1500=)	ARID1B	NA	not provided	Likely benign	criteria provided, single submitter	VCV001572769	6	157521859	6	157200725	1572769	1658388	NA	NC_000006.12:157200724:C:T	NA	NM_001374828.1	Asp1500=	=	synonymous	1500	1364	NA	NA	NA	NA	NA
NM_001374828.1(ARID1B):c.4505T>C (p.Met1502Thr)	ARID1B	M669T, M1449T, M1462T, M1502T	not provided	Uncertain significance	criteria provided, single submitter	VCV000425401	6	157521864	6	157200730	425401	413735	rs145012943	NC_000006.12:157200729:T:C	NA	NM_001374828.1	Met1502Thr	Thr	missense	1502	1366	Met	Thr	M	T	M1366T
NM_001374828.1(ARID1B):c.4509C>G (p.Tyr1503Ter)	ARID1B	Y1380*, Y670*, Y1450*, Y1463*, Y1503*	Coffin-Siris syndrome 1	Pathogenic	criteria provided, single submitter	VCV000585304	6	157521868	6	157200734	585304	576349	rs377021700	NC_000006.12:157200733:C:G	NA	NM_001374828.1	Tyr1503Ter	Ter	termination	1503	1367	NA	NA	NA	NA	NA
NM_001374828.1(ARID1B):c.4509C>T (p.Tyr1503=)	ARID1B	NA	not specified	Uncertain significance	criteria provided, single submitter	VCV000210292	6	157521868	6	157200734	210292	207374	rs377021700	NC_000006.12:157200733:C:T	NA	NM_001374828.1	Tyr1503=	=	synonymous	1503	1367	NA	NA	NA	NA	NA
NM_001374828.1(ARID1B):c.4510G>A (p.Gly1504Arg)	ARID1B	G1310R, G1381R, G1421R, G1451R, G1464R, G1504R, G671R	Coffin-Siris syndrome 1	Uncertain significance	criteria provided, single submitter	VCV001805809	6	157521869	6	157200735	1805809	1862820	NA	NC_000006.12:157200734:G:A	NA	NM_001374828.1	Gly1504Arg	Arg	missense	1504	1368	Gly	Arg	G	R	G1368R
NM_001374828.1(ARID1B):c.4517del (p.Pro1506fs)	ARID1B	P1466fs, P1453fs, P1506fs, P673fs	not provided	Pathogenic	criteria provided, single submitter	VCV000817087	6	157521872	6	157200738	817087	805484	rs1583500173	NC_000006.12:157200737:CCCCC:CCCC	NA	NM_001374828.1	Pro1506fs	fs	frame_shift	1506	1370	NA	NA	NA	NA	NA
NM_001374828.1(ARID1B):c.4521del (p.Lys1508fs)	ARID1B	K675fs, K1455fs, K1468fs, K1508fs	not provided	Pathogenic	criteria provided, single submitter	VCV000280421	6	157521879	6	157200745	280421	264287	rs886041632	NC_000006.12:157200744:CC:C	NA	NM_001374828.1	Lys1508fs	fs	frame_shift	1508	1372	NA	NA	NA	NA	NA
NM_001374828.1(ARID1B):c.4522A>T (p.Lys1508Ter)	ARID1B	K1455*, K1468*, K1508*, K675*	Coffin-Siris syndrome 1	Pathogenic	criteria provided, single submitter	VCV001699055	6	157521881	6	157200747	1699055	1691429	NA	NC_000006.12:157200746:A:T	NA	NM_001374828.1	Lys1508Ter	Ter	termination	1508	1372	NA	NA	NA	NA	NA
NM_001374828.1(ARID1B):c.4526G>A (p.Arg1509His)	ARID1B	R1456H, R1469H, R1509H, R676H	not provided	Likely benign	criteria provided, single submitter	VCV001634818	6	157521885	6	157200751	1634818	1546770	NA	NC_000006.12:157200750:G:A	NA	NM_001374828.1	Arg1509His	His	missense	1509	1373	Arg	His	R	H	R1373H
NM_001374828.1(ARID1B):c.4530dup (p.Glu1511fs)	ARID1B	E1458fs, E1471fs, E1511fs, E678fs	ARID1B-related BAFopathy	Pathogenic	criteria provided, single submitter	VCV001177311	6	157521888 - 157521889	6	157200754 - 157200755	1177311	1166640	NA	NC_000006.12:157200754:C:CC	NA	NM_001374828.1	Glu1511fs	fs	frame_shift	1511	1375	NA	NA	NA	NA	NA
NM_001374828.1(ARID1B):c.4530C>T (p.His1510=)	ARID1B	NA	not provided	Likely benign	criteria provided, single submitter	VCV001203017	6	157521889	6	157200755	1203017	1193732	NA	NC_000006.12:157200754:C:T	NA	NM_001374828.1	His1510=	=	synonymous	1510	1374	NA	NA	NA	NA	NA
NM_001374828.1(ARID1B):c.4540A>G (p.Met1514Val)	ARID1B	M1461V, M1391V, M1474V, M1514V, M681V, M1320V, M1431V	Inborn genetic diseases	Uncertain significance	criteria provided, single submitter	VCV001738421	6	157521899	6	157200765	1738421	1790754	NA	NC_000006.12:157200764:A:G	NA	NM_001374828.1	Met1514Val	Val	missense	1514	1378	Met	Val	M	V	M1378V
NM_001374828.1(ARID1B):c.4540_4541del (p.Met1514fs)	ARID1B	M681fs, M1391fs, M1461fs, M1474fs, M1514fs	Inborn genetic diseases	Pathogenic	criteria provided, single submitter	VCV000208654	6	157521899 - 157521900	6	157200765 - 157200766	208654	205250	rs797044859	NC_000006.12:157200764:AT:	NA	NM_001374828.1	Met1514fs	fs	frame_shift	1514	1378	NA	NA	NA	NA	NA
NM_001374828.1(ARID1B):c.4550del (p.Met1517fs)	ARID1B	M684fs, M1464fs, M1477fs, M1517fs	Inborn genetic diseases	Pathogenic	criteria provided, single submitter	VCV001738505	6	157521909	6	157200775	1738505	1790838	NA	NC_000006.12:157200774:T:	NA	NM_001374828.1	Met1517fs	fs	frame_shift	1517	1381	NA	NA	NA	NA	NA
NM_001374828.1(ARID1B):c.4552C>T (p.Gln1518Ter)	ARID1B	Q1465*, Q1478*, Q1518*, Q685*	Coffin-Siris syndrome 1	Pathogenic	criteria provided, single submitter	VCV001679391	6	157521911	6	157200777	1679391	1671314	NA	NC_000006.12:157200776:C:T	NA	NM_001374828.1	Gln1518Ter	Ter	termination	1518	1382	NA	NA	NA	NA	NA
NM_001374828.1(ARID1B):c.4557C>G (p.Tyr1519Ter)	ARID1B	Y686*, Y1466*, Y1479*, Y1519*	Coffin-Siris syndrome	Likely pathogenic	criteria provided, single submitter	VCV000929947	6	157521916	6	157200782	929947	918273	rs1794042593	NC_000006.12:157200781:C:G	NA	NM_001374828.1	Tyr1519Ter	Ter	termination	1519	1383	NA	NA	NA	NA	NA
NM_001374828.1(ARID1B):c.4560C>A (p.Ser1520Arg)	ARID1B	S1467R, S1480R, S1520R, S687R	not provided	Uncertain significance	criteria provided, single submitter	VCV001307940	6	157521919	6	157200785	1307940	1297887	NA	NC_000006.12:157200784:C:A	NA	NM_001374828.1	Ser1520Arg	Arg	missense	1520	1384	Ser	Arg	S	R	S1384R
NM_001374828.1(ARID1B):c.4573_4575del (p.Glu1525del)	ARID1B	E1472del, E1485del, E1525del, E692del	not provided	Uncertain significance	criteria provided, single submitter	VCV001695474	6	157521930 - 157521932	6	157200796 - 157200798	1695474	1687883	NA	NC_000006.12:157200795:AGGAG:AG	NA	NM_001374828.1	Glu1525del	del	deletion	1525	1389	NA	NA	NA	NA	NA
NM_001374828.1(ARID1B):c.4573G>A (p.Glu1525Lys)	ARID1B	E1472K, E1485K, E1525K, E692K	Coffin-Siris syndrome 1	Uncertain significance	criteria provided, single submitter	VCV001325571	6	157521932	6	157200798	1325571	1315827	NA	NC_000006.12:157200797:G:A	NA	NM_001374828.1	Glu1525Lys	Lys	missense	1525	1389	Glu	Lys	E	K	E1389K
NM_001374828.1(ARID1B):c.4590del (p.Gln1529_Tyr1530insTer)	ARID1B	NA	not provided	Pathogenic	criteria provided, single submitter	VCV001275782	6	157521949	6	157200815	1275782	1265663	NA	NC_000006.12:157200814:T:	NA	NM_001374828.1	Gln1529_Tyr1530insTer	insTer	termination	1529	1393	NA	NA	NA	NA	NA
NM_001374828.1(ARID1B):c.4593_4594del (p.Gly1532fs)	ARID1B	G1479fs, G1492fs, G1532fs, G699fs	ARID1B-related BAFopathy	Pathogenic	criteria provided, single submitter	VCV001177312	6	157521951 - 157521952	6	157200817 - 157200818	1177312	1166641	NA	NC_000006.12:157200816:GAG:G	NA	NM_001374828.1	Gly1532fs	fs	frame_shift	1532	1396	NA	NA	NA	NA	NA
NM_001374828.1(ARID1B):c.4603T>G (p.Ser1535Ala)	ARID1B	S1412A, S702A, S1482A, S1495A, S1535A	Inborn genetic diseases|not provided	Likely benign	criteria provided, multiple submitters, no conflicts	VCV000445567	6	157521962	6	157200828	445567	438839	rs145516400	NC_000006.12:157200827:T:G	NA	NM_001374828.1	Ser1535Ala	Ala	missense	1535	1399	Ser	Ala	S	A	S1399A
NM_001374828.1(ARID1B):c.4607G>A (p.Gly1536Asp)	ARID1B	G1483D, G1496D, G1536D, G703D	not provided	Uncertain significance	criteria provided, single submitter	VCV001201669	6	157521966	6	157200832	1201669	1190462	NA	NC_000006.12:157200831:G:A	NA	NM_001374828.1	Gly1536Asp	Asp	missense	1536	1400	Gly	Asp	G	D	G1400D
NM_001374828.1(ARID1B):c.4609C>G (p.Pro1537Ala)	ARID1B	P1414A, P704A, P1484A, P1497A, P1537A	Inborn genetic diseases|Coffin-Siris syndrome 1	Uncertain significance	criteria provided, multiple submitters, no conflicts	VCV000588802	6	157521968	6	157200834	588802	579353	rs140639463	NC_000006.12:157200833:C:G	NA	NM_001374828.1	Pro1537Ala	Ala	missense	1537	1401	Pro	Ala	P	A	P1401A
NM_001374828.1(ARID1B):c.4610C>T (p.Pro1537Leu)	ARID1B	P1414L, P704L, P1484L, P1497L, P1537L	Inborn genetic diseases	Uncertain significance	criteria provided, single submitter	VCV000588610	6	157521969	6	157200835	588610	579246	rs530430137	NC_000006.12:157200834:C:T	NA	NM_001374828.1	Pro1537Leu	Leu	missense	1537	1401	Pro	Leu	P	L	P1401L
NM_001374828.1(ARID1B):c.4611G>A (p.Pro1537=)	ARID1B	NA	not specified	Uncertain significance	criteria provided, single submitter	VCV001336100	6	157521970	6	157200836	1336100	1327112	NA	NC_000006.12:157200835:G:A	NA	NM_001374828.1	Pro1537=	=	synonymous	1537	1401	NA	NA	NA	NA	NA
NM_001374828.1(ARID1B):c.4615C>T (p.Arg1539Cys)	ARID1B	R1539C, R706C, R1486C, R1499C	not provided	Uncertain significance	criteria provided, single submitter	VCV001477549	6	157521974	6	157200840	1477549	1413733	NA	NC_000006.12:157200839:C:T	NA	NM_001374828.1	Arg1539Cys	Cys	missense	1539	1403	Arg	Cys	R	C	R1403C
NM_001374828.1(ARID1B):c.4620del (p.Arg1540fs)	ARID1B	R1487fs, R1500fs, R1540fs, R707fs	Coffin-Siris syndrome	Likely pathogenic	no assertion criteria provided	VCV001065335	6	157521978	6	157200844	1065335	1053633	NA	NC_000006.12:157200843:GG:G	NA	NM_001374828.1	Arg1540fs	fs	frame_shift	1540	1404	NA	NA	NA	NA	NA
NM_001374828.1(ARID1B):c.4620G>A (p.Arg1540=)	ARID1B	NA	not provided	Likely benign	criteria provided, single submitter	VCV001624588	6	157521979	6	157200845	1624588	1629207	NA	NC_000006.12:157200844:G:A	NA	NM_001374828.1	Arg1540=	=	synonymous	1540	1404	NA	NA	NA	NA	NA
NM_001374828.1(ARID1B):c.4622C>T (p.Pro1541Leu)	ARID1B	P1488L, P1541L, P1501L, P708L	not provided	Uncertain significance	criteria provided, single submitter	VCV001506425	6	157521981	6	157200847	1506425	1430350	NA	NC_000006.12:157200846:C:T	NA	NM_001374828.1	Pro1541Leu	Leu	missense	1541	1405	Pro	Leu	P	L	P1405L
NM_001374828.1(ARID1B):c.4637A>G (p.Tyr1546Cys)	ARID1B	Y1493C, Y1506C, Y1546C, Y713C	Coffin-Siris syndrome 1	Uncertain significance	criteria provided, single submitter	VCV001033957	6	157521996	6	157200862	1033957	1020207	rs1794051416	NC_000006.12:157200861:A:G	NA	NM_001374828.1	Tyr1546Cys	Cys	missense	1546	1410	Tyr	Cys	Y	C	Y1410C
NM_001374828.1(ARID1B):c.4642dup (p.Tyr1548fs)	ARID1B	Y715fs, Y1495fs, Y1508fs, Y1548fs	Long eyelashes|Intellectual disability, moderate|Thick lower lip vermilion|Thin upper lip vermilion|Absent speech|Blepharophimosis|Coffin-Siris syndrome 1|not provided	Pathogenic	criteria provided, multiple submitters, no conflicts	VCV000242866	6	157522000 - 157522001	6	157200866 - 157200867	242866	243969	rs879253746	NC_000006.12:157200866:T:TT	NA	NM_001374828.1	Tyr1548fs	fs	frame_shift	1548	1412	NA	NA	NA	NA	NA
NM_001374828.1(ARID1B):c.4647del (p.Tyr1550fs)	ARID1B	Y1497fs, Y1510fs, Y1550fs, Y717fs	Coffin-Siris syndrome 1	Likely pathogenic	criteria provided, single submitter	VCV001705320	6	157522004	6	157200870	1705320	1701409	NA	NC_000006.12:157200869:CCC:CC	NA	NM_001374828.1	Tyr1550fs	fs	frame_shift	1550	1414	NA	NA	NA	NA	NA
NM_001374828.1(ARID1B):c.4651A>G (p.Ser1551Gly)	ARID1B	S1357G, S1428G, S1468G, S1498G, S1511G, S1551G, S718G	not provided	Uncertain significance	criteria provided, single submitter	VCV001710708	6	157522010	6	157200876	1710708	1709119	NA	NC_000006.12:157200875:A:G	NA	NM_001374828.1	Ser1551Gly	Gly	missense	1551	1415	Ser	Gly	S	G	S1415G
NM_001374828.1(ARID1B):c.4663_4670dup (p.Pro1558fs)	ARID1B	P1505fs, P1518fs, P1558fs, P725fs	Coffin-Siris syndrome 1	Pathogenic	no assertion criteria provided	VCV000981687	6	157522019 - 157522020	6	157200885 - 157200886	981687	969779	rs1794053879	NC_000006.12:157200885:GGATGCAGGG:GGATGCAGGGATGCAGGG	NA	NM_001374828.1	Pro1558fs	fs	frame_shift	1558	1422	NA	NA	NA	NA	NA
NM_001374828.1(ARID1B):c.4663A>G (p.Met1555Val)	ARID1B	M1432V, M722V, M1502V, M1515V, M1555V	Inborn genetic diseases|not provided	Conflicting interpretations of pathogenicity	criteria provided, conflicting interpretations	VCV000589145	6	157522022	6	157200888	589145	579224	rs745566888	NC_000006.12:157200887:A:G	NA	NM_001374828.1	Met1555Val	Val	missense	1555	1419	Met	Val	M	V	M1419V
NM_001374828.1(ARID1B):c.4674G>A (p.Pro1558=)	ARID1B	NA	Inborn genetic diseases|not provided|Coffin-Siris syndrome 1	Benign/Likely benign	criteria provided, multiple submitters, no conflicts	VCV000589413	6	157522033	6	157200899	589413	579355	rs566865279	NC_000006.12:157200898:G:A	NA	NM_001374828.1	Pro1558=	=	synonymous	1558	1422	NA	NA	NA	NA	NA
NM_001374828.1(ARID1B):c.4681A>G (p.Ile1561Val)	ARID1B	I1508V, I1521V, I1561V, I728V	not provided	Likely benign	criteria provided, single submitter	VCV001207873	6	157522040	6	157200906	1207873	1197497	NA	NC_000006.12:157200905:A:G	NA	NM_001374828.1	Ile1561Val	Val	missense	1561	1425	Ile	Val	I	V	I1425V
NM_001374828.1(ARID1B):c.4691dup (p.His1564fs)	ARID1B	H1441fs, H731fs, H1511fs, H1524fs, H1564fs	not provided	Pathogenic	criteria provided, single submitter	VCV000280216	6	157522049 - 157522050	6	157200915 - 157200916	280216	264278	rs886041463	NC_000006.12:157200915:A:AA	NA	NM_001374828.1	His1564fs	fs	frame_shift	1564	1428	NA	NA	NA	NA	NA
NM_001374828.1(ARID1B):c.4693G>T (p.Gly1565Ter)	ARID1B	G1442*, G732*, G1512*, G1525*, G1565*	not provided	Pathogenic	criteria provided, single submitter	VCV000489010	6	157522052	6	157200918	489010	481754	rs779375711	NC_000006.12:157200917:G:T	NA	NM_001374828.1	Gly1565Ter	Ter	termination	1565	1429	NA	NA	NA	NA	NA
NM_001374828.1(ARID1B):c.4701G>A (p.Pro1567=)	ARID1B	NA	not provided	Likely benign	criteria provided, single submitter	VCV001208254	6	157522060	6	157200926	1208254	1197498	NA	NC_000006.12:157200925:G:A	NA	NM_001374828.1	Pro1567=	=	synonymous	1567	1431	NA	NA	NA	NA	NA
NM_001374828.1(ARID1B):c.4705C>T (p.Gln1569Ter)	ARID1B	Q1446*, Q736*, Q1516*, Q1529*, Q1569*	Coffin-Siris syndrome 1	Likely pathogenic	criteria provided, single submitter	VCV000210293	6	157522064	6	157200930	210293	207375	rs797045278	NC_000006.12:157200929:C:T	NA	NM_001374828.1	Gln1569Ter	Ter	termination	1569	1433	NA	NA	NA	NA	NA
NM_001374828.1(ARID1B):c.4710G>C (p.Met1570Ile)	ARID1B	M1447I, M737I, M1376I, M1517I, M1487I, M1530I, M1570I	Inborn genetic diseases	Likely benign	criteria provided, single submitter	VCV001739865	6	157522069	6	157200935	1739865	1794311	NA	NC_000006.12:157200934:G:C	NA	NM_001374828.1	Met1570Ile	Ile	missense	1570	1434	Met	Ile	M	I	M1434I
NM_001374828.1(ARID1B):c.4712del (p.Met1571fs)	ARID1B	M1518fs, M1531fs, M1571fs, M738fs	not provided	Likely pathogenic	criteria provided, single submitter	VCV000987226	6	157522071	6	157200937	987226	975183	rs1794059063	NC_000006.12:157200936:T:	NA	NM_001374828.1	Met1571fs	fs	frame_shift	1571	1435	NA	NA	NA	NA	NA
NM_001374828.1(ARID1B):c.4714G>A (p.Gly1572Ser)	ARID1B	G1449S, G739S, G1519S, G1532S, G1572S	Inborn genetic diseases|not specified	Benign/Likely benign	criteria provided, multiple submitters, no conflicts	VCV000434361	6	157522073	6	157200939	434361	428573	rs141461351	NC_000006.12:157200938:G:A	NA	NM_001374828.1	Gly1572Ser	Ser	missense	1572	1436	Gly	Ser	G	S	G1436S
NM_001374828.1(ARID1B):c.4716C>T (p.Gly1572=)	ARID1B	NA	Inborn genetic diseases|not provided	Benign/Likely benign	criteria provided, multiple submitters, no conflicts	VCV001222489	6	157522075	6	157200941	1222489	1212887	NA	NC_000006.12:157200940:C:T	NA	NM_001374828.1	Gly1572=	=	synonymous	1572	1436	NA	NA	NA	NA	NA
NM_001374828.1(ARID1B):c.4717G>A (p.Gly1573Ser)	ARID1B	G1573S, G1520S, G1533S, G740S	not provided	Uncertain significance	criteria provided, single submitter	VCV001397460	6	157522076	6	157200942	1397460	1438026	NA	NC_000006.12:157200941:G:A	NA	NM_001374828.1	Gly1573Ser	Ser	missense	1573	1437	Gly	Ser	G	S	G1437S
NM_001374828.1(ARID1B):c.4721C>T (p.Pro1574Leu)	ARID1B	P1521L, P1534L, P1574L, P741L	not provided	Benign/Likely benign	criteria provided, multiple submitters, no conflicts	VCV001262469	6	157522080	6	157200946	1262469	1253660	NA	NC_000006.12:157200945:C:T	NA	NM_001374828.1	Pro1574Leu	Leu	missense	1574	1438	Pro	Leu	P	L	P1438L
NM_001374828.1(ARID1B):c.4731G>A (p.Ser1577=)	ARID1B	NA	Inborn genetic diseases|not provided	Benign/Likely benign	criteria provided, multiple submitters, no conflicts	VCV001226363	6	157522090	6	157200956	1226363	1217617	NA	NC_000006.12:157200955:G:A	NA	NM_001374828.1	Ser1577=	=	synonymous	1577	1441	NA	NA	NA	NA	NA
NM_001374828.1(ARID1B):c.4734del (p.Ser1579fs)	ARID1B	S746fs, S1526fs, S1539fs, S1579fs	not provided	Pathogenic	criteria provided, single submitter	VCV000545949	6	157522092	6	157200958	545949	536314	rs1554235699	NC_000006.12:157200957:CC:C	NA	NM_001374828.1	Ser1579fs	fs	frame_shift	1579	1443	NA	NA	NA	NA	NA
NM_001374828.1(ARID1B):c.4738A>G (p.Ser1580Gly)	ARID1B	S1386G, S1457G, S1497G, S1527G, S1540G, S1580G, S747G	Coffin-Siris syndrome 1	Uncertain significance	criteria provided, single submitter	VCV001713193	6	157522097	6	157200963	1713193	1770705	NA	NC_000006.12:157200962:A:G	NA	NM_001374828.1	Ser1580Gly	Gly	missense	1580	1444	Ser	Gly	S	G	S1444G
NM_001374828.1(ARID1B):c.4746del (p.Pro1583fs)	ARID1B	P1460fs, P750fs, P1530fs, P1543fs, P1583fs	Coffin Siris/Intellectual Disability	Pathogenic	criteria provided, single submitter	VCV000126332	6	157522102	6	157200968	126332	131864	rs587779746	NC_000006.12:157200967:GGGG:GGG	NA	NM_001374828.1	Pro1583fs	fs	frame_shift	1583	1447	NA	NA	NA	NA	NA
NM_001374828.1(ARID1B):c.4770_4771dup (p.Arg1591fs)	ARID1B	R1538fs, R1551fs, R1591fs, R758fs	Coffin-Siris syndrome 1	Likely pathogenic	criteria provided, single submitter	VCV001706596	6	157522127 - 157522128	6	157200993 - 157200994	1706596	1704906	NA	NC_000006.12:157200993:CAC:CACAC	NA	NM_001374828.1	Arg1591fs	fs	frame_shift	1591	1455	NA	NA	NA	NA	NA
NM_001374828.1(ARID1B):c.4772G>A (p.Arg1591His)	ARID1B	R1538H, R1551H, R1591H, R758H	not provided	Uncertain significance	criteria provided, single submitter	VCV001526354	6	157522131	6	157200997	1526354	1517757	NA	NC_000006.12:157200996:G:A	NA	NM_001374828.1	Arg1591His	His	missense	1591	1455	Arg	His	R	H	R1455H
NM_001374828.1(ARID1B):c.4781T>C (p.Met1594Thr)	ARID1B	M1541T, M1554T, M1594T, M761T	Inborn genetic diseases	Uncertain significance	criteria provided, single submitter	VCV000985802	6	157522140	6	157201006	985802	973521	rs1794067085	NC_000006.12:157201005:T:C	NA	NM_001374828.1	Met1594Thr	Thr	missense	1594	1458	Met	Thr	M	T	M1458T
NM_001374828.1(ARID1B):c.4794C>A (p.Tyr1598Ter)	ARID1B	Y1545*, Y1558*, Y1598*, Y765*	not provided	Pathogenic	criteria provided, single submitter	VCV001212586	6	157522153	6	157201019	1212586	1202580	NA	NC_000006.12:157201018:C:A	NA	NM_001374828.1	Tyr1598Ter	Ter	termination	1598	1462	NA	NA	NA	NA	NA
NM_001374828.1(ARID1B):c.4794C>G (p.Tyr1598Ter)	ARID1B	Y765*, Y1545*, Y1558*, Y1598*	not provided|Coffin-Siris syndrome 1	Pathogenic	criteria provided, multiple submitters, no conflicts	VCV000598563	6	157522153	6	157201019	598563	589624	rs1562345819	NC_000006.12:157201018:C:G	NA	NM_001374828.1	Tyr1598Ter	Ter	termination	1598	1462	NA	NA	NA	NA	NA
NM_001374828.1(ARID1B):c.4800C>T (p.Asn1600=)	ARID1B	NA	Inborn genetic diseases|not provided	Likely benign	criteria provided, multiple submitters, no conflicts	VCV001569650	6	157522159	6	157201025	1569650	1559621	NA	NC_000006.12:157201024:C:T	NA	NM_001374828.1	Asn1600=	=	synonymous	1600	1464	NA	NA	NA	NA	NA
NM_001374828.1(ARID1B):c.4808del (p.Gly1603fs)	ARID1B	G1550fs, G1563fs, G1603fs, G770fs	Coffin-Siris syndrome 1	Likely pathogenic	criteria provided, single submitter	VCV001333545	6	157522165	6	157201031	1333545	1324316	NA	NC_000006.12:157201030:GGG:GG	NA	NM_001374828.1	Gly1603fs	fs	frame_shift	1603	1467	NA	NA	NA	NA	NA
NM_001374828.1(ARID1B):c.4809C>T (p.Gly1603=)	ARID1B	NA	Inborn genetic diseases|not specified|not provided	Benign/Likely benign	criteria provided, multiple submitters, no conflicts	VCV000434366	6	157522168	6	157201034	434366	428574	rs139903653	NC_000006.12:157201033:C:T	NA	NM_001374828.1	Gly1603=	=	synonymous	1603	1467	NA	NA	NA	NA	NA
NM_001374828.1(ARID1B):c.4812T>G (p.Pro1604=)	ARID1B	NA	Inborn genetic diseases|not provided|Coffin-Siris syndrome 1	Benign	criteria provided, multiple submitters, no conflicts	VCV000588593	6	157522171	6	157201037	588593	579249	rs141783755	NC_000006.12:157201036:T:G	NA	NM_001374828.1	Pro1604=	=	synonymous	1604	1468	NA	NA	NA	NA	NA
NM_001374828.1(ARID1B):c.4825C>T (p.Gln1609Ter)	ARID1B	Q1486*, Q776*, Q1556*, Q1569*, Q1609*	not provided	Pathogenic	criteria provided, single submitter	VCV000418864	6	157522184	6	157201050	418864	406842	rs1064793482	NC_000006.12:157201049:C:T	NA	NM_001374828.1	Gln1609Ter	Ter	termination	1609	1473	NA	NA	NA	NA	NA
NM_001374828.1(ARID1B):c.4829C>T (p.Ala1610Val)	ARID1B	A1557V, A1570V, A1610V, A777V	not provided	Uncertain significance	criteria provided, single submitter	VCV000871030	6	157522188	6	157201054	871030	859491	rs370838091	NC_000006.12:157201053:C:T	NA	NM_001374828.1	Ala1610Val	Val	missense	1610	1474	Ala	Val	A	V	A1474V
NM_001374828.1(ARID1B):c.4835dup (p.Tyr1613fs)	ARID1B	Y1560fs, Y1573fs, Y1613fs, Y780fs	not provided	Pathogenic	criteria provided, single submitter	VCV000988498	6	157522189 - 157522190	6	157201055 - 157201056	988498	976279	rs1794071513	NC_000006.12:157201055:CCCCC:CCCCCC	NA	NM_001374828.1	Tyr1613fs	fs	frame_shift	1613	1477	NA	NA	NA	NA	NA
NM_001374828.1(ARID1B):c.4831C>T (p.Pro1611Ser)	ARID1B	P1558S, P1571S, P1611S, P778S	not specified|not provided	Benign/Likely benign	criteria provided, multiple submitters, no conflicts	VCV001290514	6	157522190	6	157201056	1290514	1280342	NA	NC_000006.12:157201055:C:T	NA	NM_001374828.1	Pro1611Ser	Ser	missense	1611	1475	Pro	Ser	P	S	P1475S
NM_001374828.1(ARID1B):c.4839C>G (p.Tyr1613Ter)	ARID1B	Y1490*, Y780*, Y1560*, Y1573*, Y1613*	Inborn genetic diseases	Pathogenic	criteria provided, single submitter	VCV000521539	6	157522198	6	157201064	521539	511641	rs1554235792	NC_000006.12:157201063:C:G	NA	NM_001374828.1	Tyr1613Ter	Ter	termination	1613	1477	NA	NA	NA	NA	NA
NM_001374828.1(ARID1B):c.4843G>A (p.Gly1615Ser)	ARID1B	G1492S, G782S, G1562S, G1575S, G1615S	not specified	Likely benign	criteria provided, single submitter	VCV000434388	6	157522202	6	157201068	434388	428575	rs1274057762	NC_000006.12:157201067:G:A	NA	NM_001374828.1	Gly1615Ser	Ser	missense	1615	1479	Gly	Ser	G	S	G1479S
NM_001374828.1(ARID1B):c.4846A>G (p.Met1616Val)	ARID1B	M1563V, M1576V, M1616V, M783V	not provided	Likely benign	criteria provided, single submitter	VCV001344998	6	157522205	6	157201071	1344998	1336818	NA	NC_000006.12:157201070:A:G	NA	NM_001374828.1	Met1616Val	Val	missense	1616	1480	Met	Val	M	V	M1480V
NM_001374828.1(ARID1B):c.4851C>A (p.Asn1617Lys)	ARID1B	N1564K, N1577K, N1617K, N784K	not provided	Uncertain significance	criteria provided, single submitter	VCV001683799	6	157522210	6	157201076	1683799	1675730	NA	NC_000006.12:157201075:C:A	NA	NM_001374828.1	Asn1617Lys	Lys	missense	1617	1481	Asn	Lys	N	K	N1481K
NM_001374828.1(ARID1B):c.4864A>T (p.Met1622Leu)	ARID1B	M1499L, M789L, M1569L, M1582L, M1622L	Inborn genetic diseases|not provided|Coffin-Siris syndrome 1	Benign	criteria provided, multiple submitters, no conflicts	VCV000126333	6	157522223	6	157201089	126333	131865	rs34870395	NC_000006.12:157201088:A:T	NA	NM_001374828.1	Met1622Leu	Leu	missense	1622	1486	Met	Leu	M	L	M1486L
NM_001374828.1(ARID1B):c.4870dup (p.Val1624fs)	ARID1B	V1571fs, V1584fs, V1624fs, V791fs	not provided|Coffin-Siris syndrome 1	Pathogenic	criteria provided, single submitter	VCV001184937	6	157522227 - 157522228	6	157201093 - 157201094	1184937	1174814	NA	NC_000006.12:157201093:GG:GGG	NA	NM_001374828.1	Val1624fs	fs	frame_shift	1624	1488	NA	NA	NA	NA	NA
NM_001374828.1(ARID1B):c.4875C>T (p.Pro1625_Asp1626=)	ARID1B	NA	Inborn genetic diseases	Benign	criteria provided, single submitter	VCV001741075	6	157522234	6	157201100	1741075	1808452	NA	NC_000006.12:157201099:C:T	NA	NM_001374828.1	Pro1625_Asp1626=	=	synonymous	1625	1489	NA	NA	NA	NA	NA
NM_001374828.1(ARID1B):c.4893T>C (p.His1631=)	ARID1B	NA	not provided|Inborn genetic diseases|Coffin-Siris syndrome 1	Benign	criteria provided, multiple submitters, no conflicts	VCV000588098	6	157522252	6	157201118	588098	579356	rs61747988	NC_000006.12:157201117:T:C	NA	NM_001374828.1	His1631=	=	synonymous	1631	1495	NA	NA	NA	NA	NA
NM_001374828.1(ARID1B):c.4894G>A (p.Glu1632Lys)	ARID1B	E1592K, E1632K, E799K, E1579K	Coffin-Siris syndrome 1	Uncertain significance	criteria provided, single submitter	VCV000931887	6	157522253	6	157201119	931887	919011	rs1340183572	NC_000006.12:157201118:G:A	NA	NM_001374828.1	Glu1632Lys	Lys	missense	1632	1496	Glu	Lys	E	K	E1496K
NM_001374828.1(ARID1B):c.4896G>A (p.Glu1632=)	ARID1B	NA	not provided	Likely benign	criteria provided, single submitter	VCV001211601	6	157522255	6	157201121	1211601	1201598	NA	NC_000006.12:157201120:G:A	NA	NM_001374828.1	Glu1632=	=	synonymous	1632	1496	NA	NA	NA	NA	NA
NM_001374828.1(ARID1B):c.4901A>G (p.Gln1634Arg)	ARID1B	Q1581R, Q801R, Q1594R, Q1634R	not provided	Uncertain significance	criteria provided, single submitter	VCV001506650	6	157522260	6	157201126	1506650	1426710	NA	NC_000006.12:157201125:A:G	NA	NM_001374828.1	Gln1634Arg	Arg	missense	1634	1498	Gln	Arg	Q	R	Q1498R
NM_001374828.1(ARID1B):c.4905G>A (p.Trp1635Ter)	ARID1B	W1512*, W802*, W1582*, W1595*, W1635*	Coffin-Siris syndrome 1|ARID1B-related BAFopathy	Pathogenic	criteria provided, single submitter	VCV000560952	6	157522264	6	157201130	560952	552101	rs1554235834	NC_000006.12:157201129:G:A	NA	NM_001374828.1	Trp1635Ter	Ter	termination	1635	1499	NA	NA	NA	NA	NA
NM_001374828.1(ARID1B):c.4911dup (p.His1638fs)	ARID1B	H1585fs, H1598fs, H1638fs, H805fs	Coffin-Siris syndrome 1	Pathogenic	criteria provided, single submitter	VCV001804915	6	157522269 - 157522270	6	157201135 - 157201136	1804915	1861930	NA	NC_000006.12:157201135:T:TT	NA	NM_001374828.1	His1638fs	fs	frame_shift	1638	1502	NA	NA	NA	NA	NA
NM_001374828.1(ARID1B):c.4921C>T (p.Gln1641Ter)	ARID1B	Q1588*, Q1601*, Q1641*, Q808*	Coffin-Siris syndrome 1	Pathogenic	no assertion criteria provided	VCV001319938	6	157522280	6	157201146	1319938	1310186	NA	NC_000006.12:157201145:C:T	NA	NM_001374828.1	Gln1641Ter	Ter	termination	1641	1505	NA	NA	NA	NA	NA
NM_001374828.1(ARID1B):c.4940C>A (p.Ser1647Ter)	ARID1B	S1594*, S1607*, S1647*, S814*	Inborn genetic diseases	Pathogenic	criteria provided, single submitter	VCV000986060	6	157522299	6	157201165	986060	973522	rs867707366	NC_000006.12:157201164:C:A	NA	NM_001374828.1	Ser1647Ter	Ter	termination	1647	1511	NA	NA	NA	NA	NA
NM_001374828.1(ARID1B):c.4941G>A (p.Ser1647_Ser1648=)	ARID1B	NA	Inborn genetic diseases	Likely benign	criteria provided, single submitter	VCV001741578	6	157522300	6	157201166	1741578	1805021	NA	NC_000006.12:157201165:G:A	NA	NM_001374828.1	Ser1647_Ser1648=	=	synonymous	1647	1511	NA	NA	NA	NA	NA
NM_001374828.1(ARID1B):c.4968_4969del (p.Arg1657fs)	ARID1B	R1604fs, R1617fs, R1657fs, R824fs	Coffin-Siris syndrome 1	Pathogenic	criteria provided, single submitter	VCV001710355	6	157522324 - 157522325	6	157201190 - 157201191	1710355	1708766	NA	NC_000006.12:157201189:CACAC:CAC	NA	NM_001374828.1	Arg1657fs	fs	frame_shift	1657	1521	NA	NA	NA	NA	NA
NM_001374828.1(ARID1B):c.4965C>T (p.Ile1655=)	ARID1B	NA	not provided|Coffin-Siris syndrome 1|Inborn genetic diseases	Benign/Likely benign	criteria provided, multiple submitters, no conflicts	VCV000588545	6	157522324	6	157201190	588545	579280	rs150010654	NC_000006.12:157201189:C:T	NA	NM_001374828.1	Ile1655=	=	synonymous	1655	1519	NA	NA	NA	NA	NA
NM_001374828.1(ARID1B):c.4983G>C (p.Pro1661_Ser1662=)	ARID1B	NA	Inborn genetic diseases	Likely benign	criteria provided, single submitter	VCV001741916	6	157522342	6	157201208	1741916	1801559	NA	NC_000006.12:157201207:G:C	NA	NM_001374828.1	Pro1661_Ser1662=	=	synonymous	1661	1525	NA	NA	NA	NA	NA
NM_001374828.1(ARID1B):c.4991_5000del (p.Gln1664fs)	ARID1B	Q831fs, Q1611fs, Q1624fs, Q1664fs	Coffin-Siris syndrome 1	Pathogenic	no assertion criteria provided	VCV000031217	6	157522347 - 157522356	6	157201213 - 157201222	31217	40174	rs876657382	NC_000006.12:157201212:ACCAGACGCCACC:ACC	NA	NM_001374828.1	Gln1664fs	fs	frame_shift	1664	1528	NA	NA	NA	NA	NA
NM_001374828.1(ARID1B):c.4989C>T (p.Tyr1663=)	ARID1B	NA	not provided	Benign	criteria provided, multiple submitters, no conflicts	VCV001257085	6	157522348	6	157201214	1257085	1246582	NA	NC_000006.12:157201213:C:T	NA	NM_001374828.1	Tyr1663=	=	synonymous	1663	1527	NA	NA	NA	NA	NA
NM_001374828.1(ARID1B):c.4990C>T (p.Gln1664Ter)	ARID1B	Q1611*, Q1624*, Q1664*, Q831*	Intellectual disability	Pathogenic	no assertion criteria provided	VCV000973145	6	157522349	6	157201215	973145	961447	rs1554235882	NC_000006.12:157201214:C:T	NA	NM_001374828.1	Gln1664Ter	Ter	termination	1664	1528	NA	NA	NA	NA	NA
NM_001374828.1(ARID1B):c.5001G>A (p.Pro1667=)	ARID1B	NA	Inborn genetic diseases|not provided|not specified|Coffin-Siris syndrome 1	Benign	criteria provided, multiple submitters, no conflicts	VCV000126334	6	157522360	6	157201226	126334	131866	rs61738955	NC_000006.12:157201225:G:A	NA	NM_001374828.1	Pro1667=	=	synonymous	1667	1531	NA	NA	NA	NA	NA
NM_001374828.1(ARID1B):c.5026G>T (p.Ala1676Ser)	ARID1B	A1676S, A843S, A1623S, A1636S	Coffin-Siris syndrome 1	Uncertain significance	criteria provided, single submitter	VCV001029467	6	157522385	6	157201251	1029467	1016683	rs1794096456	NC_000006.12:157201250:G:T	NA	NM_001374828.1	Ala1676Ser	Ser	missense	1676	1540	Ala	Ser	A	S	A1540S
NM_001374828.1(ARID1B):c.5027C>T (p.Ala1676Val)	ARID1B	A1553V, A843V, A1623V, A1636V, A1676V	Coffin-Siris syndrome 1|Inborn genetic diseases|not specified	Conflicting interpretations of pathogenicity	criteria provided, conflicting interpretations	VCV000210294	6	157522386	6	157201252	210294	207376	rs762698567	NC_000006.12:157201251:C:T	NA	NM_001374828.1	Ala1676Val	Val	missense	1676	1540	Ala	Val	A	V	A1540V
NM_001374828.1(ARID1B):c.5028G>A (p.Ala1676=)	ARID1B	NA	Inborn genetic diseases|not specified	Likely benign	criteria provided, multiple submitters, no conflicts	VCV000589098	6	157522387	6	157201253	589098	579226	rs776881575	NC_000006.12:157201252:G:A	NA	NM_001374828.1	Ala1676=	=	synonymous	1676	1540	NA	NA	NA	NA	NA
NM_001374828.1(ARID1B):c.5031C>T (p.Pro1677=)	ARID1B	NA	not specified	Uncertain significance	criteria provided, single submitter	VCV001336540	6	157522390	6	157201256	1336540	1327551	NA	NC_000006.12:157201255:C:T	NA	NM_001374828.1	Pro1677=	=	synonymous	1677	1541	NA	NA	NA	NA	NA
NM_001374828.1(ARID1B):c.5040G>A (p.Ala1680=)	ARID1B	NA	Inborn genetic diseases	Likely benign	criteria provided, single submitter	VCV000589567	6	157522399	6	157201265	589567	579227	rs374125873	NC_000006.12:157201264:G:A	NA	NM_001374828.1	Ala1680=	=	synonymous	1680	1544	NA	NA	NA	NA	NA
NM_001374828.1(ARID1B):c.5042C>G (p.Ser1681Cys)	ARID1B	S1558C, S848C, S1628C, S1641C, S1681C	Inborn genetic diseases	Uncertain significance	criteria provided, single submitter	VCV000588947	6	157522401	6	157201267	588947	579358	rs1562346609	NC_000006.12:157201266:C:G	NA	NM_001374828.1	Ser1681Cys	Cys	missense	1681	1545	Ser	Cys	S	C	S1545C
NM_001374828.1(ARID1B):c.5047del (p.Gln1683fs)	ARID1B	Q1630fs, Q1643fs, Q1683fs, Q850fs	not provided	Pathogenic	criteria provided, single submitter	VCV000988382	6	157522405	6	157201271	988382	976280	rs1794099468	NC_000006.12:157201270:CC:C	NA	NM_001374828.1	Gln1683fs	fs	frame_shift	1683	1547	NA	NA	NA	NA	NA
NM_001374828.1(ARID1B):c.5047C>T (p.Gln1683Ter)	ARID1B	Q1489*, Q1560*, Q1600*, Q1630*, Q1643*, Q1683*, Q850*	Coffin-Siris syndrome 1	Likely pathogenic	criteria provided, single submitter	VCV001709913	6	157522406	6	157201272	1709913	1708266	NA	NC_000006.12:157201271:C:T	NA	NM_001374828.1	Gln1683Ter	Ter	termination	1683	1547	NA	NA	NA	NA	NA
NM_001374828.1(ARID1B):c.5069_5070delinsAGT (p.Met1690fs)	ARID1B	M1567fs, M857fs, M1637fs, M1650fs, M1690fs	not provided	Pathogenic	criteria provided, single submitter	VCV000503938	6	157522428 - 157522429	6	157201294 - 157201295	503938	495526	rs1554235934	NC_000006.12:157201293:TG:AGT	NA	NM_001374828.1	Met1690fs	fs	frame_shift	1690	1554	NA	NA	NA	NA	NA
NM_001374828.1(ARID1B):c.5070del (p.Met1690fs)	ARID1B	M1637fs, M1650fs, M1690fs, M857fs	not provided	Pathogenic	criteria provided, single submitter	VCV001074286	6	157522429	6	157201295	1074286	1060635	NA	NC_000006.12:157201294:G:	NA	NM_001374828.1	Met1690fs	fs	frame_shift	1690	1554	NA	NA	NA	NA	NA
NM_001374828.1(ARID1B):c.5086C>G (p.Pro1696Ala)	ARID1B	P1573A, P1613A, P1643A, P1656A, P863A, P1502A, P1696A	Inborn genetic diseases	Uncertain significance	criteria provided, single submitter	VCV001742617	6	157522445	6	157201311	1742617	1798817	NA	NC_000006.12:157201310:C:G	NA	NM_001374828.1	Pro1696Ala	Ala	missense	1696	1560	Pro	Ala	P	A	P1560A
NM_001374828.1(ARID1B):c.5092C>G (p.Leu1698Val)	ARID1B	L1698V, L1645V, L1658V, L865V	Coffin-Siris syndrome 1	Uncertain significance	criteria provided, single submitter	VCV000931676	6	157522451	6	157201317	931676	919012	rs1794104878	NC_000006.12:157201316:C:G	NA	NM_001374828.1	Leu1698Val	Val	missense	1698	1562	Leu	Val	L	V	L1562V
NM_001374828.1(ARID1B):c.5096C>T (p.Pro1699Leu)	ARID1B	P1646L, P1659L, P1699L, P866L	Inborn genetic diseases|not provided	Conflicting interpretations of pathogenicity	criteria provided, conflicting interpretations	VCV001303244	6	157522455	6	157201321	1303244	1293522	NA	NC_000006.12:157201320:C:T	NA	NM_001374828.1	Pro1699Leu	Leu	missense	1699	1563	Pro	Leu	P	L	P1563L
NM_001374828.1(ARID1B):c.5110C>T (p.Gln1704Ter)	ARID1B	Q1581*, Q871*, Q1651*, Q1664*, Q1704*	not provided	Pathogenic	criteria provided, single submitter	VCV000450039	6	157522469	6	157201335	450039	443926	rs1554235950	NC_000006.12:157201334:C:T	NA	NM_001374828.1	Gln1704Ter	Ter	termination	1704	1568	NA	NA	NA	NA	NA
NM_001374828.1(ARID1B):c.5132C>T (p.Pro1711Leu)	ARID1B	P1658L, P1671L, P1711L, P878L	not provided	Uncertain significance	criteria provided, single submitter	VCV001311074	6	157522491	6	157201357	1311074	1300455	NA	NC_000006.12:157201356:C:T	NA	NM_001374828.1	Pro1711Leu	Leu	missense	1711	1575	Pro	Leu	P	L	P1575L
NM_001374828.1(ARID1B):c.5148C>T (p.Thr1716_Gly1717=)	ARID1B	NA	not provided	Likely benign	criteria provided, single submitter	VCV001695172	6	157522507	6	157201373	1695172	1687601	NA	NC_000006.12:157201372:C:T	NA	NM_001374828.1	Thr1716_Gly1717=	=	synonymous	1716	1580	NA	NA	NA	NA	NA
NM_001374828.1(ARID1B):c.5149G>A (p.Gly1717Arg)	ARID1B	G1594R, G884R, G1664R, G1677R, G1717R	Inborn genetic diseases|not provided	Uncertain significance	criteria provided, multiple submitters, no conflicts	VCV000521742	6	157522508	6	157201374	521742	511642	rs1329932861	NC_000006.12:157201373:G:A	NA	NM_001374828.1	Gly1717Arg	Arg	missense	1717	1581	Gly	Arg	G	R	G1581R
NM_001374828.1(ARID1B):c.5172A>G (p.Pro1724=)	ARID1B	NA	not specified	Uncertain significance	criteria provided, single submitter	VCV001337282	6	157522531	6	157201397	1337282	1328291	NA	NC_000006.12:157201396:A:G	NA	NM_001374828.1	Pro1724=	=	synonymous	1724	1588	NA	NA	NA	NA	NA
NM_001374828.1(ARID1B):c.5182G>A (p.Glu1728Lys)	ARID1B	E1605K, E895K, E1675K, E1688K, E1728K	Inborn genetic diseases|Coffin-Siris syndrome 1	Uncertain significance	criteria provided, multiple submitters, no conflicts	VCV000588815	6	157522541	6	157201407	588815	579287	rs976192470	NC_000006.12:157201406:G:A	NA	NM_001374828.1	Glu1728Lys	Lys	missense	1728	1592	Glu	Lys	E	K	E1592K
NM_001374828.1(ARID1B):c.5218C>T (p.Gln1740Ter)	ARID1B	Q1687*, Q1700*, Q1740*, Q907*	Coffin-Siris syndrome 1	Pathogenic	criteria provided, single submitter	VCV001320276	6	157522577	6	157201443	1320276	1310521	NA	NC_000006.12:157201442:C:T	NA	NM_001374828.1	Gln1740Ter	Ter	termination	1740	1604	NA	NA	NA	NA	NA
NM_001374828.1(ARID1B):c.5224del (p.Val1742fs)	ARID1B	V909fs, V1702fs, V1742fs, V1689fs	ARID1B-related BAFopathy	Pathogenic	criteria provided, single submitter	VCV000800905	6	157522583	6	157201449	800905	788795	rs1583502875	NC_000006.12:157201448:G:	NA	NM_001374828.1	Val1742fs	fs	frame_shift	1742	1606	NA	NA	NA	NA	NA
NM_001374828.1(ARID1B):c.5239C>T (p.Arg1747Ter)	ARID1B	R1624*, R914*, R1694*, R1707*, R1747*	not provided|ARID1B-related BAFopathy|Coffin-Siris syndrome 1	Pathogenic	criteria provided, multiple submitters, no conflicts	VCV000503753	6	157522598	6	157201464	503753	495270	rs1554236040	NC_000006.12:157201463:C:T	NA	NM_001374828.1	Arg1747Ter	Ter	termination	1747	1611	NA	NA	NA	NA	NA
NM_001374828.1(ARID1B):c.5240G>A (p.Arg1747Gln)	ARID1B	R1624Q, R914Q, R1694Q, R1707Q, R1747Q	not specified	Likely benign	criteria provided, single submitter	VCV000434389	6	157522599	6	157201465	434389	428576	rs762183842	NC_000006.12:157201464:G:A	NA	NM_001374828.1	Arg1747Gln	Gln	missense	1747	1611	Arg	Gln	R	Q	R1611Q
NM_001374828.1(ARID1B):c.5247_5259del (p.Thr1750fs)	ARID1B	T917fs, T1697fs, T1710fs, T1750fs	not provided	Pathogenic	criteria provided, single submitter	VCV000524143	6	157522600 - 157522612	6	157201466 - 157201478	524143	514530	rs1554236045	NC_000006.12:157201465:AAAGATTACCTCCAAAGAT:AAAGAT	NA	NM_001374828.1	Thr1750fs	fs	frame_shift	1750	1614	NA	NA	NA	NA	NA
NM_001374828.1(ARID1B):c.5257dup (p.Asp1753fs)	ARID1B	D920fs, D1700fs, D1713fs, D1753fs	Inborn genetic diseases	Pathogenic	criteria provided, single submitter	VCV000520741	6	157522615 - 157522616	6	157201481 - 157201482	520741	511643	rs1554236054	NC_000006.12:157201481:G:GG	NA	NM_001374828.1	Asp1753fs	fs	frame_shift	1753	1617	NA	NA	NA	NA	NA
NM_001374828.1(ARID1B):c.5258del (p.Asp1753fs)	ARID1B	D1630fs, D920fs, D1700fs, D1713fs, D1753fs	Coffin-Siris syndrome 1|ARID1B-related BAFopathy	Pathogenic	criteria provided, single submitter	VCV000560953	6	157522617	6	157201483	560953	552102	rs1562347066	NC_000006.12:157201482:A:	NA	NM_001374828.1	Asp1753fs	fs	frame_shift	1753	1617	NA	NA	NA	NA	NA
NM_001374828.1(ARID1B):c.5262C>T (p.Ile1754_Val1755=)	ARID1B	NA	Inborn genetic diseases	Benign	criteria provided, single submitter	VCV001743872	6	157522621	6	157201487	1743872	1802216	NA	NC_000006.12:157201486:C:T	NA	NM_001374828.1	Ile1754_Val1755=	=	synonymous	1754	1618	NA	NA	NA	NA	NA
NM_001374828.1(ARID1B):c.5263+1G>T	ARID1B	NA	Coffin-Siris syndrome 1	Pathogenic	criteria provided, single submitter	VCV001344548	6	157522623	6	157201489	1344548	1336251	NA	NC_000006.12:157201488:G:T	NA	NM_001374828.1	ARID1B:c.5263+1G>T	G>T	other	1	NA	NA	NA	NA	NA	NA
NM_001374828.1(ARID1B):c.5263+135T>G	ARID1B	NA	not provided	Benign	criteria provided, single submitter	VCV001247921	6	157522757	6	157201623	1247921	1237875	NA	NC_000006.12:157201622:T:G	NA	NM_001374828.1	ARID1B:c.5263+135T>G	T>G	other	1	NA	NA	NA	NA	NA	NA
NM_001374828.1(ARID1B):c.5264-232C>T	ARID1B	NA	not provided	Likely benign	criteria provided, single submitter	VCV001174334	6	157524768	6	157203634	1174334	1163476	NA	NC_000006.12:157203633:C:T	NA	NM_001374828.1	ARID1B:c.5264-232C>T	C>T	other	1	NA	NA	NA	NA	NA	NA
NM_001374828.1(ARID1B):c.5264-66G>T	ARID1B	NA	not provided	Likely benign	criteria provided, single submitter	VCV001213567	6	157524934	6	157203800	1213567	1203561	NA	NC_000006.12:157203799:G:T	NA	NM_001374828.1	ARID1B:c.5264-66G>T	G>T	other	1	NA	NA	NA	NA	NA	NA
NM_001374828.1(ARID1B):c.5264-9C>T	ARID1B	NA	not provided	Likely benign	criteria provided, single submitter	VCV001647758	6	157524991	6	157203857	1647758	1566486	NA	NC_000006.12:157203856:C:T	NA	NM_001374828.1	ARID1B:c.5264-9C>T	C>T	other	1	NA	NA	NA	NA	NA	NA
NM_001374828.1(ARID1B):c.5264-2A>G	ARID1B	NA	Coffin-Siris syndrome 1	Likely pathogenic	criteria provided, single submitter	VCV001333862	6	157524998	6	157203864	1333862	1324632	NA	NC_000006.12:157203863:A:G	NA	NM_001374828.1	ARID1B:c.5264-2A>G	A>G	other	1	NA	NA	NA	NA	NA	NA
NM_001374828.1(ARID1B):c.5264-2A>C	ARID1B	NA	not provided	Likely pathogenic	criteria provided, single submitter	VCV000987096	6	157524998	6	157203864	987096	975184	rs1794274425	NC_000006.12:157203863:A:C	NA	NM_001374828.1	ARID1B:c.5264-2A>C	A>C	other	1	NA	NA	NA	NA	NA	NA
NM_001374828.1(ARID1B):c.5272del (p.Glu1758fs)	ARID1B	E925fs, E1705fs, E1718fs, E1758fs	not provided	Pathogenic	criteria provided, single submitter	VCV000432571	6	157525008	6	157203874	432571	425680	rs1554236600	NC_000006.12:157203873:G:	NA	NM_001374828.1	Glu1758fs	fs	frame_shift	1758	1622	NA	NA	NA	NA	NA
NM_001374828.1(ARID1B):c.5281dup (p.Arg1761fs)	ARID1B	R1708fs, R1721fs, R1761fs, R928fs	Coffin-Siris syndrome 1	Pathogenic	criteria provided, single submitter	VCV000827811	6	157525016 - 157525017	6	157203882 - 157203883	827811	816018	rs1794276185	NC_000006.12:157203882:C:CC	NA	NM_001374828.1	Arg1761fs	fs	frame_shift	1761	1625	NA	NA	NA	NA	NA
NM_001374828.1(ARID1B):c.5285_5294delinsAGA (p.Val1762fs)	ARID1B	V1709fs, V1722fs, V1762fs, V929fs	ARID1B-related BAFopathy	Pathogenic	criteria provided, single submitter	VCV001177313	6	157525021 - 157525030	6	157203887 - 157203896	1177313	1166642	NA	NC_000006.12:157203886:TGATGATGTC:AGA	NA	NM_001374828.1	Val1762fs	fs	frame_shift	1762	1626	NA	NA	NA	NA	NA
NM_001374828.1(ARID1B):c.5310T>C (p.Leu1770=)	ARID1B	NA	not specified|not provided	Conflicting interpretations of pathogenicity	criteria provided, conflicting interpretations	VCV000210295	6	157525046	6	157203912	210295	207377	rs372621575	NC_000006.12:157203911:T:C	NA	NM_001374828.1	Leu1770=	=	synonymous	1770	1634	NA	NA	NA	NA	NA
NM_001374828.1(ARID1B):c.5315del (p.Ala1772fs)	ARID1B	A1719fs, A1732fs, A1772fs, A939fs	Inborn genetic diseases	Pathogenic	criteria provided, single submitter	VCV000985598	6	157525051	6	157203917	985598	973523	rs1794278792	NC_000006.12:157203916:C:	NA	NM_001374828.1	Ala1772fs	fs	frame_shift	1772	1636	NA	NA	NA	NA	NA
NM_001374828.1(ARID1B):c.5325G>T (p.Thr1775=)	ARID1B	NA	not specified	Uncertain significance	criteria provided, single submitter	VCV000210296	6	157525061	6	157203927	210296	207378	rs146620657	NC_000006.12:157203926:G:T	NA	NM_001374828.1	Thr1775=	=	synonymous	1775	1639	NA	NA	NA	NA	NA
NM_001374828.1(ARID1B):c.5350C>T (p.Leu1784Phe)	ARID1B	L1661F, L1731F, L1744F, L951F, L1590F, L1701F, L1784F	Inborn genetic diseases	Uncertain significance	criteria provided, single submitter	VCV001744536	6	157525086	6	157203952	1744536	1809317	NA	NC_000006.12:157203951:C:T	NA	NM_001374828.1	Leu1784Phe	Phe	missense	1784	1648	Leu	Phe	L	F	L1648F
NM_001374828.1(ARID1B):c.5365del (p.Ser1789fs)	ARID1B	S1736fs, S1749fs, S1789fs, S956fs	Coffin-Siris syndrome 1	Pathogenic	criteria provided, single submitter	VCV001685544	6	157525101	6	157203967	1685544	1677561	NA	NC_000006.12:157203966:A:	NA	NM_001374828.1	Ser1789fs	fs	frame_shift	1789	1653	NA	NA	NA	NA	NA
NM_001374828.1(ARID1B):c.5384A>T (p.Asn1795Ile)	ARID1B	N1742I, N1755I, N1795I, N962I	Pituitary stalk interruption syndrome	Uncertain significance	criteria provided, single submitter	VCV000978573	6	157525120	6	157203986	978573	966652	rs140177120	NC_000006.12:157203985:A:T	NA	NM_001374828.1	Asn1795Ile	Ile	missense	1795	1659	Asn	Ile	N	I	N1659I
NM_001374828.1(ARID1B):c.5384A>G (p.Asn1795Ser)	ARID1B	N1672S, N962S, N1742S, N1755S, N1795S	Coffin-Siris syndrome 1|Inborn genetic diseases|not specified|not provided	Benign/Likely benign	criteria provided, multiple submitters, no conflicts	VCV000210297	6	157525120	6	157203986	210297	207379	rs140177120	NC_000006.12:157203985:A:G	NA	NM_001374828.1	Asn1795Ser	Ser	missense	1795	1659	Asn	Ser	N	S	N1659S
NM_001374828.1(ARID1B):c.5390C>T (p.Ser1797Phe)	ARID1B	S1714F, S1603F, S1674F, S1744F, S1797F, S964F, S1757F	Inborn genetic diseases	Uncertain significance	criteria provided, single submitter	VCV001744843	6	157525126	6	157203992	1744843	1805689	NA	NC_000006.12:157203991:C:T	NA	NM_001374828.1	Ser1797Phe	Phe	missense	1797	1661	Ser	Phe	S	F	S1661F
NM_001374828.1(ARID1B):c.5394+1G>C	ARID1B	NA	Intellectual disability	Pathogenic	no assertion criteria provided	VCV000973147	6	157525131	6	157203997	973147	961448	rs1057518984	NC_000006.12:157203996:G:C	NA	NM_001374828.1	ARID1B:c.5394+1G>C	G>C	other	1	NA	NA	NA	NA	NA	NA
NM_001374828.1(ARID1B):c.5394+1G>A	ARID1B	NA	Coffin-Siris syndrome	Likely pathogenic	no assertion criteria provided	VCV000374222	6	157525131	6	157203997	374222	361126	rs1057518984	NC_000006.12:157203996:G:A	NA	NM_001374828.1	ARID1B:c.5394+1G>A	G>A	other	1	NA	NA	NA	NA	NA	NA
NM_001374828.1(ARID1B):c.5394+3A>C	ARID1B	NA	Coffin-Siris syndrome 1	Likely pathogenic	no assertion criteria provided	VCV000981688	6	157525133	6	157203999	981688	969749	rs1794283740	NC_000006.12:157203998:A:C	NA	NM_001374828.1	ARID1B:c.5394+3A>C	A>C	other	1	NA	NA	NA	NA	NA	NA
NM_001374828.1(ARID1B):c.5394+47A>G	ARID1B	NA	not provided	Benign	criteria provided, single submitter	VCV001228296	6	157525177	6	157204043	1228296	1218261	NA	NC_000006.12:157204042:A:G	NA	NM_001374828.1	ARID1B:c.5394+47A>G	A>G	other	1	NA	NA	NA	NA	NA	NA
NM_001374828.1(ARID1B):c.5395-15C>T	ARID1B	NA	not provided	Benign	criteria provided, single submitter	VCV001558020	6	157527286	6	157206152	1558020	1541039	NA	NC_000006.12:157206151:C:T	NA	NM_001374828.1	ARID1B:c.5395-15C>T	C>T	other	1	NA	NA	NA	NA	NA	NA
NM_001374828.1(ARID1B):c.5395-2A>C	ARID1B	NA	Coffin-Siris syndrome 1	Likely pathogenic	criteria provided, single submitter	VCV000620062	6	157527299	6	157206165	620062	611465	rs1562350940	NC_000006.12:157206164:A:C	NA	NM_001374828.1	ARID1B:c.5395-2A>C	A>C	other	1	NA	NA	NA	NA	NA	NA
NM_001374828.1(ARID1B):c.5395-1G>A	ARID1B	NA	Coffin-Siris syndrome 1	Likely pathogenic	criteria provided, single submitter	VCV001705573	6	157527300	6	157206166	1705573	1701657	NA	NC_000006.12:157206165:G:A	NA	NM_001374828.1	ARID1B:c.5395-1G>A	G>A	other	1	NA	NA	NA	NA	NA	NA
NM_001374828.1(ARID1B):c.5399del (p.Ser1800fs)	ARID1B	S1747fs, S1760fs, S1800fs, S967fs	Coffin-Siris syndrome 1	Likely pathogenic	criteria provided, single submitter	VCV001705605	6	157527305	6	157206171	1705605	1701689	NA	NC_000006.12:157206170:C:	NA	NM_001374828.1	Ser1800fs	fs	frame_shift	1800	1664	NA	NA	NA	NA	NA
NM_001374828.1(ARID1B):c.5402del (p.Gly1801fs)	ARID1B	G1748fs, G1761fs, G1801fs, G968fs	Coffin-Siris syndrome 1	Likely pathogenic	criteria provided, single submitter	VCV001526206	6	157527307	6	157206173	1526206	1517610	NA	NC_000006.12:157206172:GG:G	NA	NM_001374828.1	Gly1801fs	fs	frame_shift	1801	1665	NA	NA	NA	NA	NA
NM_001374828.1(ARID1B):c.5407del (p.Leu1803fs)	ARID1B	L1750fs, L1763fs, L1803fs, L970fs	Coffin-Siris syndrome 1	not provided	no assertion provided	VCV000918034	6	157527313	6	157206179	918034	906344	rs1794427847	NC_000006.12:157206178:C:	NA	NM_001374828.1	Leu1803fs	fs	frame_shift	1803	1667	NA	NA	NA	NA	NA
NM_001374828.1(ARID1B):c.5410_5413del (p.Glu1804fs)	ARID1B	E1751fs, E1764fs, E1804fs, E971fs	not provided	Pathogenic	criteria provided, single submitter	VCV001184100	6	157527315 - 157527318	6	157206181 - 157206184	1184100	1173810	NA	NC_000006.12:157206180:CGAAC:C	NA	NM_001374828.1	Glu1804fs	fs	frame_shift	1804	1668	NA	NA	NA	NA	NA
NM_001374828.1(ARID1B):c.5422G>A (p.Glu1808Lys)	ARID1B	E1755K, E1768K, E1808K, E975K	not provided	Uncertain significance	criteria provided, single submitter	VCV001200809	6	157527328	6	157206194	1200809	1190463	NA	NC_000006.12:157206193:G:A	NA	NM_001374828.1	Glu1808Lys	Lys	missense	1808	1672	Glu	Lys	E	K	E1672K
NM_001374828.1(ARID1B):c.5425dup (p.Tyr1809fs)	ARID1B	Y1686fs, Y976fs, Y1756fs, Y1769fs, Y1809fs	Coffin-Siris syndrome 1	Pathogenic	criteria provided, single submitter	VCV000210298	6	157527330 - 157527331	6	157206196 - 157206197	210298	207380	rs797045279	NC_000006.12:157206196:T:TT	NA	NM_001374828.1	Tyr1809fs	fs	frame_shift	1809	1673	NA	NA	NA	NA	NA
NM_001374828.1(ARID1B):c.5442G>C (p.Leu1814=)	ARID1B	NA	not provided	Likely benign	criteria provided, single submitter	VCV000871031	6	157527348	6	157206214	871031	859492	rs754864354	NC_000006.12:157206213:G:C	NA	NM_001374828.1	Leu1814=	=	synonymous	1814	1678	NA	NA	NA	NA	NA
NM_001374828.1(ARID1B):c.5464A>G (p.Met1822Val)	ARID1B	M1769V, M1782V, M1822V, M989V	not provided	Likely benign	criteria provided, single submitter	VCV001254655	6	157527370	6	157206236	1254655	1244588	NA	NC_000006.12:157206235:A:G	NA	NM_001374828.1	Met1822Val	Val	missense	1822	1686	Met	Val	M	V	M1686V
NM_001374828.1(ARID1B):c.5468A>G (p.Glu1823Gly)	ARID1B	E1700G, E990G, E1770G, E1783G, E1823G	Inborn genetic diseases|not provided|Coffin-Siris syndrome 1	Benign/Likely benign	criteria provided, multiple submitters, no conflicts	VCV000588324	6	157527374	6	157206240	588324	579229	rs149841055	NC_000006.12:157206239:A:G	NA	NM_001374828.1	Glu1823Gly	Gly	missense	1823	1687	Glu	Gly	E	G	E1687G
NM_001374828.1(ARID1B):c.5469del (p.Glu1823fs)	ARID1B	E990fs, E1770fs, E1783fs, E1823fs	Inborn genetic diseases	Pathogenic	criteria provided, single submitter	VCV000521927	6	157527374	6	157206240	521927	511644	rs1554237050	NC_000006.12:157206239:AA:A	NA	NM_001374828.1	Glu1823fs	fs	frame_shift	1823	1687	NA	NA	NA	NA	NA
NM_001374828.1(ARID1B):c.5496A>T (p.Lys1832Asn)	ARID1B	K1709N, K999N, K1779N, K1792N, K1832N	Inborn genetic diseases	Uncertain significance	criteria provided, single submitter	VCV000589734	6	157527402	6	157206268	589734	579291	rs1362951381	NC_000006.12:157206267:A:T	NA	NM_001374828.1	Lys1832Asn	Asn	missense	1832	1696	Lys	Asn	K	N	K1696N
NM_001374828.1(ARID1B):c.5512G>C (p.Ala1838Pro)	ARID1B	A1798P, A1838P, A1715P, A1755P, A1005P, A1644P, A1785P	Inborn genetic diseases	Uncertain significance	criteria provided, single submitter	VCV001745621	6	157527418	6	157206284	1745621	1802673	NA	NC_000006.12:157206283:G:C	NA	NM_001374828.1	Ala1838Pro	Pro	missense	1838	1702	Ala	Pro	A	P	A1702P
NM_001374828.1(ARID1B):c.5520del (p.Lys1841fs)	ARID1B	K1718fs, K1008fs, K1788fs, K1801fs, K1841fs	Coffin-Siris syndrome 1	Pathogenic	criteria provided, single submitter	VCV000210299	6	157527425	6	157206291	210299	207381	rs797045280	NC_000006.12:157206290:GG:G	NA	NM_001374828.1	Lys1841fs	fs	frame_shift	1841	1705	NA	NA	NA	NA	NA
NM_001374828.1(ARID1B):c.5522del (p.Lys1841fs)	ARID1B	K1718fs, K1008fs, K1788fs, K1801fs, K1841fs	Coffin-Siris syndrome 1	Pathogenic	criteria provided, single submitter	VCV000210300	6	157527427	6	157206293	210300	207382	rs797045281	NC_000006.12:157206292:AA:A	NA	NM_001374828.1	Lys1841fs	fs	frame_shift	1841	1705	NA	NA	NA	NA	NA
NM_001374828.1(ARID1B):c.5544A>C (p.Ala1848=)	ARID1B	NA	not provided	Likely benign	criteria provided, multiple submitters, no conflicts	VCV001254630	6	157527450	6	157206316	1254630	1244563	NA	NC_000006.12:157206315:A:C	NA	NM_001374828.1	Ala1848=	=	synonymous	1848	1712	NA	NA	NA	NA	NA
NM_001374828.1(ARID1B):c.5547C>T (p.Asp1849_Asp1850=)	ARID1B	NA	Inborn genetic diseases	Likely benign	criteria provided, single submitter	VCV001745831	6	157527453	6	157206319	1745831	1799430	NA	NC_000006.12:157206318:C:T	NA	NM_001374828.1	Asp1849_Asp1850=	=	synonymous	1849	1713	NA	NA	NA	NA	NA
NM_001374828.1(ARID1B):c.5555G>C (p.Gly1852Ala)	ARID1B	G1019A, G1799A, G1812A, G1852A	not provided	Uncertain significance	criteria provided, single submitter	VCV001379122	6	157527461	6	157206327	1379122	1486351	NA	NC_000006.12:157206326:G:C	NA	NM_001374828.1	Gly1852Ala	Ala	missense	1852	1716	Gly	Ala	G	A	G1716A
NM_001374828.1(ARID1B):c.5570A>G (p.Asp1857Gly)	ARID1B	D1024G, D1663G, D1734G, D1774G, D1804G, D1817G, D1857G	not provided	Uncertain significance	criteria provided, single submitter	VCV001719108	6	157527476	6	157206342	1719108	1774412	NA	NC_000006.12:157206341:A:G	NA	NM_001374828.1	Asp1857Gly	Gly	missense	1857	1721	Asp	Gly	D	G	D1721G
NM_001374828.1(ARID1B):c.5576A>C (p.Glu1859Ala)	ARID1B	E1736A, E1026A, E1806A, E1819A, E1859A	Inborn genetic diseases|not specified|not provided|Coffin-Siris syndrome 1	Benign/Likely benign	criteria provided, multiple submitters, no conflicts	VCV000126335	6	157527482	6	157206348	126335	131867	rs149518409	NC_000006.12:157206347:A:C	NA	NM_001374828.1	Glu1859Ala	Ala	missense	1859	1723	Glu	Ala	E	A	E1723A
NM_001374828.1(ARID1B):c.5583T>C (p.Ile1861_Asp1862=)	ARID1B	NA	Inborn genetic diseases	Likely benign	criteria provided, single submitter	VCV001746126	6	157527489	6	157206355	1746126	1809615	NA	NC_000006.12:157206354:T:C	NA	NM_001374828.1	Ile1861_Asp1862=	=	synonymous	1861	1725	NA	NA	NA	NA	NA
NM_001374828.1(ARID1B):c.5592_5603del (p.Asp1864_Asp1867del)	ARID1B	NA	not provided	Uncertain significance	criteria provided, single submitter	VCV001311643	6	157527493 - 157527504	6	157206359 - 157206370	1311643	1299700	NA	NC_000006.12:157206358:GACGACGAGGAAGACGA:GACGA	NA	NM_001374828.1	Asp1864_Asp1867del	del	deletion	1864	1728	NA	NA	NA	NA	NA
NM_001374828.1(ARID1B):c.5589CGA[1] (p.Asp1864del)	ARID1B	D1031del, D1811del, D1824del, D1864del	Inborn genetic diseases|not provided	Benign	criteria provided, multiple submitters, no conflicts	VCV000587910	6	157527493 - 157527495	6	157206359 - 157206361	587910	579252	rs113820273	NC_000006.12:157206358:GACGACGA:GACGA	NA	NM_001374828.1	Asp1864del	del	deletion	1864	1728	NA	NA	NA	NA	NA
NM_001374828.1(ARID1B):c.5601C>T (p.Asp1867=)	ARID1B	NA	Inborn genetic diseases|not provided	Likely benign	criteria provided, multiple submitters, no conflicts	VCV001670717	6	157527507	6	157206373	1670717	1605024	NA	NC_000006.12:157206372:C:T	NA	NM_001374828.1	Asp1867=	=	synonymous	1867	1731	NA	NA	NA	NA	NA
NM_001374828.1(ARID1B):c.5602G>A (p.Glu1868Lys)	ARID1B	E1035K, E1815K, E1828K, E1868K	Coffin-Siris syndrome 1	Uncertain significance	criteria provided, single submitter	VCV001701723	6	157527508	6	157206374	1701723	1694113	NA	NC_000006.12:157206373:G:A	NA	NM_001374828.1	Glu1868Lys	Lys	missense	1868	1732	Glu	Lys	E	K	E1732K
NM_001374828.1(ARID1B):c.5615_5616dup (p.Glu1873fs)	ARID1B	E1040fs, E1820fs, E1833fs, E1873fs	Coffin-Siris syndrome 1	Likely pathogenic	criteria provided, single submitter	VCV001687313	6	157527519 - 157527520	6	157206385 - 157206386	1687313	1679606	NA	NC_000006.12:157206385:GAG:GAGAG	NA	NM_001374828.1	Glu1873fs	fs	frame_shift	1873	1737	NA	NA	NA	NA	NA
NM_001374828.1(ARID1B):c.5623A>C (p.Ser1875Arg)	ARID1B	S1875R, S1835R, S1042R, S1822R	not provided	Uncertain significance	criteria provided, single submitter	VCV001420840	6	157527529	6	157206395	1420840	1403445	NA	NC_000006.12:157206394:A:C	NA	NM_001374828.1	Ser1875Arg	Arg	missense	1875	1739	Ser	Arg	S	R	S1739R
NM_001374828.1(ARID1B):c.5625C>T (p.Ser1875=)	ARID1B	NA	not provided	Uncertain significance	criteria provided, single submitter	VCV001420969	6	157527531	6	157206397	1420969	1399696	NA	NC_000006.12:157206396:C:T	NA	NM_001374828.1	Ser1875=	=	synonymous	1875	1739	NA	NA	NA	NA	NA
NM_001374828.1(ARID1B):c.5633_5636del (p.Thr1878fs)	ARID1B	T1045fs, T1825fs, T1838fs, T1878fs	ARID1B-related BAFopathy	Pathogenic	criteria provided, single submitter	VCV001177314	6	157527536 - 157527539	6	157206402 - 157206405	1177314	1166643	NA	NC_000006.12:157206401:AGACAGA:AGA	NA	NM_001374828.1	Thr1878fs	fs	frame_shift	1878	1742	NA	NA	NA	NA	NA
NM_001374828.1(ARID1B):c.5636_5639del (p.Glu1879fs)	ARID1B	E1756fs, E1839fs, E1046fs, E1826fs, E1879fs	Coffin-Siris syndrome 1|Marfanoid habitus and intellectual disability|not provided	Pathogenic/Likely pathogenic	criteria provided, multiple submitters, no conflicts	VCV000689668	6	157527540 - 157527543	6	157206406 - 157206409	689668	677355	rs1583513256	NC_000006.12:157206405:AGAAAG:AG	NA	NM_001374828.1	Glu1879fs	fs	frame_shift	1879	1743	NA	NA	NA	NA	NA
NM_001374828.1(ARID1B):c.5635G>T (p.Glu1879Ter)	ARID1B	E1046*, E1826*, E1839*, E1879*	Coffin-Siris syndrome	Pathogenic	criteria provided, single submitter	VCV000973330	6	157527541	6	157206407	973330	961514	rs1794456297	NC_000006.12:157206406:G:T	NA	NM_001374828.1	Glu1879Ter	Ter	termination	1879	1743	NA	NA	NA	NA	NA
NM_001374828.1(ARID1B):c.5640C>T (p.Ser1880=)	ARID1B	NA	not provided	Benign	criteria provided, single submitter	VCV001246887	6	157527546	6	157206412	1246887	1235550	NA	NC_000006.12:157206411:C:T	NA	NM_001374828.1	Ser1880=	=	synonymous	1880	1744	NA	NA	NA	NA	NA
NM_001374828.1(ARID1B):c.5641G>A (p.Asp1881Asn)	ARID1B	D1841N, D1881N, D1048N, D1828N	not provided	Likely benign	criteria provided, single submitter	VCV001606338	6	157527547	6	157206413	1606338	1625478	NA	NC_000006.12:157206412:G:A	NA	NM_001374828.1	Asp1881Asn	Asn	missense	1881	1745	Asp	Asn	D	N	D1745N
NM_001374828.1(ARID1B):c.5642A>G (p.Asp1881Gly)	ARID1B	D1048G, D1828G, D1841G, D1881G	not provided	Uncertain significance	criteria provided, single submitter	VCV001703396	6	157527548	6	157206414	1703396	1695786	NA	NC_000006.12:157206413:A:G	NA	NM_001374828.1	Asp1881Gly	Gly	missense	1881	1745	Asp	Gly	D	G	D1745G
NM_001374828.1(ARID1B):c.5649G>A (p.Lys1883_Ser1884=)	ARID1B	NA	Inborn genetic diseases	Likely benign	criteria provided, single submitter	VCV001746571	6	157527555	6	157206421	1746571	1806118	NA	NC_000006.12:157206420:G:A	NA	NM_001374828.1	Lys1883_Ser1884=	=	synonymous	1883	1747	NA	NA	NA	NA	NA
NM_001374828.1(ARID1B):c.5652C>G (p.Ser1884Arg)	ARID1B	S1051R, S1831R, S1844R, S1884R	not specified	Benign	criteria provided, single submitter	VCV001686509	6	157527558	6	157206424	1686509	1678515	NA	NC_000006.12:157206423:C:G	NA	NM_001374828.1	Ser1884Arg	Arg	missense	1884	1748	Ser	Arg	S	R	S1748R
NM_001374828.1(ARID1B):c.5658C>T (p.Ile1886=)	ARID1B	NA	Inborn genetic diseases	Likely benign	criteria provided, single submitter	VCV000587948	6	157527564	6	157206430	587948	579254	rs533990759	NC_000006.12:157206429:C:T	NA	NM_001374828.1	Ile1886=	=	synonymous	1886	1750	NA	NA	NA	NA	NA
NM_001374828.1(ARID1B):c.5659G>A (p.Ala1887Thr)	ARID1B	A1834T, A1887T, A1847T, A1054T	not provided	Uncertain significance	criteria provided, single submitter	VCV001498582	6	157527565	6	157206431	1498582	1395483	NA	NC_000006.12:157206430:G:A	NA	NM_001374828.1	Ala1887Thr	Thr	missense	1887	1751	Ala	Thr	A	T	A1751T
NM_001374828.1(ARID1B):c.5672C>T (p.Pro1891Leu)	ARID1B	P1768L, P1058L, P1838L, P1851L, P1891L	not specified|Coffin-Siris syndrome 1	Conflicting interpretations of pathogenicity	criteria provided, conflicting interpretations	VCV000380115	6	157527578	6	157206444	380115	370262	rs142466273	NC_000006.12:157206443:C:T	NA	NM_001374828.1	Pro1891Leu	Leu	missense	1891	1755	Pro	Leu	P	L	P1755L
NM_001374828.1(ARID1B):c.5676C>T (p.Asp1892=)	ARID1B	NA	Inborn genetic diseases	Likely benign	criteria provided, single submitter	VCV000588767	6	157527582	6	157206448	588767	579360	rs537400492	NC_000006.12:157206447:C:T	NA	NM_001374828.1	Asp1892=	=	synonymous	1892	1756	NA	NA	NA	NA	NA
NM_001374828.1(ARID1B):c.5678C>T (p.Ala1893Val)	ARID1B	A1770V, A1060V, A1840V, A1853V, A1893V	not provided|Coffin-Siris syndrome 1|not specified	Conflicting interpretations of pathogenicity	criteria provided, conflicting interpretations	VCV000210301	6	157527584	6	157206450	210301	207383	rs201137071	NC_000006.12:157206449:C:T	NA	NM_001374828.1	Ala1893Val	Val	missense	1893	1757	Ala	Val	A	V	A1757V
NM_001374828.1(ARID1B):c.5679C>T (p.Ala1893=)	ARID1B	NA	not provided|Inborn genetic diseases	Likely benign	criteria provided, multiple submitters, no conflicts	VCV000588533	6	157527585	6	157206451	588533	579258	rs146982427	NC_000006.12:157206450:C:T	NA	NM_001374828.1	Ala1893=	=	synonymous	1893	1757	NA	NA	NA	NA	NA
NM_001374828.1(ARID1B):c.5680G>A (p.Ala1894Thr)	ARID1B	A1771T, A1061T, A1841T, A1854T, A1894T	Inborn genetic diseases|Intellectual disability	Likely benign	criteria provided, multiple submitters, no conflicts	VCV000562031	6	157527586	6	157206452	562031	553171	rs768478175	NC_000006.12:157206451:G:A	NA	NM_001374828.1	Ala1894Thr	Thr	missense	1894	1758	Ala	Thr	A	T	A1758T
NM_001374828.1(ARID1B):c.5695_5696delinsTT (p.Glu1899Leu)	ARID1B	E1066L, E1705L, E1776L, E1816L, E1846L, E1859L, E1899L	not provided	Uncertain significance	criteria provided, single submitter	VCV001723604	6	157527601 - 157527602	6	157206467 - 157206468	1723604	1781090	NA	NC_000006.12:157206466:GA:TT	NA	NM_001374828.1	Glu1899Leu	Leu	missense	1899	1763	Glu	Leu	E	L	E1763L
NM_001374828.1(ARID1B):c.5698A>T (p.Lys1900Ter)	ARID1B	K1067*, K1847*, K1860*, K1900*	Coffin-Siris syndrome 1	Pathogenic	no assertion criteria provided	VCV000031215	6	157527604	6	157206470	31215	40172	rs387907143	NC_000006.12:157206469:A:T	NA	NM_001374828.1	Lys1900Ter	Ter	termination	1900	1764	NA	NA	NA	NA	NA
NM_001374828.1(ARID1B):c.5705A>G (p.Lys1902Arg)	ARID1B	K1849R, K1902R, K1069R, K1862R	not provided	Uncertain significance	criteria provided, single submitter	VCV001405316	6	157527611	6	157206477	1405316	1484113	NA	NC_000006.12:157206476:A:G	NA	NM_001374828.1	Lys1902Arg	Arg	missense	1902	1766	Lys	Arg	K	R	K1766R
NM_001374828.1(ARID1B):c.5707C>T (p.Gln1903Ter)	ARID1B	Q1780*, Q1070*, Q1850*, Q1863*, Q1903*	Coffin-Siris syndrome 1|not provided	Pathogenic	criteria provided, multiple submitters, no conflicts	VCV000280708	6	157527613	6	157206479	280708	264204	rs750447037	NC_000006.12:157206478:C:T	NA	NM_001374828.1	Gln1903Ter	Ter	termination	1903	1767	NA	NA	NA	NA	NA
NM_001374828.1(ARID1B):c.5726A>G (p.Lys1909Arg)	ARID1B	K1786R, K1076R, K1856R, K1869R, K1909R	Inborn genetic diseases	Uncertain significance	criteria provided, single submitter	VCV000589443	6	157527632	6	157206498	589443	579259	rs574141489	NC_000006.12:157206497:A:G	NA	NM_001374828.1	Lys1909Arg	Arg	missense	1909	1773	Lys	Arg	K	R	K1773R
NM_001374828.1(ARID1B):c.5733A>G (p.Pro1911=)	ARID1B	NA	not provided	Likely benign	criteria provided, single submitter	VCV001216873	6	157527639	6	157206505	1216873	1206853	NA	NC_000006.12:157206504:A:G	NA	NM_001374828.1	Pro1911=	=	synonymous	1911	1775	NA	NA	NA	NA	NA
NM_001374828.1(ARID1B):c.5750del (p.Lys1917fs)	ARID1B	K1084fs, K1864fs, K1877fs, K1917fs	not provided	Pathogenic	criteria provided, single submitter	VCV000817292	6	157527652	6	157206518	817292	805485	rs1583513716	NC_000006.12:157206517:AAAAA:AAAA	NA	NM_001374828.1	Lys1917fs	fs	frame_shift	1917	1781	NA	NA	NA	NA	NA
NM_001374828.1(ARID1B):c.5763_5766del (p.Phe1921fs)	ARID1B	F1088fs, F1868fs, F1881fs, F1921fs	not provided|Coffin-Siris syndrome 1	Pathogenic/Likely pathogenic	criteria provided, multiple submitters, no conflicts	VCV000434390	6	157527665 - 157527668	6	157206531 - 157206534	434390	428577	rs1554237269	NC_000006.12:157206530:TGTTTGTT:TGTT	NA	NM_001374828.1	Phe1921fs	fs	frame_shift	1921	1785	NA	NA	NA	NA	NA
NM_001374828.1(ARID1B):c.5767G>T (p.Val1923Phe)	ARID1B	V1800F, V1870F, V1883F, V1923F, V1090F, V1729F, V1840F	Inborn genetic diseases	Uncertain significance	criteria provided, single submitter	VCV001747260	6	157527673	6	157206539	1747260	1803011	NA	NC_000006.12:157206538:G:T	NA	NM_001374828.1	Val1923Phe	Phe	missense	1923	1787	Val	Phe	V	F	V1787F
NM_001374828.1(ARID1B):c.5773C>T (p.Arg1925Ter)	ARID1B	R1802*, R1092*, R1872*, R1885*, R1925*	not provided|Coffin-Siris syndrome 1|Inborn genetic diseases	Pathogenic	criteria provided, multiple submitters, no conflicts	VCV000210302	6	157527679	6	157206545	210302	207384	rs797045282	NC_000006.12:157206544:C:T	NA	NM_001374828.1	Arg1925Ter	Ter	termination	1925	1789	NA	NA	NA	NA	NA
NM_001374828.1(ARID1B):c.5774G>A (p.Arg1925Gln)	ARID1B	R1092Q, R1885Q, R1872Q, R1925Q	Coffin-Siris syndrome 1	Uncertain significance	criteria provided, single submitter	VCV000813557	6	157527680	6	157206546	813557	801821	rs751043203	NC_000006.12:157206545:G:A	NA	NM_001374828.1	Arg1925Gln	Gln	missense	1925	1789	Arg	Gln	R	Q	R1789Q
NM_001374828.1(ARID1B):c.5781del (p.Asp1927fs)	ARID1B	D1094fs, D1874fs, D1887fs, D1927fs	not provided	Pathogenic	criteria provided, single submitter	VCV000987355	6	157527687	6	157206553	987355	975185	rs1794468027	NC_000006.12:157206552:C:	NA	NM_001374828.1	Asp1927fs	fs	frame_shift	1927	1791	NA	NA	NA	NA	NA
NM_001374828.1(ARID1B):c.5789G>A (p.Gly1930Glu)	ARID1B	G1097E, G1736E, G1807E, G1847E, G1877E, G1890E, G1930E	not provided	Uncertain significance	criteria provided, single submitter	VCV001722058	6	157527695	6	157206561	1722058	1779776	NA	NC_000006.12:157206560:G:A	NA	NM_001374828.1	Gly1930Glu	Glu	missense	1930	1794	Gly	Glu	G	E	G1794E
NM_001374828.1(ARID1B):c.5816T>G (p.Leu1939Arg)	ARID1B	L1106R, L1886R, L1899R, L1939R	not provided	Uncertain significance	criteria provided, single submitter	VCV001306236	6	157527722	6	157206588	1306236	1297505	NA	NC_000006.12:157206587:T:G	NA	NM_001374828.1	Leu1939Arg	Arg	missense	1939	1803	Leu	Arg	L	R	L1803R
NM_001374828.1(ARID1B):c.5826G>A (p.Trp1942Ter)	ARID1B	W1109*, W1889*, W1902*, W1942*	not provided|Coffin-Siris syndrome 1	Pathogenic	criteria provided, multiple submitters, no conflicts	VCV000987393	6	157527732	6	157206598	987393	975186	rs1554237335	NC_000006.12:157206597:G:A	NA	NM_001374828.1	Trp1942Ter	Ter	termination	1942	1806	NA	NA	NA	NA	NA
NM_001374828.1(ARID1B):c.5827C>T (p.Gln1943Ter)	ARID1B	Q1110*, Q1890*, Q1903*, Q1943*	not provided	Pathogenic	criteria provided, single submitter	VCV001184906	6	157527733	6	157206599	1184906	1174815	NA	NC_000006.12:157206598:C:T	NA	NM_001374828.1	Gln1943Ter	Ter	termination	1943	1807	NA	NA	NA	NA	NA
NM_001374828.1(ARID1B):c.5831_5835del (p.Leu1944fs)	ARID1B	L1111fs, L1891fs, L1904fs, L1944fs	not provided	Likely pathogenic	criteria provided, single submitter	VCV000429647	6	157527735 - 157527739	6	157206601 - 157206605	429647	421581	rs1131691508	NC_000006.12:157206600:GCTCGGC:GC	NA	NM_001374828.1	Leu1944fs	fs	frame_shift	1944	1808	NA	NA	NA	NA	NA
NM_001374828.1(ARID1B):c.5833G>A (p.Gly1945Ser)	ARID1B	G1112S, G1905S, G1945S, G1892S	not provided	Uncertain significance	criteria provided, single submitter	VCV001366656	6	157527739	6	157206605	1366656	1337821	NA	NC_000006.12:157206604:G:A	NA	NM_001374828.1	Gly1945Ser	Ser	missense	1945	1809	Gly	Ser	G	S	G1809S
NM_001374828.1(ARID1B):c.5840del (p.Gly1947fs)	ARID1B	G1114fs, G1894fs, G1907fs, G1947fs	Neurodevelopmental delay|Coffin-Siris syndrome	Pathogenic	criteria provided, multiple submitters, no conflicts	VCV001172514	6	157527742	6	157206608	1172514	1161623	NA	NC_000006.12:157206607:GGGGG:GGGG	NA	NM_001374828.1	Gly1947fs	fs	frame_shift	1947	1811	NA	NA	NA	NA	NA
NM_001374828.1(ARID1B):c.5850C>T (p.Thr1950=)	ARID1B	NA	not provided	Likely benign	criteria provided, single submitter	VCV001186840	6	157527756	6	157206622	1186840	1176731	NA	NC_000006.12:157206621:C:T	NA	NM_001374828.1	Thr1950=	=	synonymous	1950	1814	NA	NA	NA	NA	NA
NM_001374828.1(ARID1B):c.5851G>A (p.Glu1951Lys)	ARID1B	E1828K, E1118K, E1898K, E1911K, E1951K	not specified|not provided	Uncertain significance	criteria provided, multiple submitters, no conflicts	VCV000632549	6	157527757	6	157206623	632549	620936	rs1451259945	NC_000006.12:157206622:G:A	NA	NM_001374828.1	Glu1951Lys	Lys	missense	1951	1815	Glu	Lys	E	K	E1815K
NM_001374828.1(ARID1B):c.5851G>T (p.Glu1951Ter)	ARID1B	E1868*, E1118*, E1898*, E1911*, E1951*	Coffin-Siris syndrome 1	Likely pathogenic	no assertion criteria provided	VCV000592129	6	157527757	6	157206623	592129	583100	rs1451259945	NC_000006.12:157206622:G:T	NA	NM_001374828.1	Glu1951Ter	Ter	termination	1951	1815	NA	NA	NA	NA	NA
NM_001374828.1(ARID1B):c.5896C>T (p.Arg1966Cys)	ARID1B	R1133C, R1913C, R1926C, R1966C	Coffin-Siris syndrome 1	Likely pathogenic	no assertion criteria provided	VCV001184820	6	157527802	6	157206668	1184820	1174747	NA	NC_000006.12:157206667:C:T	NA	NM_001374828.1	Arg1966Cys	Cys	missense	1966	1830	Arg	Cys	R	C	R1830C
NM_001374828.1(ARID1B):c.5897G>A (p.Arg1966His)	ARID1B	R1133H, R1772H, R1843H, R1883H, R1913H, R1926H, R1966H	not provided	Likely benign	criteria provided, single submitter	VCV001707369	6	157527803	6	157206669	1707369	1705678	NA	NC_000006.12:157206668:G:A	NA	NM_001374828.1	Arg1966His	His	missense	1966	1830	Arg	His	R	H	R1830H
NM_001374828.1(ARID1B):c.5897G>T (p.Arg1966Leu)	ARID1B	R1133L, R1913L, R1926L, R1966L	Coffin-Siris syndrome 1	Uncertain significance	criteria provided, single submitter	VCV000976389	6	157527803	6	157206669	976389	964269	rs758748419	NC_000006.12:157206668:G:T	NA	NM_001374828.1	Arg1966Leu	Leu	missense	1966	1830	Arg	Leu	R	L	R1830L
NM_001374828.1(ARID1B):c.5902C>T (p.Arg1968Cys)	ARID1B	R1135C, R1885C, R1915C, R1928C, R1968C	Neurodevelopmental delay	Uncertain significance	criteria provided, single submitter	VCV000689375	6	157527808	6	157206674	689375	676962	rs766931727	NC_000006.12:157206673:C:T	NA	NM_001374828.1	Arg1968Cys	Cys	missense	1968	1832	Arg	Cys	R	C	R1832C
NM_001374828.1(ARID1B):c.5903G>A (p.Arg1968His)	ARID1B	R1135H, R1915H, R1928H, R1968H	not provided	Likely benign	criteria provided, single submitter	VCV001610893	6	157527809	6	157206675	1610893	1585711	NA	NC_000006.12:157206674:G:A	NA	NM_001374828.1	Arg1968His	His	missense	1968	1832	Arg	His	R	H	R1832H
NM_001374828.1(ARID1B):c.5903del (p.Arg1968fs)	ARID1B	R1135fs, R1915fs, R1928fs, R1968fs	Coffin-Siris syndrome 1	Likely pathogenic	criteria provided, single submitter	VCV001320110	6	157527809	6	157206675	1320110	1310355	NA	NC_000006.12:157206674:G:	NA	NM_001374828.1	Arg1968fs	fs	frame_shift	1968	1832	NA	NA	NA	NA	NA
NM_001374828.1(ARID1B):c.5916dup (p.Ser1974fs)	ARID1B	S1141fs, S1921fs, S1934fs, S1974fs	not provided|Coffin-Siris syndrome 1	Pathogenic	criteria provided, multiple submitters, no conflicts	VCV000280569	6	157527816 - 157527817	6	157206682 - 157206683	280569	264206	rs35441529	NC_000006.12:157206682:CCCCCC:CCCCCCC	NA	NM_001374828.1	Ser1974fs	fs	frame_shift	1974	1838	NA	NA	NA	NA	NA
NM_001374828.1(ARID1B):c.5912C>T (p.Pro1971Leu)	ARID1B	P1138L, P1918L, P1931L, P1971L	Coffin-Siris syndrome 1	Uncertain significance	criteria provided, single submitter	VCV001030721	6	157527818	6	157206684	1030721	1016684	rs962264300	NC_000006.12:157206683:C:T	NA	NM_001374828.1	Pro1971Leu	Leu	missense	1971	1835	Pro	Leu	P	L	P1835L
NM_001374828.1(ARID1B):c.5914C>A (p.Pro1972Thr)	ARID1B	P1139T, P1919T, P1932T, P1972T	not provided	Likely benign	criteria provided, single submitter	VCV000445294	6	157527820	6	157206686	445294	438566	rs779490460	NC_000006.12:157206685:C:A	NA	NM_001374828.1	Pro1972Thr	Thr	missense	1972	1836	Pro	Thr	P	T	P1836T
NM_001374828.1(ARID1B):c.5915C>A (p.Pro1972His)	ARID1B	P1139H, P1932H, P1972H, P1919H	not provided	Uncertain significance	criteria provided, single submitter	VCV001510106	6	157527821	6	157206687	1510106	1442161	NA	NC_000006.12:157206686:C:A	NA	NM_001374828.1	Pro1972His	His	missense	1972	1836	Pro	His	P	H	P1836H
NM_001374828.1(ARID1B):c.5915C>G (p.Pro1972Arg)	ARID1B	P1849R, P1139R, P1919R, P1932R, P1972R	Inborn genetic diseases	Likely benign	criteria provided, single submitter	VCV000588347	6	157527821	6	157206687	588347	579296	rs202194222	NC_000006.12:157206686:C:G	NA	NM_001374828.1	Pro1972Arg	Arg	missense	1972	1836	Pro	Arg	P	R	P1836R
NM_001374828.1(ARID1B):c.5939_5942del (p.Lys1980fs)	ARID1B	K1147fs, K1927fs, K1940fs, K1980fs	not provided|Coffin-Siris syndrome 1|Inborn genetic diseases	Pathogenic	criteria provided, multiple submitters, no conflicts	VCV000280515	6	157527838 - 157527841	6	157206704 - 157206707	280515	264289	rs886041706	NC_000006.12:157206703:AGAAAGAAAGA:AGAAAGA	NA	NM_001374828.1	Lys1980fs	fs	frame_shift	1980	1844	NA	NA	NA	NA	NA
NM_001374828.1(ARID1B):c.5949A>G (p.Glu1983_Gly1984=)	ARID1B	NA	Inborn genetic diseases	Likely benign	criteria provided, single submitter	VCV001748422	6	157527855	6	157206721	1748422	1806670	NA	NC_000006.12:157206720:A:G	NA	NM_001374828.1	Glu1983_Gly1984=	=	synonymous	1983	1847	NA	NA	NA	NA	NA
NM_001374828.1(ARID1B):c.5955dup (p.Gly1986fs)	ARID1B	G1153fs, G1933fs, G1946fs, G1986fs	Inborn genetic diseases	Pathogenic	criteria provided, single submitter	VCV000589566	6	157527858 - 157527859	6	157206724 - 157206725	589566	579364	rs1562352435	NC_000006.12:157206724:AAA:AAAA	NA	NM_001374828.1	Gly1986fs	fs	frame_shift	1986	1850	NA	NA	NA	NA	NA
NM_001374828.1(ARID1B):c.5958C>T (p.Gly1986_Asp1987=)	ARID1B	NA	Inborn genetic diseases	Likely benign	criteria provided, single submitter	VCV001748458	6	157527864	6	157206730	1748458	1806706	NA	NC_000006.12:157206729:C:T	NA	NM_001374828.1	Gly1986_Asp1987=	=	synonymous	1986	1850	NA	NA	NA	NA	NA
NM_001374828.1(ARID1B):c.5968dup (p.Glu1990fs)	ARID1B	E1157fs, E1937fs, E1950fs, E1990fs	not provided	Likely pathogenic	criteria provided, single submitter	VCV000493446	6	157527873 - 157527874	6	157206739 - 157206740	493446	486409	rs1554237473	NC_000006.12:157206739:G:GG	NA	NM_001374828.1	Glu1990fs	fs	frame_shift	1990	1854	NA	NA	NA	NA	NA
NM_001374828.1(ARID1B):c.5976A>G (p.Gln1992=)	ARID1B	NA	Inborn genetic diseases	Likely benign	criteria provided, single submitter	VCV000588941	6	157527882	6	157206748	588941	579261	rs1303216691	NC_000006.12:157206747:A:G	NA	NM_001374828.1	Gln1992=	=	synonymous	1992	1856	NA	NA	NA	NA	NA
NM_001374828.1(ARID1B):c.5979G>C (p.Glu1993Asp)	ARID1B	E1160D, E1799D, E1870D, E1910D, E1940D, E1953D, E1993D	not provided	Uncertain significance	criteria provided, single submitter	VCV001717634	6	157527885	6	157206751	1717634	1774258	NA	NC_000006.12:157206750:G:C	NA	NM_001374828.1	Glu1993Asp	Asp	missense	1993	1857	Glu	Asp	E	D	E1857D
NM_001374828.1(ARID1B):c.5997C>G (p.Thr1999_Ile2000=)	ARID1B	NA	Inborn genetic diseases	Likely benign	criteria provided, single submitter	VCV001748722	6	157527903	6	157206769	1748722	1803175	NA	NC_000006.12:157206768:C:G	NA	NM_001374828.1	Thr1999_Ile2000=	=	synonymous	1999	1863	NA	NA	NA	NA	NA
NM_001374828.1(ARID1B):c.6001del (p.Asp2001fs)	ARID1B	D1168fs, D1878fs, D1948fs, D1961fs, D2001fs	Coffin-Siris syndrome 1	Pathogenic	no assertion criteria provided	VCV000031214	6	157527907	6	157206773	31214	40171	rs876657381	NC_000006.12:157206772:G:	NA	NM_001374828.1	Asp2001fs	fs	frame_shift	2001	1865	NA	NA	NA	NA	NA
NM_001374828.1(ARID1B):c.6014C>G (p.Ser2005Cys)	ARID1B	S1172C, S2005C, S1952C, S1965C	not provided	Uncertain significance	criteria provided, single submitter	VCV001358671	6	157527920	6	157206786	1358671	1360832	NA	NC_000006.12:157206785:C:G	NA	NM_001374828.1	Ser2005Cys	Cys	missense	2005	1869	Ser	Cys	S	C	S1869C
NM_001374828.1(ARID1B):c.6019C>T (p.Arg2007Trp)	ARID1B	R1884W, R1174W, R1954W, R1967W, R2007W	not specified	Likely benign	criteria provided, single submitter	VCV000434391	6	157527925	6	157206791	434391	428578	rs1377877762	NC_000006.12:157206790:C:T	NA	NM_001374828.1	Arg2007Trp	Trp	missense	2007	1871	Arg	Trp	R	W	R1871W
NM_001374828.1(ARID1B):c.6021G>T (p.Arg2007=)	ARID1B	NA	not provided	Likely benign	criteria provided, single submitter	VCV001176217	6	157527927	6	157206793	1176217	1165776	NA	NC_000006.12:157206792:G:T	NA	NM_001374828.1	Arg2007=	=	synonymous	2007	1871	NA	NA	NA	NA	NA
NM_001374828.1(ARID1B):c.6028del (p.Ala2010fs)	ARID1B	A1177fs, A1957fs, A1970fs, A2010fs	Coffin-Siris syndrome 1	Pathogenic	criteria provided, single submitter	VCV000982759	6	157527931	6	157206797	982759	970828	rs1794490994	NC_000006.12:157206796:GGGG:GGG	NA	NM_001374828.1	Ala2010fs	fs	frame_shift	2010	1874	NA	NA	NA	NA	NA
NM_001374828.1(ARID1B):c.6049C>T (p.Pro2017Ser)	ARID1B	P1894S, P1184S, P1964S, P1977S, P2017S	not specified|Coffin-Siris syndrome 1	Uncertain significance	criteria provided, multiple submitters, no conflicts	VCV000210303	6	157527955	6	157206821	210303	207385	rs774509236	NC_000006.12:157206820:C:T	NA	NM_001374828.1	Pro2017Ser	Ser	missense	2017	1881	Pro	Ser	P	S	P1881S
NM_001374828.1(ARID1B):c.6058del (p.Gln2020fs)	ARID1B	Q1187fs, Q1967fs, Q1980fs, Q2020fs	ARID1B-related BAFopathy	Pathogenic	criteria provided, single submitter	VCV001177315	6	157527961	6	157206827	1177315	1166644	NA	NC_000006.12:157206826:CCCC:CCC	NA	NM_001374828.1	Gln2020fs	fs	frame_shift	2020	1884	NA	NA	NA	NA	NA
NM_001374828.1(ARID1B):c.6063C>T (p.Thr2021=)	ARID1B	NA	not provided|Inborn genetic diseases|not specified	Likely benign	criteria provided, multiple submitters, no conflicts	VCV000434362	6	157527969	6	157206835	434362	428579	rs376113162	NC_000006.12:157206834:C:T	NA	NM_001374828.1	Thr2021=	=	synonymous	2021	1885	NA	NA	NA	NA	NA
NM_001374828.1(ARID1B):c.6072dup (p.Lys2025Ter)	ARID1B	K1192*, K1972*, K1985*, K2025*	Coffin-Siris syndrome 1|not provided	Pathogenic	criteria provided, multiple submitters, no conflicts	VCV000280727	6	157527977 - 157527978	6	157206843 - 157206844	280727	264208	rs886041878	NC_000006.12:157206843:T:TT	NA	NM_001374828.1	Lys2025Ter	Ter	termination	2025	1889	NA	NA	NA	NA	NA
NM_001374828.1(ARID1B):c.6085_6086del (p.Gly2029fs)	ARID1B	G1196fs, G1976fs, G1989fs, G2029fs	ARID1B-related BAFopathy	Pathogenic	criteria provided, single submitter	VCV001177316	6	157527991 - 157527992	6	157206857 - 157206858	1177316	1166645	NA	NC_000006.12:157206856:GG:	NA	NM_001374828.1	Gly2029fs	fs	frame_shift	2029	1893	NA	NA	NA	NA	NA
NM_001374828.1(ARID1B):c.6091C>T (p.Gln2031Ter)	ARID1B	Q1908*, Q1198*, Q1978*, Q1991*, Q2031*	not provided	Pathogenic	criteria provided, single submitter	VCV000452143	6	157527997	6	157206863	452143	443927	rs1554237606	NC_000006.12:157206862:C:T	NA	NM_001374828.1	Gln2031Ter	Ter	termination	2031	1895	NA	NA	NA	NA	NA
NM_001374828.1(ARID1B):c.6094del (p.Gln2032fs)	ARID1B	Q1199fs, Q1979fs, Q1992fs, Q2032fs	Coffin-Siris syndrome 1	Pathogenic	criteria provided, single submitter	VCV001320053	6	157528000	6	157206866	1320053	1310298	NA	NC_000006.12:157206865:C:	NA	NM_001374828.1	Gln2032fs	fs	frame_shift	2032	1896	NA	NA	NA	NA	NA
NM_001374828.1(ARID1B):c.6110G>A (p.Arg2037Gln)	ARID1B	R1914Q, R1204Q, R1984Q, R1997Q, R2037Q	Inborn genetic diseases|Coffin-Siris syndrome 1	Uncertain significance	criteria provided, multiple submitters, no conflicts	VCV000588801	6	157528016	6	157206882	588801	579236	rs751391187	NC_000006.12:157206881:G:A	NA	NM_001374828.1	Arg2037Gln	Gln	missense	2037	1901	Arg	Gln	R	Q	R1901Q
NM_001374828.1(ARID1B):c.6119A>G (p.Lys2040Arg)	ARID1B	K1207R, K1987R, K2000R, K2040R	not provided	Uncertain significance	criteria provided, single submitter	VCV001697035	6	157528025	6	157206891	1697035	1689431	NA	NC_000006.12:157206890:A:G	NA	NM_001374828.1	Lys2040Arg	Arg	missense	2040	1904	Lys	Arg	K	R	K1904R
NM_001374828.1(ARID1B):c.6124C>A (p.Leu2042Met)	ARID1B	L1919M, L1209M, L1989M, L2002M, L2042M	Inborn genetic diseases	Uncertain significance	criteria provided, single submitter	VCV000588202	6	157528030	6	157206896	588202	579369	rs1562352930	NC_000006.12:157206895:C:A	NA	NM_001374828.1	Leu2042Met	Met	missense	2042	1906	Leu	Met	L	M	L1906M
NM_001374828.1(ARID1B):c.6132C>T (p.Asp2044_Glu2045=)	ARID1B	NA	Inborn genetic diseases	Likely benign	criteria provided, single submitter	VCV001749501	6	157528038	6	157206904	1749501	1800529	NA	NC_000006.12:157206903:C:T	NA	NM_001374828.1	Asp2044_Glu2045=	=	synonymous	2044	1908	NA	NA	NA	NA	NA
NM_001374828.1(ARID1B):c.6144_6148del (p.Ser2048fs)	ARID1B	S1995fs, S2008fs, S1215fs, S2048fs	not provided	Pathogenic	criteria provided, single submitter	VCV000818083	6	157528047 - 157528051	6	157206913 - 157206917	818083	805486	rs1583515557	NC_000006.12:157206912:GAGCCGAG:GAG	NA	NM_001374828.1	Ser2048fs	fs	frame_shift	2048	1912	NA	NA	NA	NA	NA
NM_001374828.1(ARID1B):c.6145C>T (p.Arg2049Ter)	ARID1B	R1926*, R1913*, R1216*, R1996*, R2009*, R2049*	ARID1B-related BAFopathy|Coffin-Siris syndrome 1|Inborn genetic diseases|not provided	Pathogenic	criteria provided, multiple submitters, no conflicts	VCV000488678	6	157528051	6	157206917	488678	481755	rs1554237658	NC_000006.12:157206916:C:T	NA	NM_001374828.1	Arg2049Ter	Ter	termination	2049	1913	NA	NA	NA	NA	NA
NM_001374828.1(ARID1B):c.6150C>G (p.Asp2050Glu)	ARID1B	D1997E, D2050E, D1217E, D2010E	not provided	Uncertain significance	criteria provided, single submitter	VCV000871032	6	157528056	6	157206922	871032	859493	rs779936373	NC_000006.12:157206921:C:G	NA	NM_001374828.1	Asp2050Glu	Glu	missense	2050	1914	Asp	Glu	D	E	D1914E
NM_001374828.1(ARID1B):c.6171C>T (p.Ile2057=)	ARID1B	NA	Coffin-Siris syndrome 1|Inborn genetic diseases|not specified|not provided	Benign/Likely benign	criteria provided, multiple submitters, no conflicts	VCV000210304	6	157528077	6	157206943	210304	207386	rs142499766	NC_000006.12:157206942:C:T	NA	NM_001374828.1	Ile2057=	=	synonymous	2057	1921	NA	NA	NA	NA	NA
NM_001374828.1(ARID1B):c.6172G>A (p.Ala2058Thr)	ARID1B	A1225T, A2005T, A2018T, A2058T	Coffin-Siris syndrome 1	Uncertain significance	criteria provided, single submitter	VCV001032089	6	157528078	6	157206944	1032089	1020208	rs772464386	NC_000006.12:157206943:G:A	NA	NM_001374828.1	Ala2058Thr	Thr	missense	2058	1922	Ala	Thr	A	T	A1922T
NM_001374828.1(ARID1B):c.6174G>A (p.Ala2058_His2059=)	ARID1B	NA	Inborn genetic diseases	Likely benign	criteria provided, single submitter	VCV001749807	6	157528080	6	157206946	1749807	1810726	NA	NC_000006.12:157206945:G:A	NA	NM_001374828.1	Ala2058_His2059=	=	synonymous	2058	1922	NA	NA	NA	NA	NA
NM_001374828.1(ARID1B):c.6180G>A (p.Trp2060Ter)	ARID1B	W1937*, W1227*, W2007*, W2020*, W2060*	not provided	Pathogenic	criteria provided, single submitter	VCV000280651	6	157528086	6	157206952	280651	264288	rs886041819	NC_000006.12:157206951:G:A	NA	NM_001374828.1	Trp2060Ter	Ter	termination	2060	1924	NA	NA	NA	NA	NA
NM_001374828.1(ARID1B):c.6181C>T (p.Gln2061Ter)	ARID1B	Q1228*, Q2008*, Q2021*, Q2061*	Inborn genetic diseases	Pathogenic	criteria provided, single submitter	VCV000985914	6	157528087	6	157206953	985914	973524	rs1554237689	NC_000006.12:157206952:C:T	NA	NM_001374828.1	Gln2061Ter	Ter	termination	2061	1925	NA	NA	NA	NA	NA
NM_001374828.1(ARID1B):c.6193del (p.Ala2065fs)	ARID1B	A1232fs, A2012fs, A2025fs, A2065fs	Inborn genetic diseases	Pathogenic	criteria provided, single submitter	VCV000985846	6	157528098	6	157206964	985846	973525	rs1794509686	NC_000006.12:157206963:GG:G	NA	NM_001374828.1	Ala2065fs	fs	frame_shift	2065	1929	NA	NA	NA	NA	NA
NM_001374828.1(ARID1B):c.6199C>T (p.Arg2067Ter)	ARID1B	R1944*, R1234*, R2014*, R2027*, R2067*	Coffin-Siris syndrome 1|not provided	Pathogenic	criteria provided, multiple submitters, no conflicts	VCV000431136	6	157528105	6	157206971	431136	424649	rs1028186690	NC_000006.12:157206970:C:T	NA	NM_001374828.1	Arg2067Ter	Ter	termination	2067	1931	NA	NA	NA	NA	NA
NM_001374828.1(ARID1B):c.6200G>A (p.Arg2067Gln)	ARID1B	R1234Q, R2014Q, R2027Q, R2067Q	ARID1B-related disorder	Uncertain significance	criteria provided, single submitter	VCV001328174	6	157528106	6	157206972	1328174	1318792	NA	NC_000006.12:157206971:G:A	NA	NM_001374828.1	Arg2067Gln	Gln	missense	2067	1931	Arg	Gln	R	Q	R1931Q
NM_001374828.1(ARID1B):c.6224T>G (p.Val2075Gly)	ARID1B	V1242G, V1881G, V1952G, V1992G, V2022G, V2035G, V2075G	Coffin-Siris syndrome 1	Likely pathogenic	criteria provided, single submitter	VCV001806346	6	157528130	6	157206996	1806346	1863355	NA	NC_000006.12:157206995:T:G	NA	NM_001374828.1	Val2075Gly	Gly	missense	2075	1939	Val	Gly	V	G	V1939G
NM_001374828.1(ARID1B):c.6227G>A (p.Arg2076His)	ARID1B	R1243H, R2023H, R2036H, R2076H	not provided	Uncertain significance	criteria provided, single submitter	VCV001309958	6	157528133	6	157206999	1309958	1299333	NA	NC_000006.12:157206998:G:A	NA	NM_001374828.1	Arg2076His	His	missense	2076	1940	Arg	His	R	H	R1940H
NM_001374828.1(ARID1B):c.6236C>G (p.Ser2079Ter)	ARID1B	S1246*, S2026*, S2039*, S2079*	Coffin-Siris syndrome 1	Pathogenic	criteria provided, single submitter	VCV001343135	6	157528142	6	157207008	1343135	1334780	NA	NC_000006.12:157207007:C:G	NA	NM_001374828.1	Ser2079Ter	Ter	termination	2079	1943	NA	NA	NA	NA	NA
NM_001374828.1(ARID1B):c.6240C>T (p.Phe2080_Val2081=)	ARID1B	NA	Inborn genetic diseases	Likely benign	criteria provided, single submitter	VCV001750200	6	157528146	6	157207012	1750200	1807178	NA	NC_000006.12:157207011:C:T	NA	NM_001374828.1	Phe2080_Val2081=	=	synonymous	2080	1944	NA	NA	NA	NA	NA
NM_001374828.1(ARID1B):c.6254A>G (p.Asp2085Gly)	ARID1B	D1962G, D1252G, D2032G, D2045G, D2085G	Inborn genetic diseases	Uncertain significance	criteria provided, single submitter	VCV000589509	6	157528160	6	157207026	589509	579371	rs757294414	NC_000006.12:157207025:A:G	NA	NM_001374828.1	Asp2085Gly	Gly	missense	2085	1949	Asp	Gly	D	G	D1949G
NM_001374828.1(ARID1B):c.6258C>G (p.Ala2086=)	ARID1B	NA	not specified	Uncertain significance	criteria provided, single submitter	VCV000210305	6	157528164	6	157207030	210305	207387	rs781082506	NC_000006.12:157207029:C:G	NA	NM_001374828.1	Ala2086=	=	synonymous	2086	1950	NA	NA	NA	NA	NA
NM_001374828.1(ARID1B):c.6263T>C (p.Met2088Thr)	ARID1B	M2048T, M1255T, M1952T, M2035T, M2088T	Coffin-Siris syndrome 1|Marfanoid habitus and intellectual disability	Likely pathogenic	criteria provided, multiple submitters, no conflicts	VCV000689678	6	157528169	6	157207035	689678	677356	rs1583516082	NC_000006.12:157207034:T:C	NA	NM_001374828.1	Met2088Thr	Thr	missense	2088	1952	Met	Thr	M	T	M1952T
NM_001374828.1(ARID1B):c.6290T>C (p.Ile2097Thr)	ARID1B	I1264T, I2044T, I2057T, I2097T	not provided	Likely benign	criteria provided, single submitter	VCV001543321	6	157528196	6	157207062	1543321	1632778	NA	NC_000006.12:157207061:T:C	NA	NM_001374828.1	Ile2097Thr	Thr	missense	2097	1961	Ile	Thr	I	T	I1961T
NM_001374828.1(ARID1B):c.6291C>T (p.Ile2097=)	ARID1B	NA	Inborn genetic diseases|not specified|not provided|Coffin-Siris syndrome 1	Benign	criteria provided, multiple submitters, no conflicts	VCV000126336	6	157528197	6	157207063	126336	131868	rs112703040	NC_000006.12:157207062:C:T	NA	NM_001374828.1	Ile2097=	=	synonymous	2097	1961	NA	NA	NA	NA	NA
NM_001374828.1(ARID1B):c.6309del (p.Leu2104fs)	ARID1B	L1271fs, L2064fs, L2104fs, L2051fs	not provided	Pathogenic	criteria provided, single submitter	VCV000817862	6	157528214	6	157207080	817862	805487	rs1583516200	NC_000006.12:157207079:TT:T	NA	NM_001374828.1	Leu2104fs	fs	frame_shift	2104	1968	NA	NA	NA	NA	NA
NM_001374828.1(ARID1B):c.6318C>T (p.His2106=)	ARID1B	NA	not specified|not provided	Conflicting interpretations of pathogenicity	criteria provided, conflicting interpretations	VCV000444706	6	157528224	6	157207090	444706	438346	rs142416998	NC_000006.12:157207089:C:T	NA	NM_001374828.1	His2106=	=	synonymous	2106	1970	NA	NA	NA	NA	NA
NM_001374828.1(ARID1B):c.6319G>T (p.Glu2107Ter)	ARID1B	E1274*, E2054*, E2067*, E2107*	not provided	Likely pathogenic	no assertion criteria provided	VCV000191217	6	157528225	6	157207091	191217	189020	rs786205584	NC_000006.12:157207090:G:T	NA	NM_001374828.1	Glu2107Ter	Ter	termination	2107	1971	NA	NA	NA	NA	NA
NM_001374828.1(ARID1B):c.6323A>G (p.His2108Arg)	ARID1B	H1275R, H2055R, H2068R, H2108R	not provided	Uncertain significance	criteria provided, single submitter	VCV001312072	6	157528229	6	157207095	1312072	1302603	NA	NC_000006.12:157207094:A:G	NA	NM_001374828.1	His2108Arg	Arg	missense	2108	1972	His	Arg	H	R	H1972R
NM_001374828.1(ARID1B):c.6328G>T (p.Glu2110Ter)	ARID1B	E1277*, E2057*, E2070*, E2110*	See cases	Likely pathogenic	criteria provided, single submitter	VCV001690689	6	157528234	6	157207100	1690689	1683097	NA	NC_000006.12:157207099:G:T	NA	NM_001374828.1	Glu2110Ter	Ter	termination	2110	1974	NA	NA	NA	NA	NA
NM_001374828.1(ARID1B):c.6334_6335del (p.Lys2112fs)	ARID1B	K1279fs, K2059fs, K2072fs, K2112fs	not provided	Pathogenic	criteria provided, single submitter	VCV000524095	6	157528239 - 157528240	6	157207105 - 157207106	524095	514531	rs1554237785	NC_000006.12:157207104:AAA:A	NA	NM_001374828.1	Lys2112fs	fs	frame_shift	2112	1976	NA	NA	NA	NA	NA
NM_001374828.1(ARID1B):c.6337C>T (p.Arg2113Ter)	ARID1B	R1990*, R2030*, R1280*, R2060*, R2073*, R2113*	not provided|Torticollis|Joint hypermobility|Generalized hypotonia|Short stature|Global developmental delay|Dysphagia|Relative macrocephaly|Premature birth|Capillary hemangioma|Congenital talipes calcaneovalgus|Coffin-Siris syndrome 1	Pathogenic	criteria provided, multiple submitters, no conflicts	VCV000210306	6	157528243	6	157207109	210306	207388	rs797045283	NC_000006.12:157207108:C:T	NA	NM_001374828.1	Arg2113Ter	Ter	termination	2113	1977	NA	NA	NA	NA	NA
NM_001374828.1(ARID1B):c.6342A>T (p.Ala2114_Pro2115=)	ARID1B	NA	Inborn genetic diseases	Likely benign	criteria provided, single submitter	VCV001750795	6	157528248	6	157207114	1750795	1803945	NA	NC_000006.12:157207113:A:T	NA	NM_001374828.1	Ala2114_Pro2115=	=	synonymous	2114	1978	NA	NA	NA	NA	NA
NM_001374828.1(ARID1B):c.6344C>T (p.Pro2115Leu)	ARID1B	P1282L, P2062L, P2075L, P2115L	not provided	Uncertain significance	criteria provided, single submitter	VCV001312326	6	157528250	6	157207116	1312326	1301708	NA	NC_000006.12:157207115:C:T	NA	NM_001374828.1	Pro2115Leu	Leu	missense	2115	1979	Pro	Leu	P	L	P1979L
NM_001374828.1(ARID1B):c.6372G>A (p.Glu2124_Asp2125=)	ARID1B	NA	Inborn genetic diseases	Benign	criteria provided, single submitter	VCV001751033	6	157528278	6	157207144	1751033	1800762	NA	NC_000006.12:157207143:G:A	NA	NM_001374828.1	Glu2124_Asp2125=	=	synonymous	2124	1988	NA	NA	NA	NA	NA
NM_001374828.1(ARID1B):c.6377dup (p.Val2128fs)	ARID1B	V1295fs, V2075fs, V2088fs, V2128fs	Coffin-Siris syndrome 1	Pathogenic	no assertion criteria provided	VCV001323410	6	157528281 - 157528282	6	157207147 - 157207148	1323410	1313695	NA	NC_000006.12:157207147:AA:AAA	NA	NM_001374828.1	Val2128fs	fs	frame_shift	2128	1992	NA	NA	NA	NA	NA
NM_001374828.1(ARID1B):c.6387C>T (p.Ala2129_Cys2130=)	ARID1B	NA	not provided	Uncertain significance	criteria provided, single submitter	VCV001697106	6	157528293	6	157207159	1697106	1689501	NA	NC_000006.12:157207158:C:T	NA	NM_001374828.1	Ala2129_Cys2130=	=	synonymous	2129	1993	NA	NA	NA	NA	NA
NM_001374828.1(ARID1B):c.6404G>A (p.Trp2135Ter)	ARID1B	W1302*, W2082*, W2095*, W2135*	not provided	Likely pathogenic	criteria provided, single submitter	VCV000624274	6	157528310	6	157207176	624274	612733	rs1554237845	NC_000006.12:157207175:G:A	NA	NM_001374828.1	Trp2135Ter	Ter	termination	2135	1999	NA	NA	NA	NA	NA
NM_001374828.1(ARID1B):c.6408G>A (p.Trp2136Ter)	ARID1B	W2013*, W1303*, W2083*, W2096*, W2136*	Inborn genetic diseases	Pathogenic	criteria provided, single submitter	VCV000521515	6	157528314	6	157207180	521515	511645	rs1554237848	NC_000006.12:157207179:G:A	NA	NM_001374828.1	Trp2136Ter	Ter	termination	2136	2000	NA	NA	NA	NA	NA
NM_001374828.1(ARID1B):c.6412del (p.Asp2138fs)	ARID1B	D1305fs, D2085fs, D2098fs, D2138fs	ARID1B-related BAFopathy	Pathogenic	criteria provided, single submitter	VCV001177317	6	157528316	6	157207182	1177317	1166646	NA	NC_000006.12:157207181:GGG:GG	NA	NM_001374828.1	Asp2138fs	fs	frame_shift	2138	2002	NA	NA	NA	NA	NA
NM_001374828.1(ARID1B):c.6410G>A (p.Trp2137Ter)	ARID1B	W1304*, W2084*, W2097*, W2137*	ARID1B-related BAFopathy|not provided|Coffin-Siris syndrome 1	Pathogenic	criteria provided, multiple submitters, no conflicts	VCV000996787	6	157528316	6	157207182	996787	984498	rs1554237850	NC_000006.12:157207181:G:A	NA	NM_001374828.1	Trp2137Ter	Ter	termination	2137	2001	NA	NA	NA	NA	NA
NM_001374828.1(ARID1B):c.6441G>A (p.Thr2147=)	ARID1B	NA	not provided|Inborn genetic diseases	Likely benign	criteria provided, multiple submitters, no conflicts	VCV000588746	6	157528347	6	157207213	588746	579372	rs371980859	NC_000006.12:157207212:G:A	NA	NM_001374828.1	Thr2147=	=	synonymous	2147	2011	NA	NA	NA	NA	NA
NM_001374828.1(ARID1B):c.6443T>C (p.Leu2148Ser)	ARID1B	L1315S, L1954S, L2025S, L2065S, L2095S, L2108S, L2148S	not provided	Uncertain significance	criteria provided, single submitter	VCV001722128	6	157528349	6	157207215	1722128	1776990	NA	NC_000006.12:157207214:T:C	NA	NM_001374828.1	Leu2148Ser	Ser	missense	2148	2012	Leu	Ser	L	S	L2012S
NM_001374828.1(ARID1B):c.6449C>T (p.Thr2150Met)	ARID1B	T1317M, T2097M, T2110M, T2150M	not provided	Uncertain significance	criteria provided, single submitter	VCV001309415	6	157528355	6	157207221	1309415	1300114	NA	NC_000006.12:157207220:C:T	NA	NM_001374828.1	Thr2150Met	Met	missense	2150	2014	Thr	Met	T	M	T2014M
NM_001374828.1(ARID1B):c.6450G>A (p.Thr2150=)	ARID1B	NA	not provided	Likely benign	criteria provided, single submitter	VCV001299057	6	157528356	6	157207222	1299057	1288919	NA	NC_000006.12:157207221:G:A	NA	NM_001374828.1	Thr2150=	=	synonymous	2150	2014	NA	NA	NA	NA	NA
NM_001374828.1(ARID1B):c.6459C>T (p.Asn2153=)	ARID1B	NA	Inborn genetic diseases	Likely benign	criteria provided, single submitter	VCV000588284	6	157528365	6	157207231	588284	579241	rs939615492	NC_000006.12:157207230:C:T	NA	NM_001374828.1	Asn2153=	=	synonymous	2153	2017	NA	NA	NA	NA	NA
NM_001374828.1(ARID1B):c.6461T>C (p.Ile2154Thr)	ARID1B	I1321T, I2101T, I2114T, I2154T	not provided	Likely pathogenic	criteria provided, single submitter	VCV001254408	6	157528367	6	157207233	1254408	1244342	NA	NC_000006.12:157207232:T:C	NA	NM_001374828.1	Ile2154Thr	Thr	missense	2154	2018	Ile	Thr	I	T	I2018T
NM_001374828.1(ARID1B):c.6464C>T (p.Ser2155Phe)	ARID1B	S2032F, S1322F, S2102F, S2115F, S2155F	not provided	Likely pathogenic	criteria provided, single submitter	VCV000265517	6	157528370	6	157207236	265517	259840	rs886039594	NC_000006.12:157207235:C:T	NA	NM_001374828.1	Ser2155Phe	Phe	missense	2155	2019	Ser	Phe	S	F	S2019F
NM_001374828.1(ARID1B):c.6465C>T (p.Ser2155_Gly2156=)	ARID1B	NA	Inborn genetic diseases	Likely benign	criteria provided, single submitter	VCV001751528	6	157528371	6	157207237	1751528	1811149	NA	NC_000006.12:157207236:C:T	NA	NM_001374828.1	Ser2155_Gly2156=	=	synonymous	2155	2019	NA	NA	NA	NA	NA
NM_001374828.1(ARID1B):c.6469C>T (p.Gln2157Ter)	ARID1B	Q1324*, Q2104*, Q2117*, Q2157*	Coffin-Siris syndrome 1	Pathogenic	criteria provided, single submitter	VCV000224135	6	157528375	6	157207241	224135	225865	rs869312697	NC_000006.12:157207240:C:T	NA	NM_001374828.1	Gln2157Ter	Ter	termination	2157	2021	NA	NA	NA	NA	NA
NM_001374828.1(ARID1B):c.6486T>C (p.Ala2162=)	ARID1B	NA	not provided	Likely benign	criteria provided, single submitter	VCV001658961	6	157528392	6	157207258	1658961	1640506	NA	NC_000006.12:157207257:T:C	NA	NM_001374828.1	Ala2162=	=	synonymous	2162	2026	NA	NA	NA	NA	NA
NM_001374828.1(ARID1B):c.6489_6499delinsGACTTG (p.Tyr2163_Ile2167delinsTer)	ARID1B	NA	not provided	Pathogenic	criteria provided, single submitter	VCV000280464	6	157528395 - 157528405	6	157207261 - 157207271	280464	264291	rs886041665	NC_000006.12:157207260:CACGGAAAGCA:GACTTG	NA	NM_001374828.1	Tyr2163_Ile2167delinsTer	delinsTer	termination	2163	2027	NA	NA	NA	NA	NA
NM_001374828.1(ARID1B):c.6493G>A (p.Glu2165Lys)	ARID1B	E2042K, E1332K, E2112K, E2125K, E2165K	not provided	Likely pathogenic	criteria provided, single submitter	VCV000420932	6	157528399	6	157207265	420932	406843	rs1064794799	NC_000006.12:157207264:G:A	NA	NM_001374828.1	Glu2165Lys	Lys	missense	2165	2029	Glu	Lys	E	K	E2029K
NM_001374828.1(ARID1B):c.6497dup (p.Ser2166fs)	ARID1B	S1333fs, S2113fs, S2126fs, S2166fs	Coffin-Siris syndrome 1	Pathogenic	no assertion criteria provided	VCV001164017	6	157528402 - 157528403	6	157207268 - 157207269	1164017	1153023	NA	NC_000006.12:157207268:G:GG	NA	NM_001374828.1	Ser2166fs	fs	frame_shift	2166	2030	NA	NA	NA	NA	NA
NM_001374828.1(ARID1B):c.6497G>A (p.Ser2166Asn)	ARID1B	S1333N, S1972N, S2043N, S2083N, S2113N, S2126N, S2166N	not provided	Uncertain significance	criteria provided, single submitter	VCV001713985	6	157528403	6	157207269	1713985	1773256	NA	NC_000006.12:157207268:G:A	NA	NM_001374828.1	Ser2166Asn	Asn	missense	2166	2030	Ser	Asn	S	N	S2030N
NM_001374828.1(ARID1B):c.6499A>C (p.Ile2167Leu)	ARID1B	I2114L, I2127L, I1334L, I2167L	not provided	Uncertain significance	criteria provided, single submitter	VCV001419460	6	157528405	6	157207271	1419460	1387139	NA	NC_000006.12:157207270:A:C	NA	NM_001374828.1	Ile2167Leu	Leu	missense	2167	2031	Ile	Leu	I	L	I2031L
NM_001374828.1(ARID1B):c.6529C>T (p.His2177Tyr)	ARID1B	H1344Y, H1983Y, H2054Y, H2094Y, H2124Y, H2137Y, H2177Y	Coffin-Siris syndrome 1	Uncertain significance	criteria provided, single submitter	VCV001804979	6	157528435	6	157207301	1804979	1861994	NA	NC_000006.12:157207300:C:T	NA	NM_001374828.1	His2177Tyr	Tyr	missense	2177	2041	His	Tyr	H	Y	H2041Y
NM_001374828.1(ARID1B):c.6530A>G (p.His2177Arg)	ARID1B	H1344R, H2124R, H2137R, H2177R	not provided	Uncertain significance	criteria provided, single submitter	VCV001312271	6	157528436	6	157207302	1312271	1301653	NA	NC_000006.12:157207301:A:G	NA	NM_001374828.1	His2177Arg	Arg	missense	2177	2041	His	Arg	H	R	H2041R
NM_001374828.1(ARID1B):c.6567del (p.Pro2191fs)	ARID1B	P1358fs, P2138fs, P2151fs, P2191fs	ARID1B-related BAFopathy	Pathogenic	criteria provided, single submitter	VCV001177331	6	157528471	6	157207337	1177331	1166647	NA	NC_000006.12:157207336:CCC:CC	NA	NM_001374828.1	Pro2191fs	fs	frame_shift	2191	2055	NA	NA	NA	NA	NA
NM_001374828.1(ARID1B):c.6587A>C (p.Asn2196Thr)	ARID1B	N2073T, N1363T, N2143T, N2156T, N2196T	Inborn genetic diseases	Uncertain significance	criteria provided, single submitter	VCV000589546	6	157528493	6	157207359	589546	579379	rs1430704414	NC_000006.12:157207358:A:C	NA	NM_001374828.1	Asn2196Thr	Thr	missense	2196	2060	Asn	Thr	N	T	N2060T
NM_001374828.1(ARID1B):c.6590C>T (p.Ser2197Leu)	ARID1B	S1364L, S2144L, S2157L, S2197L	not specified	Uncertain significance	criteria provided, single submitter	VCV001336371	6	157528496	6	157207362	1336371	1327382	NA	NC_000006.12:157207361:C:T	NA	NM_001374828.1	Ser2197Leu	Leu	missense	2197	2061	Ser	Leu	S	L	S2061L
NM_001374828.1(ARID1B):c.6592G>T (p.Val2198Phe)	ARID1B	V1365F, V2145F, V2198F, V2158F	Coffin-Siris syndrome 1	Uncertain significance	criteria provided, single submitter	VCV000932092	6	157528498	6	157207364	932092	919013	rs1794548648	NC_000006.12:157207363:G:T	NA	NM_001374828.1	Val2198Phe	Phe	missense	2198	2062	Val	Phe	V	F	V2062F
NM_001374828.1(ARID1B):c.6599C>A (p.Ser2200Ter)	ARID1B	S1367*, S2147*, S2160*, S2200*	Inborn genetic diseases	Likely pathogenic	criteria provided, single submitter	VCV000985586	6	157528505	6	157207371	985586	973526	rs1554237979	NC_000006.12:157207370:C:A	NA	NM_001374828.1	Ser2200Ter	Ter	termination	2200	2064	NA	NA	NA	NA	NA
NM_001374828.1(ARID1B):c.6600G>A (p.Ser2200_Pro2201=)	ARID1B	NA	Inborn genetic diseases	Likely benign	criteria provided, single submitter	VCV001752342	6	157528506	6	157207372	1752342	1804197	NA	NC_000006.12:157207371:G:A	NA	NM_001374828.1	Ser2200_Pro2201=	=	synonymous	2200	2064	NA	NA	NA	NA	NA
NM_001374828.1(ARID1B):c.6600G>C (p.Ser2200=)	ARID1B	NA	not provided	Likely benign	criteria provided, single submitter	VCV001582000	6	157528506	6	157207372	1582000	1653961	NA	NC_000006.12:157207371:G:C	NA	NM_001374828.1	Ser2200=	=	synonymous	2200	2064	NA	NA	NA	NA	NA
NM_001374828.1(ARID1B):c.6608_6609del (p.Arg2203fs)	ARID1B	R1370fs, R2150fs, R2163fs, R2203fs	Coffin-Siris syndrome 1	Pathogenic	criteria provided, single submitter	VCV000981926	6	157528511 - 157528512	6	157207377 - 157207378	981926	970011	rs1794549840	NC_000006.12:157207376:AGAGA:AGA	NA	NM_001374828.1	Arg2203fs	fs	frame_shift	2203	2067	NA	NA	NA	NA	NA
NM_001374828.1(ARID1B):c.6617T>C (p.Leu2206Pro)	ARID1B	L1373P, L2153P, L2166P, L2206P	Coffin-Siris syndrome 1	Likely pathogenic	criteria provided, single submitter	VCV000974620	6	157528523	6	157207389	974620	962916	rs1794550318	NC_000006.12:157207388:T:C	NA	NM_001374828.1	Leu2206Pro	Pro	missense	2206	2070	Leu	Pro	L	P	L2070P
NM_001374828.1(ARID1B):c.6623_6650dup (p.Asn2217_Asn2218insProLeuTer)	ARID1B	NA	Coffin-Siris syndrome 1	Pathogenic	criteria provided, single submitter	VCV000488470	6	157528527 - 157528528	6	157207393 - 157207394	488470	481338	rs1554237992	NC_000006.12:157207393:ACCCTCTGTAAACTCAGTATCCAGGACAA:ACCCTCTGTAAACTCAGTATCCAGGACAACCCTCTGTAAACTCAGTATCCAGGACAA	NA	NM_001374828.1	Asn2217_Asn2218insProLeuTer	insProLeuTer	termination	2217	2081	NA	NA	NA	NA	NA
NM_001374828.1(ARID1B):c.6624_6625del (p.Leu2209_Cys2210insTer)	ARID1B	NA	Coffin-Siris syndrome 1	Pathogenic	no assertion criteria provided	VCV000267263	6	157528529 - 157528530	6	157207395 - 157207396	267263	262265	rs886040958	NC_000006.12:157207394:CCC:C	NA	NM_001374828.1	Leu2209_Cys2210insTer	insTer	termination	2209	2073	NA	NA	NA	NA	NA
NM_001374828.1(ARID1B):c.6626T>G (p.Leu2209Arg)	ARID1B	L2086R, L1376R, L2156R, L2169R, L2209R	not specified	Uncertain significance	criteria provided, single submitter	VCV000434392	6	157528532	6	157207398	434392	428580	rs1554237999	NC_000006.12:157207397:T:G	NA	NM_001374828.1	Leu2209Arg	Arg	missense	2209	2073	Leu	Arg	L	R	L2073R
NM_001374828.1(ARID1B):c.6641T>C (p.Ile2214Thr)	ARID1B	I1381T, I2161T, I2174T, I2214T	not provided	Likely benign	criteria provided, single submitter	VCV000235272	6	157528547	6	157207413	235272	236959	rs878852997	NC_000006.12:157207412:T:C	NA	NM_001374828.1	Ile2214Thr	Thr	missense	2214	2078	Ile	Thr	I	T	I2078T
NM_001374828.1(ARID1B):c.6650A>G (p.Asn2217Ser)	ARID1B	N1384S, N2023S, N2094S, N2134S, N2164S, N2177S, N2217S	not provided	Uncertain significance	criteria provided, single submitter	VCV001803649	6	157528556	6	157207422	1803649	1860676	NA	NC_000006.12:157207421:A:G	NA	NM_001374828.1	Asn2217Ser	Ser	missense	2217	2081	Asn	Ser	N	S	N2081S
NM_001374828.1(ARID1B):c.6663G>C (p.Leu2221=)	ARID1B	NA	Inborn genetic diseases	Likely benign	criteria provided, single submitter	VCV000589777	6	157528569	6	157207435	589777	579382	rs1562354325	NC_000006.12:157207434:G:C	NA	NM_001374828.1	Leu2221=	=	synonymous	2221	2085	NA	NA	NA	NA	NA
NM_001374828.1(ARID1B):c.6677C>T (p.Pro2226Leu)	ARID1B	P1393L, P2032L, P2103L, P2143L, P2173L, P2186L, P2226L	not provided	Uncertain significance	criteria provided, single submitter	VCV001800650	6	157528583	6	157207449	1800650	1857939	NA	NC_000006.12:157207448:C:T	NA	NM_001374828.1	Pro2226Leu	Leu	missense	2226	2090	Pro	Leu	P	L	P2090L
NM_001374828.1(ARID1B):c.6691C>T (p.Gln2231Ter)	ARID1B	Q2108*, Q1398*, Q2178*, Q2191*, Q2231*	ARID1B-related BAFopathy|Inborn genetic diseases|Coffin-Siris syndrome 1	Pathogenic	criteria provided, multiple submitters, no conflicts	VCV000521375	6	157528597	6	157207463	521375	511646	rs1554238035	NC_000006.12:157207462:C:T	NA	NM_001374828.1	Gln2231Ter	Ter	termination	2231	2095	NA	NA	NA	NA	NA
NM_001374828.1(ARID1B):c.6711A>G (p.Thr2237=)	ARID1B	NA	Inborn genetic diseases	Likely benign	criteria provided, single submitter	VCV000589471	6	157528617	6	157207483	589471	579299	rs147679171	NC_000006.12:157207482:A:G	NA	NM_001374828.1	Thr2237=	=	synonymous	2237	2101	NA	NA	NA	NA	NA
NM_001374828.1(ARID1B):c.6716_6719del (p.Val2239fs)	ARID1B	V1406fs, V2186fs, V2199fs, V2239fs	not provided	Likely pathogenic	criteria provided, single submitter	VCV000988441	6	157528618 - 157528621	6	157207484 - 157207487	988441	976281	rs1794555916	NC_000006.12:157207483:TTAGTTAG:TTAG	NA	NM_001374828.1	Val2239fs	fs	frame_shift	2239	2103	NA	NA	NA	NA	NA
NM_001374828.1(ARID1B):c.6713T>G (p.Leu2238Ter)	ARID1B	L1405*, L2044*, L2155*, L2185*, L2198*, L2115*, L2238*	Inborn genetic diseases	Pathogenic	criteria provided, single submitter	VCV001752966	6	157528619	6	157207485	1752966	1801398	NA	NC_000006.12:157207484:T:G	NA	NM_001374828.1	Leu2238Ter	Ter	termination	2238	2102	NA	NA	NA	NA	NA
NM_001374828.1(ARID1B):c.6724G>A (p.Val2242Ile)	ARID1B	V1409I, V2189I, V2202I, V2242I	not provided	Uncertain significance	criteria provided, single submitter	VCV001335653	6	157528630	6	157207496	1335653	1326624	NA	NC_000006.12:157207495:G:A	NA	NM_001374828.1	Val2242Ile	Ile	missense	2242	2106	Val	Ile	V	I	V2106I
NM_001374828.1(ARID1B):c.6726_6730dup (p.Asp2244fs)	ARID1B	D1411fs, D2191fs, D2204fs, D2244fs	not provided	Likely pathogenic	criteria provided, single submitter	VCV001695173	6	157528631 - 157528632	6	157207497 - 157207498	1695173	1687602	NA	NC_000006.12:157207497:TGGGG:TGGGGTGGGG	NA	NM_001374828.1	Asp2244fs	fs	frame_shift	2244	2108	NA	NA	NA	NA	NA
NM_001374828.1(ARID1B):c.6726del (p.Asp2244fs)	ARID1B	D2121fs, D1411fs, D2191fs, D2204fs, D2244fs	dysmorphy|intellectual deficiency	Likely pathogenic	no assertion criteria provided	VCV000374240	6	157528631	6	157207497	374240	361127	rs1057519002	NC_000006.12:157207496:TT:T	NA	NM_001374828.1	Asp2244fs	fs	frame_shift	2244	2108	NA	NA	NA	NA	NA
NM_001374828.1(ARID1B):c.6730del (p.Asp2244fs)	ARID1B	D1411fs, D2204fs, D2244fs, D2191fs	not provided	Pathogenic	criteria provided, single submitter	VCV000916353	6	157528633	6	157207499	916353	904480	rs1794557198	NC_000006.12:157207498:GGGG:GGG	NA	NM_001374828.1	Asp2244fs	fs	frame_shift	2244	2108	NA	NA	NA	NA	NA
NM_001374828.1(ARID1B):c.6751C>T (p.Arg2251Ter)	ARID1B	R2128*, R1418*, R2198*, R2211*, R2251*	not provided|Coffin-Siris syndrome 1|Inborn genetic diseases	Pathogenic	criteria provided, multiple submitters, no conflicts	VCV000448984	6	157528657	6	157207523	448984	443928	rs1554238072	NC_000006.12:157207522:C:T	NA	NM_001374828.1	Arg2251Ter	Ter	termination	2251	2115	NA	NA	NA	NA	NA
NM_001374828.1(ARID1B):c.6768G>A (p.Ala2256_Leu2257=)	ARID1B	NA	Inborn genetic diseases	Likely benign	criteria provided, single submitter	VCV001753261	6	157528674	6	157207540	1753261	1811585	NA	NC_000006.12:157207539:G:A	NA	NM_001374828.1	Ala2256_Leu2257=	=	synonymous	2256	2120	NA	NA	NA	NA	NA
NM_001374828.1(ARID1B):c.6775T>C (p.Ser2259Pro)	ARID1B	S2136P, S1426P, S2206P, S2219P, S2259P	not provided	Likely pathogenic	criteria provided, single submitter	VCV000384093	6	157528681	6	157207547	384093	368990	rs1057521854	NC_000006.12:157207546:T:C	NA	NM_001374828.1	Ser2259Pro	Pro	missense	2259	2123	Ser	Pro	S	P	S2123P
NM_001374828.1(ARID1B):c.6777G>A (p.Ser2259=)	ARID1B	NA	not provided	Benign	criteria provided, single submitter	VCV001258407	6	157528683	6	157207549	1258407	1247901	NA	NC_000006.12:157207548:G:A	NA	NM_001374828.1	Ser2259=	=	synonymous	2259	2123	NA	NA	NA	NA	NA
NM_001374828.1(ARID1B):c.6784G>A (p.Ala2262Thr)	ARID1B	A1429T, A2209T, A2222T, A2262T	Coffin-Siris syndrome 1	Uncertain significance	criteria provided, single submitter	VCV001029468	6	157528690	6	157207556	1029468	1016685	rs1413279513	NC_000006.12:157207555:G:A	NA	NM_001374828.1	Ala2262Thr	Thr	missense	2262	2126	Ala	Thr	A	T	A2126T
NM_001374828.1(ARID1B):c.6793G>A (p.Asp2265Asn)	ARID1B	D1432N, D2212N, D2225N, D2265N	not specified	Likely benign	criteria provided, single submitter	VCV001686396	6	157528699	6	157207565	1686396	1678404	NA	NC_000006.12:157207564:G:A	NA	NM_001374828.1	Asp2265Asn	Asn	missense	2265	2129	Asp	Asn	D	N	D2129N
NM_001374828.1(ARID1B):c.6796G>A (p.Ala2266Thr)	ARID1B	A2143T, A1433T, A2213T, A2226T, A2266T	not specified	Likely benign	criteria provided, single submitter	VCV000434363	6	157528702	6	157207568	434363	428581	rs530084903	NC_000006.12:157207567:G:A	NA	NM_001374828.1	Ala2266Thr	Thr	missense	2266	2130	Ala	Thr	A	T	A2130T
NM_001374828.1(ARID1B):c.6823del (p.Gln2275fs)	ARID1B	Q2222fs, Q1442fs, Q2275fs, Q2235fs	Intellectual disability	Pathogenic	no assertion criteria provided	VCV000973143	6	157528729	6	157207595	973143	961449	rs1794563443	NC_000006.12:157207594:C:	NA	NM_001374828.1	Gln2275fs	fs	frame_shift	2275	2139	NA	NA	NA	NA	NA
NM_001374828.1(ARID1B):c.6823C>T (p.Gln2275Ter)	ARID1B	Q2152*, Q1442*, Q2222*, Q2235*, Q2275*	Inborn genetic diseases	Pathogenic	criteria provided, single submitter	VCV000521176	6	157528729	6	157207595	521176	511647	rs1554238093	NC_000006.12:157207594:C:T	NA	NM_001374828.1	Gln2275Ter	Ter	termination	2275	2139	NA	NA	NA	NA	NA
NM_001374828.1(ARID1B):c.6832_6842del (p.Ser2278fs)	ARID1B	S1445fs, S2155fs, S2225fs, S2238fs, S2278fs	Coffin-Siris syndrome 1	Pathogenic	no assertion criteria provided	VCV000031209	6	157528737 - 157528747	6	157207603 - 157207613	31209	40166	rs876657379	NC_000006.12:157207602:AAGCATTGGAAA:A	NA	NM_001374828.1	Ser2278fs	fs	frame_shift	2278	2142	NA	NA	NA	NA	NA
NM_001374828.1(ARID1B):c.6834C>G (p.Ser2278Arg)	ARID1B	S1445R, S2225R, S2238R, S2278R	Coffin-Siris syndrome 1	Uncertain significance	criteria provided, single submitter	VCV000992656	6	157528740	6	157207606	992656	980584	rs1794564510	NC_000006.12:157207605:C:G	NA	NM_001374828.1	Ser2278Arg	Arg	missense	2278	2142	Ser	Arg	S	R	S2142R
NM_001374828.1(ARID1B):c.6835A>C (p.Ile2279Leu)	ARID1B	I1446L, I2226L, I2239L, I2279L	not provided	Uncertain significance	criteria provided, single submitter	VCV001305003	6	157528741	6	157207607	1305003	1295278	NA	NC_000006.12:157207606:A:C	NA	NM_001374828.1	Ile2279Leu	Leu	missense	2279	2143	Ile	Leu	I	L	I2143L
NM_001374828.1(ARID1B):c.6842del (p.Asn2281fs)	ARID1B	N1448fs, N2228fs, N2241fs, N2281fs	Coffin-Siris syndrome 1	Likely pathogenic	criteria provided, single submitter	VCV000635084	6	157528746	6	157207612	635084	622884	rs1562354784	NC_000006.12:157207611:AAA:AA	NA	NM_001374828.1	Asn2281fs	fs	frame_shift	2281	2145	NA	NA	NA	NA	NA
NM_001374828.1(ARID1B):c.6867_6877del (p.Val2290fs)	ARID1B	V1457fs, V2237fs, V2250fs, V2290fs	not provided	Pathogenic	criteria provided, single submitter	VCV000419478	6	157528768 - 157528778	6	157207634 - 157207644	419478	406844	rs1064793899	NC_000006.12:157207633:GATGGGGTCACGATGG:GATGG	NA	NM_001374828.1	Val2290fs	fs	frame_shift	2290	2154	NA	NA	NA	NA	NA
NM_001374828.1(ARID1B):c.6873dup (p.Met2292fs)	ARID1B	M1459fs, M2239fs, M2252fs, M2292fs	Coffin-Siris syndrome 1	Likely pathogenic	criteria provided, single submitter	VCV001687160	6	157528778 - 157528779	6	157207644 - 157207645	1687160	1679453	NA	NC_000006.12:157207644:G:GG	NA	NM_001374828.1	Met2292fs	fs	frame_shift	2292	2156	NA	NA	NA	NA	NA
NM_001374828.1(ARID1B):c.6872C>T (p.Thr2291Met)	ARID1B	T1458M, T2238M, T2251M, T2291M	not provided	Uncertain significance	criteria provided, single submitter	VCV001314148	6	157528778	6	157207644	1314148	1304409	NA	NC_000006.12:157207643:C:T	NA	NM_001374828.1	Thr2291Met	Met	missense	2291	2155	Thr	Met	T	M	T2155M
NM_001374828.1(ARID1B):c.6873G>A (p.Thr2291=)	ARID1B	NA	not specified	Likely benign	criteria provided, single submitter	VCV000434364	6	157528779	6	157207645	434364	428582	rs377350616	NC_000006.12:157207644:G:A	NA	NM_001374828.1	Thr2291=	=	synonymous	2291	2155	NA	NA	NA	NA	NA
NM_001374828.1(ARID1B):c.6888G>C (p.Gln2296His)	ARID1B	Q2173H, Q1463H, Q2243H, Q2256H, Q2296H	not provided	Uncertain significance	criteria provided, single submitter	VCV000386787	6	157528794	6	157207660	386787	370263	rs1057522604	NC_000006.12:157207659:G:C	NA	NM_001374828.1	Gln2296His	His	missense	2296	2160	Gln	His	Q	H	Q2160H
NM_001374828.1(ARID1B):c.6895del (p.Gln2299fs)	ARID1B	Q1466fs, Q2246fs, Q2259fs, Q2299fs	Rare genetic intellectual disability	Likely pathogenic	no assertion criteria provided	VCV000978388	6	157528800	6	157207666	978388	966513	rs1794569741	NC_000006.12:157207665:CC:C	NA	NM_001374828.1	Gln2299fs	fs	frame_shift	2299	2163	NA	NA	NA	NA	NA
NM_001374828.1(ARID1B):c.6895C>A (p.Gln2299Lys)	ARID1B	Q1466K, Q2105K, Q2176K, Q2216K, Q2246K, Q2259K, Q2299K	not provided	Uncertain significance	criteria provided, single submitter	VCV001722237	6	157528801	6	157207667	1722237	1777099	NA	NC_000006.12:157207666:C:A	NA	NM_001374828.1	Gln2299Lys	Lys	missense	2299	2163	Gln	Lys	Q	K	Q2163K
NM_001374828.1(ARID1B):c.6895C>T (p.Gln2299Ter)	ARID1B	Q2176*, Q1466*, Q2246*, Q2259*, Q2299*	Coffin-Siris syndrome 1	Likely pathogenic	no assertion criteria provided	VCV000438283	6	157528801	6	157207667	438283	431913	rs758120346	NC_000006.12:157207666:C:T	NA	NM_001374828.1	Gln2299Ter	Ter	termination	2299	2163	NA	NA	NA	NA	NA
NM_001374828.1(ARID1B):c.6896del (p.Gln2299fs)	ARID1B	Q2246fs, Q2259fs, Q1466fs, Q2299fs	Coffin-Siris syndrome 1	Pathogenic	criteria provided, single submitter	VCV000802287	6	157528802	6	157207668	802287	790605	rs1583518354	NC_000006.12:157207667:A:	NA	NM_001374828.1	Gln2299fs	fs	frame_shift	2299	2163	NA	NA	NA	NA	NA
NM_001374828.1(ARID1B):c.6898dup (p.His2300fs)	ARID1B	H2260fs, H2247fs, H1467fs, H2300fs	Coffin-Siris syndrome 1	Pathogenic	criteria provided, single submitter	VCV000931491	6	157528803 - 157528804	6	157207669 - 157207670	931491	919014	rs1794570475	NC_000006.12:157207669:C:CC	NA	NM_001374828.1	His2300fs	fs	frame_shift	2300	2164	NA	NA	NA	NA	NA
NM_001374828.1(ARID1B):c.6901A>G (p.Asn2301Asp)	ARID1B	N1468D, N2248D, N2261D, N2301D	not provided	Uncertain significance	criteria provided, single submitter	VCV001334668	6	157528807	6	157207673	1334668	1325562	NA	NC_000006.12:157207672:A:G	NA	NM_001374828.1	Asn2301Asp	Asp	missense	2301	2165	Asn	Asp	N	D	N2165D
NM_001374828.1(ARID1B):c.6913A>G (p.Met2305Val)	ARID1B	M2265V, M1472V, M2252V, M2305V	not provided	Uncertain significance	criteria provided, multiple submitters, no conflicts	VCV001414710	6	157528819	6	157207685	1414710	1369912	NA	NC_000006.12:157207684:A:G	NA	NM_001374828.1	Met2305Val	Val	missense	2305	2169	Met	Val	M	V	M2169V
NM_001374828.1(ARID1B):c.6916C>T (p.Gln2306Ter)	ARID1B	Q2183*, Q1473*, Q2253*, Q2266*, Q2306*	Inborn genetic diseases	Pathogenic	criteria provided, single submitter	VCV000521190	6	157528822	6	157207688	521190	511648	rs1308155037	NC_000006.12:157207687:C:T	NA	NM_001374828.1	Gln2306Ter	Ter	termination	2306	2170	NA	NA	NA	NA	NA
NM_001374828.1(ARID1B):c.6935del (p.Pro2312fs)	ARID1B	P1479fs, P2259fs, P2272fs, P2312fs	Coffin-Siris syndrome 1	Pathogenic	criteria provided, single submitter	VCV001694475	6	157528840	6	157207706	1694475	1686908	NA	NC_000006.12:157207705:CC:C	NA	NM_001374828.1	Pro2312fs	fs	frame_shift	2312	2176	NA	NA	NA	NA	NA
NM_001374828.1(ARID1B):c.6963G>A (p.Ala2321=)	ARID1B	NA	Inborn genetic diseases|Coffin-Siris syndrome 1|not specified|not provided	Conflicting interpretations of pathogenicity	criteria provided, conflicting interpretations	VCV000210308	6	157528869	6	157207735	210308	207389	rs754242891	NC_000006.12:157207734:G:A	NA	NM_001374828.1	Ala2321=	=	synonymous	2321	2185	NA	NA	NA	NA	NA
NM_001374828.1(ARID1B):c.6997G>T (p.Glu2333Ter)	ARID1B	E1500*, E2280*, E2293*, E2333*	ARID1B-related BAFopathy	Pathogenic	criteria provided, single submitter	VCV001177332	6	157528903	6	157207769	1177332	1166648	NA	NC_000006.12:157207768:G:T	NA	NM_001374828.1	Glu2333Ter	Ter	termination	2333	2197	NA	NA	NA	NA	NA
NM_001374828.1(ARID1B):c.6998_7020del (p.Glu2333fs)	ARID1B	E1500fs, E2280fs, E2293fs, E2333fs	not provided	Pathogenic	criteria provided, single submitter	VCV000280636	6	157528903 - 157528925	6	157207769 - 157207791	280636	264210	rs886041804	NC_000006.12:157207768:GAAAACCGCTCGGAATTCCTTTTG:G	NA	NM_001374828.1	Glu2333fs	fs	frame_shift	2333	2197	NA	NA	NA	NA	NA
NM_001374828.1(ARID1B):c.7004G>T (p.Arg2335Leu)	ARID1B	R1502L, R2282L, R2295L, R2335L	Coffin-Siris syndrome 1	Uncertain significance	criteria provided, single submitter	VCV001213796	6	157528910	6	157207776	1213796	1203789	NA	NC_000006.12:157207775:G:T	NA	NM_001374828.1	Arg2335Leu	Leu	missense	2335	2199	Arg	Leu	R	L	R2199L
NM_001374828.1(ARID1B):c.7008G>A (p.Ser2336=)	ARID1B	NA	not provided	Likely benign	criteria provided, single submitter	VCV001630162	6	157528914	6	157207780	1630162	1649367	NA	NC_000006.12:157207779:G:A	NA	NM_001374828.1	Ser2336=	=	synonymous	2336	2200	NA	NA	NA	NA	NA
NM_001374828.1(ARID1B):c.7011A>G (p.Glu2337=)	ARID1B	NA	not specified|not provided	Likely benign	criteria provided, multiple submitters, no conflicts	VCV000434365	6	157528917	6	157207783	434365	428583	rs756043689	NC_000006.12:157207782:A:G	NA	NM_001374828.1	Glu2337=	=	synonymous	2337	2201	NA	NA	NA	NA	NA
NM_001374828.1(ARID1B):c.7023C>T (p.His2341=)	ARID1B	NA	Coffin-Siris syndrome 1|not specified|Inborn genetic diseases|not provided	Benign/Likely benign	criteria provided, multiple submitters, no conflicts	VCV000210309	6	157528929	6	157207795	210309	207390	rs183572405	NC_000006.12:157207794:C:T	NA	NM_001374828.1	His2341=	=	synonymous	2341	2205	NA	NA	NA	NA	NA
NM_001374828.1(ARID1B):c.7030C>T (p.Arg2344Trp)	ARID1B	R1511W, R2150W, R2221W, R2261W, R2291W, R2304W, R2344W	Coffin-Siris syndrome 1	Uncertain significance	criteria provided, single submitter	VCV001805421	6	157528936	6	157207802	1805421	1862433	NA	NC_000006.12:157207801:C:T	NA	NM_001374828.1	Arg2344Trp	Trp	missense	2344	2208	Arg	Trp	R	W	R2208W
NM_001374828.1(ARID1B):c.7031G>A (p.Arg2344Gln)	ARID1B	R2221Q, R1511Q, R2291Q, R2304Q, R2344Q	not specified	Uncertain significance	criteria provided, single submitter	VCV000434393	6	157528937	6	157207803	434393	428584	rs1302430069	NC_000006.12:157207802:G:A	NA	NM_001374828.1	Arg2344Gln	Gln	missense	2344	2208	Arg	Gln	R	Q	R2208Q
NM_001374828.1(ARID1B):c.7046C>T (p.Ser2349Leu)	ARID1B	S1516L, S2155L, S2226L, S2266L, S2296L, S2309L, S2349L	Coffin-Siris syndrome 1	Uncertain significance	criteria provided, single submitter	VCV001709353	6	157528952	6	157207818	1709353	1707707	NA	NC_000006.12:157207817:C:T	NA	NM_001374828.1	Ser2349Leu	Leu	missense	2349	2213	Ser	Leu	S	L	S2213L
NM_001374828.1(ARID1B):c.7051T>A (p.Ser2351Thr)	ARID1B	S1518T, S2298T, S2311T, S2351T	not provided	Uncertain significance	criteria provided, single submitter	VCV001306883	6	157528957	6	157207823	1306883	1295832	NA	NC_000006.12:157207822:T:A	NA	NM_001374828.1	Ser2351Thr	Thr	missense	2351	2215	Ser	Thr	S	T	S2215T
NM_001374828.1(ARID1B):c.7052C>G (p.Ser2351Ter)	ARID1B	S1518*, S2298*, S2311*, S2351*	Coffin-Siris syndrome 1	Pathogenic	no assertion criteria provided	VCV000998030	6	157528958	6	157207824	998030	985725	rs1794583960	NC_000006.12:157207823:C:G	NA	NM_001374828.1	Ser2351Ter	Ter	termination	2351	2215	NA	NA	NA	NA	NA
NM_001374828.1(ARID1B):c.7069_7070del (p.Leu2357fs)	ARID1B	L1524fs, L2304fs, L2317fs, L2357fs	not provided	Pathogenic	criteria provided, single submitter	VCV000984629	6	157528971 - 157528972	6	157207837 - 157207838	984629	972718	rs1794584714	NC_000006.12:157207836:CTCTCT:CTCT	NA	NM_001374828.1	Leu2357fs	fs	frame_shift	2357	2221	NA	NA	NA	NA	NA
NM_001374828.1(ARID1B):c.7069del (p.Leu2357fs)	ARID1B	L1524fs, L2234fs, L2304fs, L2317fs, L2357fs	Coffin-Siris syndrome 1|ARID1B-related BAFopathy	Pathogenic	criteria provided, single submitter	VCV000560954	6	157528975	6	157207841	560954	552103	rs1562355401	NC_000006.12:157207840:C:	NA	NM_001374828.1	Leu2357fs	fs	frame_shift	2357	2221	NA	NA	NA	NA	NA
NM_001374828.1(ARID1B):c.*200A>G	ARID1B	NA	not provided	Likely benign	criteria provided, single submitter	VCV001180319	6	157529225	6	157208091	1180319	1169160	NA	NC_000006.12:157208090:A:G	NA	NM_001374828.1	ARID1B:c.*200A>G	A>G	other	1	NA	NA	NA	NA	NA	NA
NM_001374828.1(ARID1B):c.*228dup	ARID1B	NA	not provided	Benign	criteria provided, single submitter	VCV001252599	6	157529243 - 157529244	6	157208109 - 157208110	1252599	1242544	NA	NC_000006.12:157208109:TTTTTTTTTT:TTTTTTTTTTT	NA	NM_001374828.1	ARID1B:c.*228dup	dup	duplication	1	NA	NA	NA	NA	NA	NA
NM_001374828.1(ARID1B):c.*227_*228dup	ARID1B	NA	not provided	Likely benign	criteria provided, single submitter	VCV001189044	6	157529243 - 157529244	6	157208109 - 157208110	1189044	1180130	NA	NC_000006.12:157208109:TTTTTTTTTT:TTTTTTTTTTTT	NA	NM_001374828.1	ARID1B:c.*227_*228dup	dup	duplication	1	NA	NA	NA	NA	NA	NA
NM_001374828.1(ARID1B):c.*228del	ARID1B	NA	not provided	Likely benign	criteria provided, single submitter	VCV001219729	6	157529244	6	157208110	1219729	1209707	NA	NC_000006.12:157208109:TTTTTTTTTT:TTTTTTTTT	NA	NM_001374828.1	ARID1B:c.*228del	del	deletion	1	NA	NA	NA	NA	NA	NA
NM_001374828.1(ARID1B):c.4876G>A (p.Asp1626Asn)	ARID1B	D1573N, D1586N, D1626N, D793N	not provided	Uncertain significance	criteria provided, single submitter	VCV001676407	NA	NA	NA	NA	1676407	1667896	NA	NA	NA	NM_001374828.1	Asp1626Asn	Asn	missense	1626	1490	Asp	Asn	D	N	D1490N

## Sheet: Suppl Table 2 Plasmid_libraries
seq	count	expected	sample	name	codon_pos	amplicon_aa	wt_aa	var_aa	status	library	assay
CACGAGCATCCAGAGAGAAAGCGAGCACCGCAGACCTATGAGAAAGAGGAGGATGAGGACAAGGGGGTGGCCTGCAGCAAAGATGAGTGGTGGTGGGACTGCCTCGAGGTCTTGAGGGATAACACGTTGGTCACGTTGGCCAACATTTCCGGGGGCCTAGACTTGTCTGCTTACACGGAAAGCATCTGCTTGCCAATTTTGGATGGCTTGCTGCACTGGATGGTGTGCCCGTCTGCAGAGGCACAAGATCCCTTTCCAACTGTGGGACCCAACTCGGTCCTGTCGCCT	969	TRUE	Pool4_Proliferation	Q52G	52	HEHPERKRAPQTYEKEEDEDKGVACSKDEWWWDCLEVLRDNTLVTLANISGGLDLSAYTESICLPILDGLLHWMVCPSAEAQDPFPTVGPNSVLSP	Q	G	PASS	Pool4	prolif
CACGAGCATCCAGAGAGAAAGCGAGCACCGCAGACCTATGAGAAAGAGGAGGATGAGGACAAGGGGGTGGCCTGCAGCAAAGATGAGATGTGGTGGGACTGCCTCGAGGTCTTGAGGGATAACACGTTGGTCACGTTGGCCAACATTTCCGGGCAGCTAGACTTGTCTGCTTACACGGAAAGCATCTGCTTGCCAATTTTGGATGGCTTGCTGCACTGGATGGTGTGCCCGTCTGCAGAGGCACAAGATCCCTTTCCAACTGTGGGACCCAACTCGGTCCTGTCGCCT	950	TRUE	Pool4_Proliferation	W30M	30	HEHPERKRAPQTYEKEEDEDKGVACSKDEMWWDCLEVLRDNTLVTLANISGQLDLSAYTESICLPILDGLLHWMVCPSAEAQDPFPTVGPNSVLSP	W	M	PASS	Pool4	prolif
CACGAGCATCCAGAGAGAAAGCGAGCACCGCAGACCTATGAGAAAGAGGAGGATGAGGACAAGGGGGTGGCCTGCAGCAAAGATGAGTGGTGGTGGGACTGCCTCGAGGTCTTGAGGGATAACACGTTGGTCACGTTGGCCAACATTTCCGGGCAGCTAGACTTGTCTGCTTACACGGAAAGCATCTGCTTGCCAATTTTGGATGGCTTGCTGCACTGGATGGTGTGCCCGTCTGCAGAGGCACAAGATCCCTTTCCACACGTGGGACCCAACTCGGTCCTGTCGCCT	662	TRUE	Pool4_Proliferation	T87H	87	HEHPERKRAPQTYEKEEDEDKGVACSKDEWWWDCLEVLRDNTLVTLANISGQLDLSAYTESICLPILDGLLHWMVCPSAEAQDPFPHVGPNSVLSP	T	H	PASS	Pool4	prolif
CACGAGCATCCAGAGAGAAAGCGAGCACCGCAGACCTATGAGAAAGAGGAGGATGAGGACAAGGGGAGCGCCTGCAGCAAAGATGAGTGGTGGTGGGACTGCCTCGAGGTCTTGAGGGATAACACGTTGGTCACGTTGGCCAACATTTCCGGGCAGCTAGACTTGTCTGCTTACACGGAAAGCATCTGCTTGCCAATTTTGGATGGCTTGCTGCACTGGATGGTGTGCCCGTCTGCAGAGGCACAAGATCCCTTTCCAACTGTGGGACCCAACTCGGTCCTGTCGCCT	910	TRUE	Pool4_Proliferation	V23S	23	HEHPERKRAPQTYEKEEDEDKGSACSKDEWWWDCLEVLRDNTLVTLANISGQLDLSAYTESICLPILDGLLHWMVCPSAEAQDPFPTVGPNSVLSP	V	S	PASS	Pool4	prolif
CACGAGCATCCAGAGAGAAAGCGAGCACCGCAGACCTATGAGAAAGAGGAGGATGAGGACAAGGGGGTGGCCTGCAGCAAAGATGAGTGGTGGTGGGACTGCCTCGAGGTCTTGAGGGATAACACGTTGGTCACGTTGGCCAACATTTCCGGGCAGCTAGACTTGTCTGCTTACACGGAAAGCATCTGCTTGCCAATTTTGGATGGCTTGCTGCACTGGATGGTGTGCCCGTCTGCAGAGAAGCAAGATCCCTTTCCAACTGTGGGACCCAACTCGGTCCTGTCGCCT	702	TRUE	Pool4_Proliferation	A81K	81	HEHPERKRAPQTYEKEEDEDKGVACSKDEWWWDCLEVLRDNTLVTLANISGQLDLSAYTESICLPILDGLLHWMVCPSAEKQDPFPTVGPNSVLSP	A	K	PASS	Pool4	prolif
CACGAGCATCCAGAGAGATGGCGAGCACCGCAGACCTATGAGAAAGAGGAGGATGAGGACAAGGGGGTGGCCTGCAGCAAAGATGAGTGGTGGTGGGACTGCCTCGAGGTCTTGAGGGATAACACGTTGGTCACGTTGGCCAACATTTCCGGGCAGCTAGACTTGTCTGCTTACACGGAAAGCATCTGCTTGCCAATTTTGGATGGCTTGCTGCACTGGATGGTGTGCCCGTCTGCAGAGGCACAAGATCCCTTTCCAACTGTGGGACCCAACTCGGTCCTGTCGCCT	691	TRUE	Pool4_Proliferation	K7W	7	HEHPERWRAPQTYEKEEDEDKGVACSKDEWWWDCLEVLRDNTLVTLANISGQLDLSAYTESICLPILDGLLHWMVCPSAEAQDPFPTVGPNSVLSP	K	W	PASS	Pool4	prolif
CACGAGCATGAGGAGAGAAAGCGAGCACCGCAGACCTATGAGAAAGAGGAGGATGAGGACAAGGGGGTGGCCTGCAGCAAAGATGAGTGGTGGTGGGACTGCCTCGAGGTCTTGAGGGATAACACGTTGGTCACGTTGGCCAACATTTCCGGGCAGCTAGACTTGTCTGCTTACACGGAAAGCATCTGCTTGCCAATTTTGGATGGCTTGCTGCACTGGATGGTGTGCCCGTCTGCAGAGGCACAAGATCCCTTTCCAACTGTGGGACCCAACTCGGTCCTGTCGCCT	796	TRUE	Pool4_Proliferation	P4E	4	HEHEERKRAPQTYEKEEDEDKGVACSKDEWWWDCLEVLRDNTLVTLANISGQLDLSAYTESICLPILDGLLHWMVCPSAEAQDPFPTVGPNSVLSP	P	E	PASS	Pool4	prolif
CACGAGCATCCAGAGAGAAAGCGAGCACCGCAGACCTATGAGAAAGAGGAGGATGAGGACAAGGGGGTGGCCTGCAGCAAAGATGAGTGGTGGTGGGACTGCCTCGAGGTCTTGAGGGATAACACGTTGGTCACGTTGGCCAACATTTCCGGGCAGCTAGACTTGTCTGCTTACACGGAAAGCATCTGCTTGCCAATTTTGGATGGCTTGCTGCACTGGATGGTGCACCCGTCTGCAGAGGCACAAGATCCCTTTCCAACTGTGGGACCCAACTCGGTCCTGTCGCCT	342	TRUE	Pool4_Proliferation	C76H	76	HEHPERKRAPQTYEKEEDEDKGVACSKDEWWWDCLEVLRDNTLVTLANISGQLDLSAYTESICLPILDGLLHWMVHPSAEAQDPFPTVGPNSVLSP	C	H	PASS	Pool4	prolif
CACGAGCATCCAGAGAGAAAGCGAGCACCGCAGACCTATGAGAAAGAGGAGGATGAGGACAAGGGGGTGGCCTGCAGCAAAGATGAGTGGTGGTGGGACTGCCACGAGGTCTTGAGGGATAACACGTTGGTCACGTTGGCCAACATTTCCGGGCAGCTAGACTTGTCTGCTTACACGGAAAGCATCTGCTTGCCAATTTTGGATGGCTTGCTGCACTGGATGGTGTGCCCGTCTGCAGAGGCACAAGATCCCTTTCCAACTGTGGGACCCAACTCGGTCCTGTCGCCT	535	TRUE	Pool4_Proliferation	L35H	35	HEHPERKRAPQTYEKEEDEDKGVACSKDEWWWDCHEVLRDNTLVTLANISGQLDLSAYTESICLPILDGLLHWMVCPSAEAQDPFPTVGPNSVLSP	L	H	PASS	Pool4	prolif
CACGAGCATCCAGAGAGAAAGCGAGCACCGCAGACCTATGAGAAAGAGGAGGATGAGGACAAGAAGGTGGCCTGCAGCAAAGATGAGTGGTGGTGGGACTGCCTCGAGGTCTTGAGGGATAACACGTTGGTCACGTTGGCCAACATTTCCGGGCAGCTAGACTTGTCTGCTTACACGGAAAGCATCTGCTTGCCAATTTTGGATGGCTTGCTGCACTGGATGGTGTGCCCGTCTGCAGAGGCACAAGATCCCTTTCCAACTGTGGGACCCAACTCGGTCCTGTCGCCT	854	TRUE	Pool4_Proliferation	G22K	22	HEHPERKRAPQTYEKEEDEDKKVACSKDEWWWDCLEVLRDNTLVTLANISGQLDLSAYTESICLPILDGLLHWMVCPSAEAQDPFPTVGPNSVLSP	G	K	PASS	Pool4	prolif
CACGAGCATCCAGAGAGAAAGCGAGCACCGCAGACCTATGAGAAAGAGGAGGATGAGGACAAGGGGGTGGCCTGCAGCAAAGATGAGTGGTGGTGGGACTGCCTCGAGGTCTTGAGGGATAACACGGACGTCACGTTGGCCAACATTTCCGGGCAGCTAGACTTGTCTGCTTACACGGAAAGCATCTGCTTGCCAATTTTGGATGGCTTGCTGCACTGGATGGTGTGCCCGTCTGCAGAGGCACAAGATCCCTTTCCAACTGTGGGACCCAACTCGGTCCTGTCGCCT	763	TRUE	Pool4_Proliferation	L43D	43	HEHPERKRAPQTYEKEEDEDKGVACSKDEWWWDCLEVLRDNTDVTLANISGQLDLSAYTESICLPILDGLLHWMVCPSAEAQDPFPTVGPNSVLSP	L	D	PASS	Pool4	prolif
CACGAGCATCCAGAGAGAAAGCGAGCACCGCAGACCTATGAGAAAGAGGAGGATGAGGACAAGGGGGCCGCCTGCAGCAAAGATGAGTGGTGGTGGGACTGCCTCGAGGTCTTGAGGGATAACACGTTGGTCACGTTGGCCAACATTTCCGGGCAGCTAGACTTGTCTGCTTACACGGAAAGCATCTGCTTGCCAATTTTGGATGGCTTGCTGCACTGGATGGTGTGCCCGTCTGCAGAGGCACAAGATCCCTTTCCAACTGTGGGACCCAACTCGGTCCTGTCGCCT	780	TRUE	Pool4_Proliferation	V23A	23	HEHPERKRAPQTYEKEEDEDKGAACSKDEWWWDCLEVLRDNTLVTLANISGQLDLSAYTESICLPILDGLLHWMVCPSAEAQDPFPTVGPNSVLSP	V	A	PASS	Pool4	prolif
CACGAGCATCCAGAGAGAAAGCGAGCACCGCAGACCTATGAGAAAGAGGAGGATGAGGACAAGGGGGTGGCCTGCAGCAAAGATGAGTGGTGGTGGGACTGCCTCGAGGTCTTGAGGGATAACACGTTGGTCACGTTGGCCAACATTTCCGGGCAGCTAGACTTGTCTGCTTACACGGAAAGCATCTGCTTGCCAATTTTGGATGGCTTGCTGCACTGGTGCGTGTGCCCGTCTGCAGAGGCACAAGATCCCTTTCCAACTGTGGGACCCAACTCGGTCCTGTCGCCT	700	TRUE	Pool4_Proliferation	M74C	74	HEHPERKRAPQTYEKEEDEDKGVACSKDEWWWDCLEVLRDNTLVTLANISGQLDLSAYTESICLPILDGLLHWCVCPSAEAQDPFPTVGPNSVLSP	M	C	PASS	Pool4	prolif
CACGAGCATGGCGAGAGAAAGCGAGCACCGCAGACCTATGAGAAAGAGGAGGATGAGGACAAGGGGGTGGCCTGCAGCAAAGATGAGTGGTGGTGGGACTGCCTCGAGGTCTTGAGGGATAACACGTTGGTCACGTTGGCCAACATTTCCGGGCAGCTAGACTTGTCTGCTTACACGGAAAGCATCTGCTTGCCAATTTTGGATGGCTTGCTGCACTGGATGGTGTGCCCGTCTGCAGAGGCACAAGATCCCTTTCCAACTGTGGGACCCAACTCGGTCCTGTCGCCT	581	TRUE	Pool4_Proliferation	P4G	4	HEHGERKRAPQTYEKEEDEDKGVACSKDEWWWDCLEVLRDNTLVTLANISGQLDLSAYTESICLPILDGLLHWMVCPSAEAQDPFPTVGPNSVLSP	P	G	PASS	Pool4	prolif
CACGAGCATCCAGAGAGAAAGCGAGCACCGCAGACCTATGAGAAAGAGGAGGATGAGGACAAGGGGGTGGCCTGCAGCAAAGATGAGTGGTGGTGGGACTGCCTCGAGGTCTTGAGGGATAACACGTTGGTCACGTTGGCCAACATTTCCGGGCAGCTAGACTTGTCTGCTTACACGGAAAGCATCTGCTTGCCAATTTTGGATGGCTTGCTGCACTGGATGGTGTGCCCGTCTGCAGAGGCACAAGATCCCTTTAACACTGTGGGACCCAACTCGGTCCTGTCGCCT	627	TRUE	Pool4_Proliferation	P86N	86	HEHPERKRAPQTYEKEEDEDKGVACSKDEWWWDCLEVLRDNTLVTLANISGQLDLSAYTESICLPILDGLLHWMVCPSAEAQDPFNTVGPNSVLSP	P	N	PASS	Pool4	prolif
CACGAGCATCCAGAGAGAAAGCGAGCACCGCAGACCTATGAGAAAGAGGAGGATGAGGACAAGGGGGTGGCCTGCAGCAAAGATGAGTGGTGGTGGGACTGCCTCGAGGTCTTGAGGGATAACACGTTGGTCACGTTGGCCAACATTTCCGGGCAGCTAGACTTGTCTGCTTACACGGAAAGCATCTGCTTGCCAATTTTGGATGGCTTGCTGCACTGGATGGTGTGCCCGTCTGCAGAGGCACAAGATAGCTTTCCAACTGTGGGACCCAACTCGGTCCTGTCGCCT	609	TRUE	Pool4_Proliferation	P84S	84	HEHPERKRAPQTYEKEEDEDKGVACSKDEWWWDCLEVLRDNTLVTLANISGQLDLSAYTESICLPILDGLLHWMVCPSAEAQDSFPTVGPNSVLSP	P	S	PASS	Pool4	prolif
CACGAGCATCCAGAGAGAAAGCGAGCACCGCAGACCTATGAGAAAGAGGAGGATGAGGACAAGGGGGTGGCCTGCAGCAAAGATGAGTGGTGGTGGGACTGCCTCGAGGTCTTGAGGGATAACACGTTGGTCACGATGGCCAACATTTCCGGGCAGCTAGACTTGTCTGCTTACACGGAAAGCATCTGCTTGCCAATTTTGGATGGCTTGCTGCACTGGATGGTGTGCCCGTCTGCAGAGGCACAAGATCCCTTTCCAACTGTGGGACCCAACTCGGTCCTGTCGCCT	759	TRUE	Pool4_Proliferation	L46M	46	HEHPERKRAPQTYEKEEDEDKGVACSKDEWWWDCLEVLRDNTLVTMANISGQLDLSAYTESICLPILDGLLHWMVCPSAEAQDPFPTVGPNSVLSP	L	M	PASS	Pool4	prolif
CACGAGCATCCAGAGAGAAAGCGAGCACCGCAGACCTATGAGAAAGAGGAGGATGAGGACAAGGGGGTGGCCTGCAGCAAAGATGAGTGGTGGTGGGACTGCCTCGAGGTCTTGAGGGATAACACGTTGGTCACGTTGGCCAACATTTCCGGGCAGCTAGACTTGTCTGCTTACACGGAAAGCATCTGCTTGCCAATTTTGGATGGCTTGCTGCACTGGATGGTGTGCCCGTCTGCAGAGGCACAAGATCCCTTTCCAACTGTGGGACCCAACTCGGTCCTGTCGCCT	126820	TRUE	Pool4_Proliferation	WT	0	HEHPERKRAPQTYEKEEDEDKGVACSKDEWWWDCLEVLRDNTLVTLANISGQLDLSAYTESICLPILDGLLHWMVCPSAEAQDPFPTVGPNSVLSP	NaN	NaN	NaN	Pool4	prolif
CACGAGCATCCAGAGAGAAAGCGAGCACCGCAGACCTATGAGAAAGAGGAGGATGAGGACAAGGGGGTGGCCTGCAGCAAAGATGAGTGGTGGTGGGACTGCCTCGAGGTCTTGAGGGATAACACGTTGGTCACGTTGGCCAACATTTCCGGGCAGCTAGACTTGTCTGCTTACGAGGAAAGCATCTGCTTGCCAATTTTGGATGGCTTGCTGCACTGGATGGTGTGCCCGTCTGCAGAGGCACAAGATCCCTTTCCAACTGTGGGACCCAACTCGGTCCTGTCGCCT	710	TRUE	Pool4_Proliferation	T59E	59	HEHPERKRAPQTYEKEEDEDKGVACSKDEWWWDCLEVLRDNTLVTLANISGQLDLSAYEESICLPILDGLLHWMVCPSAEAQDPFPTVGPNSVLSP	T	E	PASS	Pool4	prolif
CACGAGCATCCAGAGAGAAAGCGAGCACCGCAGACCTATGAGAAAGAGCTGGATGAGGACAAGGGGGTGGCCTGCAGCAAAGATGAGTGGTGGTGGGACTGCCTCGAGGTCTTGAGGGATAACACGTTGGTCACGTTGGCCAACATTTCCGGGCAGCTAGACTTGTCTGCTTACACGGAAAGCATCTGCTTGCCAATTTTGGATGGCTTGCTGCACTGGATGGTGTGCCCGTCTGCAGAGGCACAAGATCCCTTTCCAACTGTGGGACCCAACTCGGTCCTGTCGCCT	605	TRUE	Pool4_Proliferation	E17L	17	HEHPERKRAPQTYEKELDEDKGVACSKDEWWWDCLEVLRDNTLVTLANISGQLDLSAYTESICLPILDGLLHWMVCPSAEAQDPFPTVGPNSVLSP	E	L	PASS	Pool4	prolif
CACGAGCATCCAGAGAGAAAGCGAGCACCGCAGACCTATGAGAGAGAGGAGGATGAGGACAAGGGGGTGGCCTGCAGCAAAGATGAGTGGTGGTGGGACTGCCTCGAGGTCTTGAGGGATAACACGTTGGTCACGTTGGCCAACATTTCCGGGCAGCTAGACTTGTCTGCTTACACGGAAAGCATCTGCTTGCCAATTTTGGATGGCTTGCTGCACTGGATGGTGTGCCCGTCTGCAGAGGCACAAGATCCCTTTCCAACTGTGGGACCCAACTCGGTCCTGTCGCCT	663	TRUE	Pool4_Proliferation	K15R	15	HEHPERKRAPQTYEREEDEDKGVACSKDEWWWDCLEVLRDNTLVTLANISGQLDLSAYTESICLPILDGLLHWMVCPSAEAQDPFPTVGPNSVLSP	K	R	PASS	Pool4	prolif
CACGAGCATCCAGAGAGAAAGCGAGCACCGCAGACCTATGAGAAAGAGGAGGATGAGGACAAGGGGGTGGCCTGCAGCAAAGATGAGTGGTGGTGGGACTGCCTCGAGGTCTTGAGGGATAACACGTTGGTCACGTTGGCCAACATTTCCGGGCAGCTAGACTTGTCTGCTTACACGGAAAGCATCTGCTTGCCAATTTTGGATGGCTTGCTGCACTGGATGGTGTGGCCGTCTGCAGAGGCACAAGATCCCTTTCCAACTGTGGGACCCAACTCGGTCCTGTCGCCT	743	TRUE	Pool4_Proliferation	C76W	76	HEHPERKRAPQTYEKEEDEDKGVACSKDEWWWDCLEVLRDNTLVTLANISGQLDLSAYTESICLPILDGLLHWMVWPSAEAQDPFPTVGPNSVLSP	C	W	PASS	Pool4	prolif
CACGAGCATCCAGAGAGAAAGCGAGCACCGCAGACCTATGAGAAAGAGGAGGATGAGTGGAAGGGGGTGGCCTGCAGCAAAGATGAGTGGTGGTGGGACTGCCTCGAGGTCTTGAGGGATAACACGTTGGTCACGTTGGCCAACATTTCCGGGCAGCTAGACTTGTCTGCTTACACGGAAAGCATCTGCTTGCCAATTTTGGATGGCTTGCTGCACTGGATGGTGTGCCCGTCTGCAGAGGCACAAGATCCCTTTCCAACTGTGGGACCCAACTCGGTCCTGTCGCCT	668	TRUE	Pool4_Proliferation	D20W	20	HEHPERKRAPQTYEKEEDEWKGVACSKDEWWWDCLEVLRDNTLVTLANISGQLDLSAYTESICLPILDGLLHWMVCPSAEAQDPFPTVGPNSVLSP	D	W	PASS	Pool4	prolif
CACGAGCATCCAGAGAGAAAGCGAGCACCGCAGACCTATGAGAAAGAGGAGGATGAGGACAAGGGGGTGGCCTGCAGCAAAGATGAGTGGTGGTGGGACTGCCTCGAGGTCTTGAGGGATAACACGTTGGTCACGTTGGCCAACATTTCCGGGCAGCTAGACTTGTCTGCTTACACGGAAAGCATCTGCTTGCCAATTTTGGATAAGTTGCTGCACTGGATGGTGTGCCCGTCTGCAGAGGCACAAGATCCCTTTCCAACTGTGGGACCCAACTCGGTCCTGTCGCCT	709	TRUE	Pool4_Proliferation	G69K	69	HEHPERKRAPQTYEKEEDEDKGVACSKDEWWWDCLEVLRDNTLVTLANISGQLDLSAYTESICLPILDKLLHWMVCPSAEAQDPFPTVGPNSVLSP	G	K	PASS	Pool4	prolif
CACGAGCATCCAGAGAGAAAGCGAGCACCGCAGACCTATGAGAAAGAGGAGGATGAGGACAAGGGGGTGGCCTGCAGCAAAGATGAGTGGTGGAGCGACTGCCTCGAGGTCTTGAGGGATAACACGTTGGTCACGTTGGCCAACATTTCCGGGCAGCTAGACTTGTCTGCTTACACGGAAAGCATCTGCTTGCCAATTTTGGATGGCTTGCTGCACTGGATGGTGTGCCCGTCTGCAGAGGCACAAGATCCCTTTCCAACTGTGGGACCCAACTCGGTCCTGTCGCCT	832	TRUE	Pool4_Proliferation	W32S	32	HEHPERKRAPQTYEKEEDEDKGVACSKDEWWSDCLEVLRDNTLVTLANISGQLDLSAYTESICLPILDGLLHWMVCPSAEAQDPFPTVGPNSVLSP	W	S	PASS	Pool4	prolif
CACGAGCATCCAGAGAGAAAGCGAGCACCGCAGACCTATGAGAAAGAGGAGGATGAGGACAAGGGGGTGGCCTGCAGCAAAGATGAGTGGTGGTGGGACGAGCTCGAGGTCTTGAGGGATAACACGTTGGTCACGTTGGCCAACATTTCCGGGCAGCTAGACTTGTCTGCTTACACGGAAAGCATCTGCTTGCCAATTTTGGATGGCTTGCTGCACTGGATGGTGTGCCCGTCTGCAGAGGCACAAGATCCCTTTCCAACTGTGGGACCCAACTCGGTCCTGTCGCCT	880	TRUE	Pool4_Proliferation	C34E	34	HEHPERKRAPQTYEKEEDEDKGVACSKDEWWWDELEVLRDNTLVTLANISGQLDLSAYTESICLPILDGLLHWMVCPSAEAQDPFPTVGPNSVLSP	C	E	PASS	Pool4	prolif
CACGAGCCCCCAGAGAGAAAGCGAGCACCGCAGACCTATGAGAAAGAGGAGGATGAGGACAAGGGGGTGGCCTGCAGCAAAGATGAGTGGTGGTGGGACTGCCTCGAGGTCTTGAGGGATAACACGTTGGTCACGTTGGCCAACATTTCCGGGCAGCTAGACTTGTCTGCTTACACGGAAAGCATCTGCTTGCCAATTTTGGATGGCTTGCTGCACTGGATGGTGTGCCCGTCTGCAGAGGCACAAGATCCCTTTCCAACTGTGGGACCCAACTCGGTCCTGTCGCCT	430	TRUE	Pool4_Proliferation	H3P	3	HEPPERKRAPQTYEKEEDEDKGVACSKDEWWWDCLEVLRDNTLVTLANISGQLDLSAYTESICLPILDGLLHWMVCPSAEAQDPFPTVGPNSVLSP	H	P	PASS	Pool4	prolif
CACGAGCATCCAGAGAGAAAGCGAGCACCGCAGACCTATGAGAAAGAGGAGGATGAGGACAAGGGGGTGGCCTGCAGCAAAGATGAGTGGTGGTGGGACTGCCTCGAGGTCTTGAGGGATAACACGTTGGTCACGTTGGCCAACATTTCCGGGCAGCTAGACTTGTCTGCTTACACGGAAAGCATCTGCTTGCCAATTTTGGATCACTTGCTGCACTGGATGGTGTGCCCGTCTGCAGAGGCACAAGATCCCTTTCCAACTGTGGGACCCAACTCGGTCCTGTCGCCT	791	TRUE	Pool4_Proliferation	G69H	69	HEHPERKRAPQTYEKEEDEDKGVACSKDEWWWDCLEVLRDNTLVTLANISGQLDLSAYTESICLPILDHLLHWMVCPSAEAQDPFPTVGPNSVLSP	G	H	PASS	Pool4	prolif
CACGAGCATCCAGAGAGAAAGCGAGCACCGCAGACCTATGAGAAAGAGAGAGATGAGGACAAGGGGGTGGCCTGCAGCAAAGATGAGTGGTGGTGGGACTGCCTCGAGGTCTTGAGGGATAACACGTTGGTCACGTTGGCCAACATTTCCGGGCAGCTAGACTTGTCTGCTTACACGGAAAGCATCTGCTTGCCAATTTTGGATGGCTTGCTGCACTGGATGGTGTGCCCGTCTGCAGAGGCACAAGATCCCTTTCCAACTGTGGGACCCAACTCGGTCCTGTCGCCT	741	TRUE	Pool4_Proliferation	E17R	17	HEHPERKRAPQTYEKERDEDKGVACSKDEWWWDCLEVLRDNTLVTLANISGQLDLSAYTESICLPILDGLLHWMVCPSAEAQDPFPTVGPNSVLSP	E	R	PASS	Pool4	prolif
CACGAGCATCCAGAGAGAAAGCGAGCACCGCAGACCTATGAGAAAGAGGAGGATGAGGACAAGGGGGTGGCCTGCAGCAAAGATGAGTGGTGGCCCGACTGCCTCGAGGTCTTGAGGGATAACACGTTGGTCACGTTGGCCAACATTTCCGGGCAGCTAGACTTGTCTGCTTACACGGAAAGCATCTGCTTGCCAATTTTGGATGGCTTGCTGCACTGGATGGTGTGCCCGTCTGCAGAGGCACAAGATCCCTTTCCAACTGTGGGACCCAACTCGGTCCTGTCGCCT	660	TRUE	Pool4_Proliferation	W32P	32	HEHPERKRAPQTYEKEEDEDKGVACSKDEWWPDCLEVLRDNTLVTLANISGQLDLSAYTESICLPILDGLLHWMVCPSAEAQDPFPTVGPNSVLSP	W	P	PASS	Pool4	prolif
CACGAGCATCCAGAGAGAAAGCGAGCACCGCAGACCTATGAGAAAGAGGAGGATGAGGACAAGGGGGTGGCCTGCAGCAAAGATGAGTGGTGGTGGGACTACCTCGAGGTCTTGAGGGATAACACGTTGGTCACGTTGGCCAACATTTCCGGGCAGCTAGACTTGTCTGCTTACACGGAAAGCATCTGCTTGCCAATTTTGGATGGCTTGCTGCACTGGATGGTGTGCCCGTCTGCAGAGGCACAAGATCCCTTTCCAACTGTGGGACCCAACTCGGTCCTGTCGCCT	724	TRUE	Pool4_Proliferation	C34Y	34	HEHPERKRAPQTYEKEEDEDKGVACSKDEWWWDYLEVLRDNTLVTLANISGQLDLSAYTESICLPILDGLLHWMVCPSAEAQDPFPTVGPNSVLSP	C	Y	PASS	Pool4	prolif
CACGAGCATCCAGAGAGAAAGCGAGCACCGCAGACCTATGAGAAAGAGGAGGATGAGGACAAGGGGGTGGCCTGCAGCAAAGATGAGTGGTGGTGGGACTGCCTCGAGGTCTTGAGGGATAACACGTTGGTCACGTTGGCCAACATTTCCGGGCAGCTAGACTTGTCTGCTTACACGGAAAGCATCTGCTTGCCAATTTTGGATGGCTTGCTGCACTGGATGGTGTGCCCGTCTGCACACGCACAAGATCCCTTTCCAACTGTGGGACCCAACTCGGTCCTGTCGCCT	471	TRUE	Pool4_Proliferation	E80H	80	HEHPERKRAPQTYEKEEDEDKGVACSKDEWWWDCLEVLRDNTLVTLANISGQLDLSAYTESICLPILDGLLHWMVCPSAHAQDPFPTVGPNSVLSP	E	H	PASS	Pool4	prolif
CACGAGCATCCAGAGAGAAAGCGAGCACCGCAGACCTATGAGAAAGAGGAGGATGAGGACAAGGGGGTGGCCTGCAGCAAAGATGAGTGGTGGTGGGACTGCCTCGAGGTCTTGAGGGATAACACGTTGGTCACGTTGGCCAACATTTCCGGGCAGCTAGACTTGTCTGCTTACACGGAAAGCATCTGCTTGCCAATTTTGGATGGCTTGCTGCACTGGATGGTGTGCCCGTCTGCAGAGGCACAAGATCCCTTTCCAACTGTGAACCCCAACTCGGTCCTGTCGCCT	705	TRUE	Pool4_Proliferation	G89N	89	HEHPERKRAPQTYEKEEDEDKGVACSKDEWWWDCLEVLRDNTLVTLANISGQLDLSAYTESICLPILDGLLHWMVCPSAEAQDPFPTVNPNSVLSP	G	N	PASS	Pool4	prolif
CACGAGCATCCAGAGAGAAAGCGAGCACCGCAGACCTATGAGAAAGAGGAGGATGAGGACAAGGGGGTGGCCTGCAGCAAAGATGAGTGGTGGTGGGACTGCCTCGAGGTCTTGAGGGATAACACGTTGAACACGTTGGCCAACATTTCCGGGCAGCTAGACTTGTCTGCTTACACGGAAAGCATCTGCTTGCCAATTTTGGATGGCTTGCTGCACTGGATGGTGTGCCCGTCTGCAGAGGCACAAGATCCCTTTCCAACTGTGGGACCCAACTCGGTCCTGTCGCCT	720	TRUE	Pool4_Proliferation	V44N	44	HEHPERKRAPQTYEKEEDEDKGVACSKDEWWWDCLEVLRDNTLNTLANISGQLDLSAYTESICLPILDGLLHWMVCPSAEAQDPFPTVGPNSVLSP	V	N	PASS	Pool4	prolif
CACGAGCATCCAGAGAGAAAGCGAGCACCGCAGACCTATGAGAAAGAGGAGGATGAGGACAAGGGGGTGGCCTGCAGCAAAGATGAGTGGTGGTGGGACTGCCTCGAGGTCTTGAGGGATAACACGTTGGTCACGTTGGCCAACATTTCCGGGCAGAGAGACTTGTCTGCTTACACGGAAAGCATCTGCTTGCCAATTTTGGATGGCTTGCTGCACTGGATGGTGTGCCCGTCTGCAGAGGCACAAGATCCCTTTCCAACTGTGGGACCCAACTCGGTCCTGTCGCCT	789	TRUE	Pool4_Proliferation	L53R	53	HEHPERKRAPQTYEKEEDEDKGVACSKDEWWWDCLEVLRDNTLVTLANISGQRDLSAYTESICLPILDGLLHWMVCPSAEAQDPFPTVGPNSVLSP	L	R	PASS	Pool4	prolif
CACGAGCATCCAGAGAGAAAGCGAGCACCGCAGACCTATGAGAAAGAGGAGGATGAGGACAAGGGGGTGGCCTGCAGCAAAGATAACTGGTGGTGGGACTGCCTCGAGGTCTTGAGGGATAACACGTTGGTCACGTTGGCCAACATTTCCGGGCAGCTAGACTTGTCTGCTTACACGGAAAGCATCTGCTTGCCAATTTTGGATGGCTTGCTGCACTGGATGGTGTGCCCGTCTGCAGAGGCACAAGATCCCTTTCCAACTGTGGGACCCAACTCGGTCCTGTCGCCT	829	TRUE	Pool4_Proliferation	E29N	29	HEHPERKRAPQTYEKEEDEDKGVACSKDNWWWDCLEVLRDNTLVTLANISGQLDLSAYTESICLPILDGLLHWMVCPSAEAQDPFPTVGPNSVLSP	E	N	PASS	Pool4	prolif
CACGAGCATCCAGAGAGAAAGCGAGCACCGCAGACCTATGAGAAAGAGGAGGATGAGGACAAGGGGGTGGCCTGCAGCAAAGATGAGTGCTGGTGGGACTGCCTCGAGGTCTTGAGGGATAACACGTTGGTCACGTTGGCCAACATTTCCGGGCAGCTAGACTTGTCTGCTTACACGGAAAGCATCTGCTTGCCAATTTTGGATGGCTTGCTGCACTGGATGGTGTGCCCGTCTGCAGAGGCACAAGATCCCTTTCCAACTGTGGGACCCAACTCGGTCCTGTCGCCT	757	TRUE	Pool4_Proliferation	W30C	30	HEHPERKRAPQTYEKEEDEDKGVACSKDECWWDCLEVLRDNTLVTLANISGQLDLSAYTESICLPILDGLLHWMVCPSAEAQDPFPTVGPNSVLSP	W	C	PASS	Pool4	prolif
CACGAGCATCCAGAGAGAAAGCGAGCACCGCAGACCTATGAGAAAGAGGAGGATGAGGACAAGGGGGTGGCCTGCAGCAAAGATGAGTGGTGGTGGGACTGCCTCGAGGTCTTGAGGGATAACACGTTGGTCACGTTGGCCAACATTTCCGGGCAGCTAGACTTGTCTGCTTACACGGAAAGCATCTGCTTGCCAATTTTGGATGGCTTGCTGCACTGGATGGTGTGCCCGTCTGCAGAGGCACAATTCCCCTTTCCAACTGTGGGACCCAACTCGGTCCTGTCGCCT	811	TRUE	Pool4_Proliferation	D83F	83	HEHPERKRAPQTYEKEEDEDKGVACSKDEWWWDCLEVLRDNTLVTLANISGQLDLSAYTESICLPILDGLLHWMVCPSAEAQFPFPTVGPNSVLSP	D	F	PASS	Pool4	prolif
CACGAGCATCCAGAGAGAAAGCGAGCACCGCAGACCTATGAGAAAGAGGAGGATAAGGACAAGGGGGTGGCCTGCAGCAAAGATGAGTGGTGGTGGGACTGCCTCGAGGTCTTGAGGGATAACACGTTGGTCACGTTGGCCAACATTTCCGGGCAGCTAGACTTGTCTGCTTACACGGAAAGCATCTGCTTGCCAATTTTGGATGGCTTGCTGCACTGGATGGTGTGCCCGTCTGCAGAGGCACAAGATCCCTTTCCAACTGTGGGACCCAACTCGGTCCTGTCGCCT	692	TRUE	Pool4_Proliferation	E19K	19	HEHPERKRAPQTYEKEEDKDKGVACSKDEWWWDCLEVLRDNTLVTLANISGQLDLSAYTESICLPILDGLLHWMVCPSAEAQDPFPTVGPNSVLSP	E	K	PASS	Pool4	prolif
CACGAGCATCCAGAGAGAAAGCGAGCACCGCAGACCTATATGAAAGAGGAGGATGAGGACAAGGGGGTGGCCTGCAGCAAAGATGAGTGGTGGTGGGACTGCCTCGAGGTCTTGAGGGATAACACGTTGGTCACGTTGGCCAACATTTCCGGGCAGCTAGACTTGTCTGCTTACACGGAAAGCATCTGCTTGCCAATTTTGGATGGCTTGCTGCACTGGATGGTGTGCCCGTCTGCAGAGGCACAAGATCCCTTTCCAACTGTGGGACCCAACTCGGTCCTGTCGCCT	579	TRUE	Pool4_Proliferation	E14M	14	HEHPERKRAPQTYMKEEDEDKGVACSKDEWWWDCLEVLRDNTLVTLANISGQLDLSAYTESICLPILDGLLHWMVCPSAEAQDPFPTVGPNSVLSP	E	M	PASS	Pool4	prolif
CACGAGCATCCAGAGAGAAAGCGAGCACCGCAGACCTATGAGAAAGAGGAGGATGAGGACAAGGGGGTGGCCAGCAGCAAAGATGAGTGGTGGTGGGACTGCCTCGAGGTCTTGAGGGATAACACGTTGGTCACGTTGGCCAACATTTCCGGGCAGCTAGACTTGTCTGCTTACACGGAAAGCATCTGCTTGCCAATTTTGGATGGCTTGCTGCACTGGATGGTGTGCCCGTCTGCAGAGGCACAAGATCCCTTTCCAACTGTGGGACCCAACTCGGTCCTGTCGCCT	568	TRUE	Pool4_Proliferation	C25S	25	HEHPERKRAPQTYEKEEDEDKGVASSKDEWWWDCLEVLRDNTLVTLANISGQLDLSAYTESICLPILDGLLHWMVCPSAEAQDPFPTVGPNSVLSP	C	S	PASS	Pool4	prolif
CACGAGCATCCAGAGAGAAAGCGAGCACCGCAGACCTATGAGAAAGAGGAGGATGAGGACAAGGGGGTGGCCTGCAGCAAAGATGAGTGGTGGTGGGACTGCCTCGAGGTCTTGAGGGATAACACGTTGGTCACGTTGGCCAACATTTCCGGGCAGCTAGACTTGTCTGCTTACACGGAAAGCATCTGCTTGCCAATTTTGGATGGCGTGCTGCACTGGATGGTGTGCCCGTCTGCAGAGGCACAAGATCCCTTTCCAACTGTGGGACCCAACTCGGTCCTGTCGCCT	790	TRUE	Pool4_Proliferation	L70V	70	HEHPERKRAPQTYEKEEDEDKGVACSKDEWWWDCLEVLRDNTLVTLANISGQLDLSAYTESICLPILDGVLHWMVCPSAEAQDPFPTVGPNSVLSP	L	V	PASS	Pool4	prolif
CACGAGCATCCAGAGAGAAAGCGAGCACCGCAGACCTATGAGAAAGAGGAGGATGAGGACAAGGGGGTGGCCTGCAGCAAAGATGAGTGGTGGTGGGACTGCCTCGAGGTCTTGAGGGATAACACGTTGGTCACGTTGGCCAACATTTCCGGGCAGCTAGACTTGTCTGCTTACACGGAAAGCATCTGCTTGCCAATTTTGGATGGCTTGCTGCACTGGATGGTGTGCCCGGGCGCAGAGGCACAAGATCCCTTTCCAACTGTGGGACCCAACTCGGTCCTGTCGCCT	705	TRUE	Pool4_Proliferation	S78G	78	HEHPERKRAPQTYEKEEDEDKGVACSKDEWWWDCLEVLRDNTLVTLANISGQLDLSAYTESICLPILDGLLHWMVCPGAEAQDPFPTVGPNSVLSP	S	G	PASS	Pool4	prolif
CACGAGCATCCAGAGAGAAAGCGAGCACCGCAGACCTATGAGAAAGAGGAGGATGAGGACAAGGGGGTGGCCTGCAGCAAAGATGAGTGGTGGTGGGACTGCCTCGAGGTCTTGAGGGATAACACGTTGGTCACGTTGGCCAACATTTCCGGGCAGCTAGACTTGTCTGCTTACACGGAAAGCATCTGCTTGCCAATTTTGGATGGCTTGCTGTACTGGATGGTGTGCCCGTCTGCAGAGGCACAAGATCCCTTTCCAACTGTGGGACCCAACTCGGTCCTGTCGCCT	720	TRUE	Pool4_Proliferation	H72Y	72	HEHPERKRAPQTYEKEEDEDKGVACSKDEWWWDCLEVLRDNTLVTLANISGQLDLSAYTESICLPILDGLLYWMVCPSAEAQDPFPTVGPNSVLSP	H	Y	PASS	Pool4	prolif
CACGAGCATCCAGAGAGAAAGCGAGCACCGCAGACCTATGAGAAAGAGGAGGATGAGGACAAGGGGGTGGCCTGCAGCTACGATGAGTGGTGGTGGGACTGCCTCGAGGTCTTGAGGGATAACACGTTGGTCACGTTGGCCAACATTTCCGGGCAGCTAGACTTGTCTGCTTACACGGAAAGCATCTGCTTGCCAATTTTGGATGGCTTGCTGCACTGGATGGTGTGCCCGTCTGCAGAGGCACAAGATCCCTTTCCAACTGTGGGACCCAACTCGGTCCTGTCGCCT	853	TRUE	Pool4_Proliferation	K27Y	27	HEHPERKRAPQTYEKEEDEDKGVACSYDEWWWDCLEVLRDNTLVTLANISGQLDLSAYTESICLPILDGLLHWMVCPSAEAQDPFPTVGPNSVLSP	K	Y	PASS	Pool4	prolif
CACGAGCATCCAGAGAGAAAGCGAGCACCGCAGACCTATGAGAAAGAGGAGGATGAGGACAAGGGGGTGGCCTGCAGCAAAGATGAGTGGTGGTGGGACTGCCTCGAGGTCTTGAGGGATAACACGTTGGTCACGTTGGCCAACATTTCCGGGCAGCTAGACTTGTCTGCTATCACGGAAAGCATCTGCTTGCCAATTTTGGATGGCTTGCTGCACTGGATGGTGTGCCCGTCTGCAGAGGCACAAGATCCCTTTCCAACTGTGGGACCCAACTCGGTCCTGTCGCCT	756	TRUE	Pool4_Proliferation	Y58I	58	HEHPERKRAPQTYEKEEDEDKGVACSKDEWWWDCLEVLRDNTLVTLANISGQLDLSAITESICLPILDGLLHWMVCPSAEAQDPFPTVGPNSVLSP	Y	I	PASS	Pool4	prolif
CACGAGCATCCAGAGAGAAAGCGAGCACCGCAGACCTATGAGAAAGAGGAGGATGAGGACAAGGGGGTGGCCTGCAGCAAAGATGAGTGGTGGTGGGACTGCCTCGAGGTCTTGAGGGATAACACGTTGGTCACGTTGGCCAACATTTCCGGGCAGCTAGACTTGTCTGCTTACACGGAAAGCATCTGCTTGCCAATTCAGGATGGCTTGCTGCACTGGATGGTGTGCCCGTCTGCAGAGGCACAAGATCCCTTTCCAACTGTGGGACCCAACTCGGTCCTGTCGCCT	745	TRUE	Pool4_Proliferation	L67Q	67	HEHPERKRAPQTYEKEEDEDKGVACSKDEWWWDCLEVLRDNTLVTLANISGQLDLSAYTESICLPIQDGLLHWMVCPSAEAQDPFPTVGPNSVLSP	L	Q	PASS	Pool4	prolif
CACGAGCATCCAGAGAGAAAGCGAGCACCGCAGACCTATGAGAAAGAGGAGGATGAGGACAAGGGGGTGGCCTGCAGCAAAGATGAGTGGTGGTGGGACTGCCTCGAGGTCTTGAGGGATAACACGTTGGTCACGTTGGCCAACATTTCCGGGCAGCTAGACGACTCTGCTTACACGGAAAGCATCTGCTTGCCAATTTTGGATGGCTTGCTGCACTGGATGGTGTGCCCGTCTGCAGAGGCACAAGATCCCTTTCCAACTGTGGGACCCAACTCGGTCCTGTCGCCT	811	TRUE	Pool4_Proliferation	L55D	55	HEHPERKRAPQTYEKEEDEDKGVACSKDEWWWDCLEVLRDNTLVTLANISGQLDDSAYTESICLPILDGLLHWMVCPSAEAQDPFPTVGPNSVLSP	L	D	PASS	Pool4	prolif
CACGAGCATCCAGAGAGAAAGCGAGCACCGCAGACCTATGAGAAAGAGGAGGATGAGGACAAGGGGGTGGCCTGCAGCAAAGATGAGTGGTGGTGGGACTGCCTCGAGGTCTTGAGGGATAACACGTTGGTCACGTTGGCCAACATTTCCGGGCAGATCGACTTGTCTGCTTACACGGAAAGCATCTGCTTGCCAATTTTGGATGGCTTGCTGCACTGGATGGTGTGCCCGTCTGCAGAGGCACAAGATCCCTTTCCAACTGTGGGACCCAACTCGGTCCTGTCGCCT	943	TRUE	Pool4_Proliferation	L53I	53	HEHPERKRAPQTYEKEEDEDKGVACSKDEWWWDCLEVLRDNTLVTLANISGQIDLSAYTESICLPILDGLLHWMVCPSAEAQDPFPTVGPNSVLSP	L	I	PASS	Pool4	prolif
CACGAGCATCCAGAGAGAAAGCGAGCACCGCAGACCTATGAGAAAGAGGAGGATGAGGACAAGGGGGTGGCCTGCAGCAAAGATGAGTGGTGGTGGGACTGCCTCGAGGTCTTGTGCGATAACACGTTGGTCACGTTGGCCAACATTTCCGGGCAGCTAGACTTGTCTGCTTACACGGAAAGCATCTGCTTGCCAATTTTGGATGGCTTGCTGCACTGGATGGTGTGCCCGTCTGCAGAGGCACAAGATCCCTTTCCAACTGTGGGACCCAACTCGGTCCTGTCGCCT	737	TRUE	Pool4_Proliferation	R39C	39	HEHPERKRAPQTYEKEEDEDKGVACSKDEWWWDCLEVLCDNTLVTLANISGQLDLSAYTESICLPILDGLLHWMVCPSAEAQDPFPTVGPNSVLSP	R	C	PASS	Pool4	prolif
CACGAGCATCCAGAGAGAAAGCGAGCACCGCAGACCTATGAGAAAGAGGAGGATGAGGACAAGGGGGTGGCCTGCAGCAAAGATGAGTGGTGGTGGGACTGCCTCGAGGTCTTGAGGGATAACACGTTGGTCACGTTGGCCAACATTTCCGGGCAGCTAGACTTGTCTGCTTACACGGAAAGCATCTGCTTGCCAATTTTGGATGGCTTGCTGCACATGATGGTGTGCCCGTCTGCAGAGGCACAAGATCCCTTTCCAACTGTGGGACCCAACTCGGTCCTGTCGCCT	733	TRUE	Pool4_Proliferation	W73M	73	HEHPERKRAPQTYEKEEDEDKGVACSKDEWWWDCLEVLRDNTLVTLANISGQLDLSAYTESICLPILDGLLHMMVCPSAEAQDPFPTVGPNSVLSP	W	M	PASS	Pool4	prolif
CACGAGCATCCAGAGAGAAAGCGAGCACCGCAGACCTATGAGAAAGAGGAGGATGAGGACAAGGGGGTGGCCTGCAGCAAAGATGAGTGGTGGTGGGACTGCCTCGAGGTCTTGAGGGATAACACGTTGGTCACGTTGGCCAACATTTCCGGGCAGCTAGACTTGTCTGCTTACACGGAATACATCTGCTTGCCAATTTTGGATGGCTTGCTGCACTGGATGGTGTGCCCGTCTGCAGAGGCACAAGATCCCTTTCCAACTGTGGGACCCAACTCGGTCCTGTCGCCT	694	TRUE	Pool4_Proliferation	S61Y	61	HEHPERKRAPQTYEKEEDEDKGVACSKDEWWWDCLEVLRDNTLVTLANISGQLDLSAYTEYICLPILDGLLHWMVCPSAEAQDPFPTVGPNSVLSP	S	Y	PASS	Pool4	prolif
CACGAGCATCCAGAGAGAAAGCGAGCACCGCAGACCTATGAGAAAGAGGAGGATGAGGACAAGGGGGTGGCCTGCAGCAAAGATGAGTGGTGGTGGGACTGCCTCGAGGTCTTGAGGGATAACACGTTGGTCACGTTGGCCAACATTTCCGGGCAGCTAGACTTGTCTGCTTACACGGAAAGCATCTGCAGCCCAATTTTGGATGGCTTGCTGCACTGGATGGTGTGCCCGTCTGCAGAGGCACAAGATCCCTTTCCAACTGTGGGACCCAACTCGGTCCTGTCGCCT	759	TRUE	Pool4_Proliferation	L64S	64	HEHPERKRAPQTYEKEEDEDKGVACSKDEWWWDCLEVLRDNTLVTLANISGQLDLSAYTESICSPILDGLLHWMVCPSAEAQDPFPTVGPNSVLSP	L	S	PASS	Pool4	prolif
CACGAGCATCCAGAGAGAAAGCGAGCACCGCAGACCTATGAGAAAGAGGAGGATGAGGACAAGGGGGTGGCCTGCAGCAAAGATGAGTGGTGGTGGGACTGCCTCGAGGTCTTGAGGGATAACACGTTGGCCACGTTGGCCAACATTTCCGGGCAGCTAGACTTGTCTGCTTACACGGAAAGCATCTGCTTGCCAATTTTGGATGGCTTGCTGCACTGGATGGTGTGCCCGTCTGCAGAGGCACAAGATCCCTTTCCAACTGTGGGACCCAACTCGGTCCTGTCGCCT	430	TRUE	Pool4_Proliferation	V44A	44	HEHPERKRAPQTYEKEEDEDKGVACSKDEWWWDCLEVLRDNTLATLANISGQLDLSAYTESICLPILDGLLHWMVCPSAEAQDPFPTVGPNSVLSP	V	A	PASS	Pool4	prolif
CACGAGCATCCAGAGAGAAAGCGAGCACCGCAGACCTATGAGAAAGAGGAGGATGAGGACAAGGGGGTGGCCTGCAGCAAAGATGAGTGGTGGTGGGACTGCCTCGAGGTCTTGAGGGATAACACGTTGGTCACGTTGGCCAACATTTCCGGGGCCCTAGACTTGTCTGCTTACACGGAAAGCATCTGCTTGCCAATTTTGGATGGCTTGCTGCACTGGATGGTGTGCCCGTCTGCAGAGGCACAAGATCCCTTTCCAACTGTGGGACCCAACTCGGTCCTGTCGCCT	893	TRUE	Pool4_Proliferation	Q52A	52	HEHPERKRAPQTYEKEEDEDKGVACSKDEWWWDCLEVLRDNTLVTLANISGALDLSAYTESICLPILDGLLHWMVCPSAEAQDPFPTVGPNSVLSP	Q	A	PASS	Pool4	prolif
[truncated: 12,407 more rows]

## Sheet: Suppl Table 3 DMS_data_all
variant	log2FC_proliferation	pvalue_proliferation	padj_proliferation	baseMean_proliferation	log2FC_sens	pvalue_sens	padj_sens	baseMean_sens	library	wt_aa	var_aa	position	position_protein	variant_protein	structure	SASA	Pool4_DOX_10_R1_A1_normalized	Pool4_DOX_10_R2_A1_normalized	Pool4_DOX_10_R4_A1_normalized	Pool4_DOX_10_R5_A1_normalized	Pool4_noDOX_0_R1_A1_normalized	Pool4_noDOX_0_R2_A1_normalized	Pool4_noDOX_0_R3_A1_normalized	Pool4_noDOX_0_R4_A1_normalized	Pool4_noDOX_0_R5_A1_normalized	Pool4_noDOX_10_R3_A1_normalized	Pool4_noDOX_10_R4_A1_normalized	Pool4_noDOX_10_R5_A1_normalized	Pool4_DOX_10_R1_A1_raw	Pool4_DOX_10_R2_A1_raw	Pool4_DOX_10_R4_A1_raw	Pool4_DOX_10_R5_A1_raw	Pool4_noDOX_0_R1_A1_raw	Pool4_noDOX_0_R2_A1_raw	Pool4_noDOX_0_R3_A1_raw	Pool4_noDOX_0_R4_A1_raw	Pool4_noDOX_0_R5_A1_raw	Pool4_noDOX_10_R3_A1_raw	Pool4_noDOX_10_R4_A1_raw	Pool4_noDOX_10_R5_A1_raw	Pool4_DoublePos_14_R1_A1_raw	Pool4_DoublePos_14_R2_A1_raw	Pool4_DoublePos_14_R3_A1_raw	Pool4_mCherryHigh_14_R1_A1_raw	Pool4_mCherryHigh_14_R2_A1_raw	Pool4_mCherryHigh_14_R3_A1_raw	Pool5_DOX_10_R1_A1_normalized	Pool5_DOX_10_R2_A1_normalized	Pool5_DOX_10_R3_A1_normalized
[truncated: 8,960 more rows]
[truncated: 83 more columns]
