# Supplementary material for: Protein destabilization underlies pathogenic missense mutations in ARID1B
Source: Nat Struct Mol Biol. 2024 Feb 12;31(7):1018–22. doi: 10.1038/s41594-024-01229-2 (PMC11257965; doi:10.1038/s41594-024-01229-2)
Supplement: Supplementary file 5 — Statistical source data. [file 41594_2024_1229_MOESM5_ESM.xlsx]

## Sheet: Fig 1D
Top panel
assay	measurement	mutant	treatment	timepoint	replicate	value	sample	cat	order
StabilityCal	unstab%	WT	unt	0	R1	20	StabilityCal_unstab%_unt_0_R1	wt	2
StabilityCal	unstab%	dBC	unt	0	R1	49.93	StabilityCal_unstab%_unt_0_R1	pos-ctrl	3
StabilityCal	unstab%	N2082R	unt	0	R1	41.24	StabilityCal_unstab%_unt_0_R1	inert	4
StabilityCal	unstab%	L2012T	unt	0	R1	37.25	StabilityCal_unstab%_unt_0_R1	inert	5
StabilityCal	unstab%	V2069H	unt	0	R1	50.21	StabilityCal_unstab%_unt_0_R1	inert	6
StabilityCal	unstab%	V2106E	unt	0	R1	45.81	StabilityCal_unstab%_unt_0_R1	inert	7
StabilityCal	unstab%	V2083P	unt	0	R1	37.98	StabilityCal_unstab%_unt_0_R1	inert	8
StabilityCal	unstab%	I2018F	unt	0	R1	32.56	StabilityCal_unstab%_unt_0_R1	inert	9
StabilityCal	unstab%	L2121S	unt	0	R1	59.51	StabilityCal_unstab%_unt_0_R1	inert	10
StabilityCal	unstab%	L2015D	unt	0	R1	51.92	StabilityCal_unstab%_unt_0_R1	prolif	11
StabilityCal	unstab%	T2011K	unt	0	R1	53.56	StabilityCal_unstab%_unt_0_R1	prolif	12
StabilityCal	unstab%	L2125P	unt	0	R1	50.79	StabilityCal_unstab%_unt_0_R1	prolif	13
StabilityCal	unstab%	S2019D	unt	0	R1	47.14	StabilityCal_unstab%_unt_0_R1	prolif	14
StabilityCal	unstab%	I2018P	unt	0	R1	51.2	StabilityCal_unstab%_unt_0_R1	prolif	15
StabilityCal	unstab%	L2121R	unt	0	R1	44	StabilityCal_unstab%_unt_0_R1	prolif	16
StabilityCal	unstab%	WT	unt	0	R2	14.29	StabilityCal_unstab%_unt_0_R2	wt	2
StabilityCal	unstab%	dBC	unt	0	R2	51.95	StabilityCal_unstab%_unt_0_R2	pos-ctrl	3
StabilityCal	unstab%	N2082R	unt	0	R2	44.75	StabilityCal_unstab%_unt_0_R2	inert	4
StabilityCal	unstab%	L2012T	unt	0	R2	49.3	StabilityCal_unstab%_unt_0_R2	inert	5
StabilityCal	unstab%	V2069H	unt	0	R2	50.82	StabilityCal_unstab%_unt_0_R2	inert	6
StabilityCal	unstab%	V2106E	unt	0	R2	46.76	StabilityCal_unstab%_unt_0_R2	inert	7
StabilityCal	unstab%	V2083P	unt	0	R2	39.42	StabilityCal_unstab%_unt_0_R2	inert	8
StabilityCal	unstab%	I2018F	unt	0	R2	41.19	StabilityCal_unstab%_unt_0_R2	inert	9
StabilityCal	unstab%	L2121S	unt	0	R2	49.79	StabilityCal_unstab%_unt_0_R2	inert	10
StabilityCal	unstab%	L2015D	unt	0	R2	31.51	StabilityCal_unstab%_unt_0_R2	prolif	11
StabilityCal	unstab%	T2011K	unt	0	R2	53.11	StabilityCal_unstab%_unt_0_R2	prolif	12
StabilityCal	unstab%	L2125P	unt	0	R2	52.81	StabilityCal_unstab%_unt_0_R2	prolif	13
StabilityCal	unstab%	S2019D	unt	0	R2	45.21	StabilityCal_unstab%_unt_0_R2	prolif	14
StabilityCal	unstab%	I2018P	unt	0	R2	58.92	StabilityCal_unstab%_unt_0_R2	prolif	15
StabilityCal	unstab%	L2121R	unt	0	R2	56.13	StabilityCal_unstab%_unt_0_R2	prolif	16
StabilityCal	unstab%	WT	unt	0	R3	0	StabilityCal_unstab%_unt_0_R3	wt	2
StabilityCal	unstab%	dBC	unt	0	R3	50.04	StabilityCal_unstab%_unt_0_R3	pos-ctrl	3
StabilityCal	unstab%	N2082R	unt	0	R3	45.5	StabilityCal_unstab%_unt_0_R3	inert	4
StabilityCal	unstab%	L2012T	unt	0	R3	44.72	StabilityCal_unstab%_unt_0_R3	inert	5
StabilityCal	unstab%	V2069H	unt	0	R3	45.92	StabilityCal_unstab%_unt_0_R3	inert	6
StabilityCal	unstab%	V2106E	unt	0	R3	43.79	StabilityCal_unstab%_unt_0_R3	inert	7
StabilityCal	unstab%	V2083P	unt	0	R3	40.43	StabilityCal_unstab%_unt_0_R3	inert	8
StabilityCal	unstab%	I2018F	unt	0	R3	44.57	StabilityCal_unstab%_unt_0_R3	inert	9
StabilityCal	unstab%	L2121S	unt	0	R3	52.04	StabilityCal_unstab%_unt_0_R3	inert	10
StabilityCal	unstab%	L2015D	unt	0	R3	38.16	StabilityCal_unstab%_unt_0_R3	prolif	11
StabilityCal	unstab%	T2011K	unt	0	R3	55.61	StabilityCal_unstab%_unt_0_R3	prolif	12
StabilityCal	unstab%	L2125P	unt	0	R3	47.55	StabilityCal_unstab%_unt_0_R3	prolif	13
StabilityCal	unstab%	S2019D	unt	0	R3	43.02	StabilityCal_unstab%_unt_0_R3	prolif	14
StabilityCal	unstab%	I2018P	unt	0	R3	53.01	StabilityCal_unstab%_unt_0_R3	prolif	15
StabilityCal	unstab%	L2121R	unt	0	R3	55.93	StabilityCal_unstab%_unt_0_R3	prolif	16
StabilityCal	unstab%	WT	unt	0	R4	8.33	StabilityCal_unstab%_unt_0_R4	wt	2
StabilityCal	unstab%	dBC	unt	0	R4	51.48	StabilityCal_unstab%_unt_0_R4	pos-ctrl	3
StabilityCal	unstab%	N2082R	unt	0	R4	41.15	StabilityCal_unstab%_unt_0_R4	inert	4
StabilityCal	unstab%	L2012T	unt	0	R4	46.23	StabilityCal_unstab%_unt_0_R4	inert	5
StabilityCal	unstab%	V2069H	unt	0	R4	45.52	StabilityCal_unstab%_unt_0_R4	inert	6
StabilityCal	unstab%	V2106E	unt	0	R4	39.02	StabilityCal_unstab%_unt_0_R4	inert	7
StabilityCal	unstab%	V2083P	unt	0	R4	36.24	StabilityCal_unstab%_unt_0_R4	inert	8
StabilityCal	unstab%	I2018F	unt	0	R4	40.04	StabilityCal_unstab%_unt_0_R4	inert	9
StabilityCal	unstab%	L2121S	unt	0	R4	0	StabilityCal_unstab%_unt_0_R4	inert	10
StabilityCal	unstab%	L2015D	unt	0	R4	48.57	StabilityCal_unstab%_unt_0_R4	prolif	11
StabilityCal	unstab%	T2011K	unt	0	R4	51	StabilityCal_unstab%_unt_0_R4	prolif	12
StabilityCal	unstab%	L2125P	unt	0	R4	55.78	StabilityCal_unstab%_unt_0_R4	prolif	13
StabilityCal	unstab%	S2019D	unt	0	R4	55.14	StabilityCal_unstab%_unt_0_R4	prolif	14
StabilityCal	unstab%	I2018P	unt	0	R4	53.8	StabilityCal_unstab%_unt_0_R4	prolif	15
StabilityCal	unstab%	L2121R	unt	0	R4	52.28	StabilityCal_unstab%_unt_0_R4	prolif	16
StabilityCal	unstab%	WT	unt	0	R5	5.88	StabilityCal_unstab%_unt_0_R5	wt	2
StabilityCal	unstab%	dBC	unt	0	R5	49.94	StabilityCal_unstab%_unt_0_R5	pos-ctrl	3
StabilityCal	unstab%	N2082R	unt	0	R5	38.02	StabilityCal_unstab%_unt_0_R5	inert	4
StabilityCal	unstab%	L2012T	unt	0	R5	47.94	StabilityCal_unstab%_unt_0_R5	inert	5
StabilityCal	unstab%	V2069H	unt	0	R5	46.15	StabilityCal_unstab%_unt_0_R5	inert	6
StabilityCal	unstab%	V2106E	unt	0	R5	43.48	StabilityCal_unstab%_unt_0_R5	inert	7
StabilityCal	unstab%	V2083P	unt	0	R5	38.25	StabilityCal_unstab%_unt_0_R5	inert	8
StabilityCal	unstab%	I2018F	unt	0	R5	40.26	StabilityCal_unstab%_unt_0_R5	inert	9
StabilityCal	unstab%	L2121S	unt	0	R5	54.39	StabilityCal_unstab%_unt_0_R5	inert	10
StabilityCal	unstab%	L2015D	unt	0	R5	41.67	StabilityCal_unstab%_unt_0_R5	prolif	11
StabilityCal	unstab%	T2011K	unt	0	R5	54.47	StabilityCal_unstab%_unt_0_R5	prolif	12
StabilityCal	unstab%	L2125P	unt	0	R5	47.58	StabilityCal_unstab%_unt_0_R5	prolif	13
StabilityCal	unstab%	S2019D	unt	0	R5	47.73	StabilityCal_unstab%_unt_0_R5	prolif	14
StabilityCal	unstab%	I2018P	unt	0	R5	49.03	StabilityCal_unstab%_unt_0_R5	prolif	15
StabilityCal	unstab%	L2121R	unt	0	R5	50	StabilityCal_unstab%_unt_0_R5	prolif	16
StabilityCal	unstab%	WT	unt	0	R6	4.35	StabilityCal_unstab%_unt_0_R6	wt	2
StabilityCal	unstab%	dBC	unt	0	R6	50.04	StabilityCal_unstab%_unt_0_R6	pos-ctrl	3
StabilityCal	unstab%	N2082R	unt	0	R6	36.27	StabilityCal_unstab%_unt_0_R6	inert	4
StabilityCal	unstab%	L2012T	unt	0	R6	40.58	StabilityCal_unstab%_unt_0_R6	inert	5
StabilityCal	unstab%	V2069H	unt	0	R6	44.51	StabilityCal_unstab%_unt_0_R6	inert	6
StabilityCal	unstab%	V2106E	unt	0	R6	41.69	StabilityCal_unstab%_unt_0_R6	inert	7
StabilityCal	unstab%	V2083P	unt	0	R6	39.41	StabilityCal_unstab%_unt_0_R6	inert	8
StabilityCal	unstab%	I2018F	unt	0	R6	41.78	StabilityCal_unstab%_unt_0_R6	inert	9
StabilityCal	unstab%	L2121S	unt	0	R6	58.2	StabilityCal_unstab%_unt_0_R6	inert	10
StabilityCal	unstab%	L2015D	unt	0	R6	55.71	StabilityCal_unstab%_unt_0_R6	prolif	11
StabilityCal	unstab%	T2011K	unt	0	R6	50.23	StabilityCal_unstab%_unt_0_R6	prolif	12
StabilityCal	unstab%	L2125P	unt	0	R6	46.49	StabilityCal_unstab%_unt_0_R6	prolif	13
StabilityCal	unstab%	S2019D	unt	0	R6	39.13	StabilityCal_unstab%_unt_0_R6	prolif	14
StabilityCal	unstab%	I2018P	unt	0	R6	48.08	StabilityCal_unstab%_unt_0_R6	prolif	15
StabilityCal	unstab%	L2121R	unt	0	R6	51.55	StabilityCal_unstab%_unt_0_R6	prolif	16
Middle panel
assay	mutant	cat	order	log2fc	adjpval
Sens	N2082R	inert	4	-1.87182	5.15e-41
Sens	L2012T	inert	5	-2.80227	1.03e-80
Sens	V2069H	inert	6	-1.88783	4.69e-60
Sens	V2106E	inert	7	-1.6254	2.93e-25
Sens	V2083P	inert	8	-1.56926	6.76e-46
Sens	I2018F	inert	9	-2.38966	3.61e-57
Sens	L2121S	inert	10	-1.79254	5.64e-32
Sens	L2015D	prolif	11	-2.75459	1e-102
Sens	T2011K	prolif	12	-2.76234	7.26e-64
Sens	L2125P	prolif	13	-1.94164	3.73e-54
Sens	S2019D	prolif	14	-2.85601	7.79e-60
Sens	I2018P	prolif	15	-2.77365	5.25e-89
Sens	L2121R	prolif	16	-1.90398	4.19e-28

## Sheet: Fig. 1E
Top panel
assay	measurement	mutant	treatment	timepoint	replicate	value	sample	cat	order
CFA	fold-change	GFP	DOX	0	R1	18.3712	CFA_fold-change_DOX_0_R1	neg-ctrl	1
CFA	fold-change	WT	DOX	0	R1	63.4653	CFA_fold-change_DOX_0_R1	wt	2
CFA	fold-change	dBC	DOX	0	R1	19.2065	CFA_fold-change_DOX_0_R1	pos-ctrl	3
CFA	fold-change	N2082R	DOX	0	R1	71.9193	CFA_fold-change_DOX_0_R1	inert	4
CFA	fold-change	L2012T	DOX	0	R1	59.8765	CFA_fold-change_DOX_0_R1	inert	5
CFA	fold-change	V2069H	DOX	0	R1	63.3315	CFA_fold-change_DOX_0_R1	inert	6
CFA	fold-change	V2106E	DOX	0	R1	55.5202	CFA_fold-change_DOX_0_R1	inert	7
CFA	fold-change	V2083P	DOX	0	R1	61.0557	CFA_fold-change_DOX_0_R1	inert	8
CFA	fold-change	I2018F	DOX	0	R1	57.6745	CFA_fold-change_DOX_0_R1	inert	9
CFA	fold-change	L2121S	DOX	0	R1	75.3031	CFA_fold-change_DOX_0_R1	inert	10
CFA	fold-change	L2015D	DOX	0	R1	16.9519	CFA_fold-change_DOX_0_R1	prolif	11
CFA	fold-change	T2011K	DOX	0	R1	22.1096	CFA_fold-change_DOX_0_R1	prolif	12
CFA	fold-change	L2125P	DOX	0	R1	22.5081	CFA_fold-change_DOX_0_R1	prolif	13
CFA	fold-change	S2019D	DOX	0	R1	29.6966	CFA_fold-change_DOX_0_R1	prolif	14
CFA	fold-change	I2018P	DOX	0	R1	19.3875	CFA_fold-change_DOX_0_R1	prolif	15
CFA	fold-change	L2121R	DOX	0	R1	21.1532	CFA_fold-change_DOX_0_R1	prolif	16
CFA	fold-change	GFP	DOX	0	R2	16.5479	CFA_fold-change_DOX_0_R2	neg-ctrl	1
CFA	fold-change	WT	DOX	0	R2	68.3574	CFA_fold-change_DOX_0_R2	wt	2
CFA	fold-change	dBC	DOX	0	R2	21.6318	CFA_fold-change_DOX_0_R2	pos-ctrl	3
CFA	fold-change	N2082R	DOX	0	R2	77.9848	CFA_fold-change_DOX_0_R2	inert	4
CFA	fold-change	L2012T	DOX	0	R2	59.4718	CFA_fold-change_DOX_0_R2	inert	5
CFA	fold-change	V2069H	DOX	0	R2	62.7229	CFA_fold-change_DOX_0_R2	inert	6
CFA	fold-change	V2106E	DOX	0	R2	54.6978	CFA_fold-change_DOX_0_R2	inert	7
CFA	fold-change	V2083P	DOX	0	R2	59.6962	CFA_fold-change_DOX_0_R2	inert	8
CFA	fold-change	I2018F	DOX	0	R2	58.526	CFA_fold-change_DOX_0_R2	inert	9
CFA	fold-change	L2121S	DOX	0	R2	65.5793	CFA_fold-change_DOX_0_R2	inert	10
CFA	fold-change	L2015D	DOX	0	R2	15.8909	CFA_fold-change_DOX_0_R2	prolif	11
CFA	fold-change	T2011K	DOX	0	R2	21.6079	CFA_fold-change_DOX_0_R2	prolif	12
CFA	fold-change	L2125P	DOX	0	R2	20.8274	CFA_fold-change_DOX_0_R2	prolif	13
CFA	fold-change	S2019D	DOX	0	R2	33.705	CFA_fold-change_DOX_0_R2	prolif	14
CFA	fold-change	I2018P	DOX	0	R2	19.4976	CFA_fold-change_DOX_0_R2	prolif	15
CFA	fold-change	L2121R	DOX	0	R2	21.2149	CFA_fold-change_DOX_0_R2	prolif	16
CFA	fold-change	GFP	DOX	0	R3	15.768	CFA_fold-change_DOX_0_R3	neg-ctrl	1
CFA	fold-change	WT	DOX	0	R3	70.2299	CFA_fold-change_DOX_0_R3	wt	2
CFA	fold-change	dBC	DOX	0	R3	16.0349	CFA_fold-change_DOX_0_R3	pos-ctrl	3
CFA	fold-change	N2082R	DOX	0	R3	60.5532	CFA_fold-change_DOX_0_R3	inert	4
CFA	fold-change	L2012T	DOX	0	R3	57.507	CFA_fold-change_DOX_0_R3	inert	5
CFA	fold-change	V2069H	DOX	0	R3	65.5444	CFA_fold-change_DOX_0_R3	inert	6
CFA	fold-change	V2106E	DOX	0	R3	49.4402	CFA_fold-change_DOX_0_R3	inert	7
CFA	fold-change	V2083P	DOX	0	R3	67.9583	CFA_fold-change_DOX_0_R3	inert	8
CFA	fold-change	I2018F	DOX	0	R3	66.8174	CFA_fold-change_DOX_0_R3	inert	9
CFA	fold-change	L2121S	DOX	0	R3	76.1708	CFA_fold-change_DOX_0_R3	inert	10
CFA	fold-change	L2015D	DOX	0	R3	16.7669	CFA_fold-change_DOX_0_R3	prolif	11
CFA	fold-change	T2011K	DOX	0	R3	19.7939	CFA_fold-change_DOX_0_R3	prolif	12
CFA	fold-change	L2125P	DOX	0	R3	17.5618	CFA_fold-change_DOX_0_R3	prolif	13
CFA	fold-change	S2019D	DOX	0	R3	29.9915	CFA_fold-change_DOX_0_R3	prolif	14
CFA	fold-change	I2018P	DOX	0	R3	17.7566	CFA_fold-change_DOX_0_R3	prolif	15
CFA	fold-change	L2121R	DOX	0	R3	19.5815	CFA_fold-change_DOX_0_R3	prolif	16
Middle panel
assay	mutant	cat	order	log2fc	adjpval
Prolif	N2082R	inert	4	0.430638	0.00773986
Prolif	L2012T	inert	5	0.320587	0.019255
Prolif	V2069H	inert	6	0.307263	0.0202688
Prolif	V2106E	inert	7	0.304451	0.0286009
Prolif	V2083P	inert	8	0.0862127	0.338187
Prolif	I2018F	inert	9	0.362192	0.0180869
Prolif	L2121S	inert	10	-0.0113496	0.881609
Prolif	L2015D	prolif	11	-1.45285	9.43e-09
Prolif	T2011K	prolif	12	-1.77661	8.85e-09
Prolif	L2125P	prolif	13	-1.50515	2.06e-13
Prolif	S2019D	prolif	14	-1.37993	5.6e-06
Prolif	I2018P	prolif	15	-1.66231	4.15e-07
Prolif	L2121R	prolif	16	-1.29528	1.48e-06
