# Supplementary material for: Protein destabilization underlies pathogenic missense mutations in ARID1B
Source: Nat Struct Mol Biol. 2024 Feb 12;31(7):1018–22. doi: 10.1038/s41594-024-01229-2 (PMC11257965; doi:10.1038/s41594-024-01229-2)
Supplement: Supplementary file 6 — Statistical source data. [file 41594_2024_1229_MOESM6_ESM.xlsx]

## Sheet: Fig. 2C
Fig. 2C
assay	mutant	cat	order	log2fc	adjpval
Sens	D2129N	benign	4	0.308445	6.37e-05
Sens	A2130T	benign	5	0.109164	0.207333
Sens	E2029K	pathogenic	6	-0.0215694	0.906369
Sens	S2019F	pathogenic	7	-2.86555	7.27e-73
Sens	L2070P	pathogenic	8	-1.91254	1.88e-33
Sens	M1952T	pathogenic	9	-1.64648	2.3e-78
Sens	I2018T	pathogenic	10	-2.79484	5.4e-77
Sens	V1939G	pathogenic	11	-1.38954	1.37e-38
Sens	S2123P	uncertain	12	-2.0729	2.15e-41
Sens	S2061L	uncertain	13	0.152525	0.0229247
Sens	Q2160H	uncertain	14	0.288673	0.0029773
Sens	V2106I	uncertain	15	0.104762	0.166019
Sens	P1979L	uncertain	16	0.164046	0.2141
Sens	L2012S	uncertain	17	-2.6142	3.06e-89
Sens	H2041R	uncertain	18	-1.12615	1.87e-17
Sens	H2041Y	uncertain	19	-1.87661	5.27e-56
Sens	T2014M	uncertain	20	-2.57848	4.74e-66
Sens	R1940H	uncertain	21	-1.16857	2.79e-22
Sens	L2073R	uncertain	22	-1.89026	1.56e-21

## Sheet: Fig. 2E
Top panel
assay	measurement	mutant	treatment	timepoint	replicate	value	sample	cat	order
Stability	unstab%	WT	unt	0	R1	10.3816	Stability_unstab%_unt_0_R1	wt	2
Stability	unstab%	dBC	unt	0	R1	47.2828	Stability_unstab%_unt_0_R1	pos-ctrl	3
Stability	unstab%	D2129N	unt	0	R1	2.42991	Stability_unstab%_unt_0_R1	benign	4
Stability	unstab%	A2130T	unt	0	R1	7.60425	Stability_unstab%_unt_0_R1	benign	5
Stability	unstab%	E2029K	unt	0	R1	5.27974	Stability_unstab%_unt_0_R1	pathogenic	6
Stability	unstab%	S2019F	unt	0	R1	24.1611	Stability_unstab%_unt_0_R1	pathogenic	7
Stability	unstab%	L2070P	unt	0	R1	36.7746	Stability_unstab%_unt_0_R1	pathogenic	8
Stability	unstab%	M1952T	unt	0	R1	32.3913	Stability_unstab%_unt_0_R1	pathogenic	9
Stability	unstab%	I2018T	unt	0	R1	46.9211	Stability_unstab%_unt_0_R1	pathogenic	10
Stability	unstab%	V1939G	unt	0	R1	49.2306	Stability_unstab%_unt_0_R1	pathogenic	11
Stability	unstab%	S2123P	unt	0	R1	50.9657	Stability_unstab%_unt_0_R1	uncertain	12
Stability	unstab%	S2061L	unt	0	R1	4.23149	Stability_unstab%_unt_0_R1	uncertain	13
Stability	unstab%	Q2160H	unt	0	R1	5.68681	Stability_unstab%_unt_0_R1	uncertain	14
Stability	unstab%	V2106I	unt	0	R1	5.03109	Stability_unstab%_unt_0_R1	uncertain	15
Stability	unstab%	P1979L	unt	0	R1	8.43758	Stability_unstab%_unt_0_R1	uncertain	16
Stability	unstab%	L2012S	unt	0	R1	27.4164	Stability_unstab%_unt_0_R1	uncertain	17
Stability	unstab%	H2041R	unt	0	R1	30.3354	Stability_unstab%_unt_0_R1	uncertain	18
Stability	unstab%	H2041Y	unt	0	R1	42.0785	Stability_unstab%_unt_0_R1	uncertain	19
Stability	unstab%	T2014M	unt	0	R1	36.5956	Stability_unstab%_unt_0_R1	uncertain	20
Stability	unstab%	R1940H	unt	0	R1	49.8742	Stability_unstab%_unt_0_R1	uncertain	21
Stability	unstab%	L2073R	unt	0	R1	57.1392	Stability_unstab%_unt_0_R1	uncertain	22
Stability	unstab%	WT	unt	0	R2	8.62801	Stability_unstab%_unt_0_R2	wt	2
Stability	unstab%	dBC	unt	0	R2	52.8904	Stability_unstab%_unt_0_R2	pos-ctrl	3
Stability	unstab%	D2129N	unt	0	R2	2.91431	Stability_unstab%_unt_0_R2	benign	4
Stability	unstab%	A2130T	unt	0	R2	8.09407	Stability_unstab%_unt_0_R2	benign	5
Stability	unstab%	E2029K	unt	0	R2	5.19339	Stability_unstab%_unt_0_R2	pathogenic	6
Stability	unstab%	S2019F	unt	0	R2	24.0022	Stability_unstab%_unt_0_R2	pathogenic	7
Stability	unstab%	L2070P	unt	0	R2	36.7634	Stability_unstab%_unt_0_R2	pathogenic	8
Stability	unstab%	M1952T	unt	0	R2	36.7933	Stability_unstab%_unt_0_R2	pathogenic	9
Stability	unstab%	I2018T	unt	0	R2	51.6718	Stability_unstab%_unt_0_R2	pathogenic	10
Stability	unstab%	V1939G	unt	0	R2	51.5737	Stability_unstab%_unt_0_R2	pathogenic	11
Stability	unstab%	S2123P	unt	0	R2	52.5555	Stability_unstab%_unt_0_R2	uncertain	12
Stability	unstab%	S2061L	unt	0	R2	5.15554	Stability_unstab%_unt_0_R2	uncertain	13
Stability	unstab%	Q2160H	unt	0	R2	5.95745	Stability_unstab%_unt_0_R2	uncertain	14
Stability	unstab%	V2106I	unt	0	R2	6.81051	Stability_unstab%_unt_0_R2	uncertain	15
Stability	unstab%	P1979L	unt	0	R2	8.33758	Stability_unstab%_unt_0_R2	uncertain	16
Stability	unstab%	L2012S	unt	0	R2	28.6321	Stability_unstab%_unt_0_R2	uncertain	17
Stability	unstab%	H2041R	unt	0	R2	29.0264	Stability_unstab%_unt_0_R2	uncertain	18
Stability	unstab%	H2041Y	unt	0	R2	42.5059	Stability_unstab%_unt_0_R2	uncertain	19
Stability	unstab%	T2014M	unt	0	R2	42.274	Stability_unstab%_unt_0_R2	uncertain	20
Stability	unstab%	R1940H	unt	0	R2	50.8013	Stability_unstab%_unt_0_R2	uncertain	21
Stability	unstab%	L2073R	unt	0	R2	56.6151	Stability_unstab%_unt_0_R2	uncertain	22
Stability	unstab%	WT	unt	0	R3	10.1948	Stability_unstab%_unt_0_R3	wt	2
Stability	unstab%	dBC	unt	0	R3	56.5709	Stability_unstab%_unt_0_R3	pos-ctrl	3
Stability	unstab%	D2129N	unt	0	R3	1.7866	Stability_unstab%_unt_0_R3	benign	4
Stability	unstab%	A2130T	unt	0	R3	6.80678	Stability_unstab%_unt_0_R3	benign	5
Stability	unstab%	E2029K	unt	0	R3	5.91882	Stability_unstab%_unt_0_R3	pathogenic	6
Stability	unstab%	S2019F	unt	0	R3	26.8709	Stability_unstab%_unt_0_R3	pathogenic	7
Stability	unstab%	L2070P	unt	0	R3	35.8879	Stability_unstab%_unt_0_R3	pathogenic	8
Stability	unstab%	M1952T	unt	0	R3	35.7664	Stability_unstab%_unt_0_R3	pathogenic	9
Stability	unstab%	I2018T	unt	0	R3	50.3185	Stability_unstab%_unt_0_R3	pathogenic	10
Stability	unstab%	V1939G	unt	0	R3	52.368	Stability_unstab%_unt_0_R3	pathogenic	11
Stability	unstab%	S2123P	unt	0	R3	55.6102	Stability_unstab%_unt_0_R3	uncertain	12
Stability	unstab%	S2061L	unt	0	R3	4.25861	Stability_unstab%_unt_0_R3	uncertain	13
Stability	unstab%	Q2160H	unt	0	R3	4.99253	Stability_unstab%_unt_0_R3	uncertain	14
Stability	unstab%	V2106I	unt	0	R3	6.7156	Stability_unstab%_unt_0_R3	uncertain	15
Stability	unstab%	P1979L	unt	0	R3	7.72135	Stability_unstab%_unt_0_R3	uncertain	16
Stability	unstab%	L2012S	unt	0	R3	29.992	Stability_unstab%_unt_0_R3	uncertain	17
Stability	unstab%	H2041R	unt	0	R3	27.6641	Stability_unstab%_unt_0_R3	uncertain	18
Stability	unstab%	H2041Y	unt	0	R3	40.3759	Stability_unstab%_unt_0_R3	uncertain	19
Stability	unstab%	T2014M	unt	0	R3	40.3132	Stability_unstab%_unt_0_R3	uncertain	20
Stability	unstab%	R1940H	unt	0	R3	49.239	Stability_unstab%_unt_0_R3	uncertain	21
Stability	unstab%	L2073R	unt	0	R3	55.2617	Stability_unstab%_unt_0_R3	uncertain	22
Stability	unstab%	WT	unt	0	R4	9.40067	Stability_unstab%_unt_0_R4	wt	2
Stability	unstab%	dBC	unt	0	R4	53.7133	Stability_unstab%_unt_0_R4	pos-ctrl	3
Stability	unstab%	D2129N	unt	0	R4	3.93419	Stability_unstab%_unt_0_R4	benign	4
Stability	unstab%	A2130T	unt	0	R4	8.91772	Stability_unstab%_unt_0_R4	benign	5
Stability	unstab%	E2029K	unt	0	R4	5.56048	Stability_unstab%_unt_0_R4	pathogenic	6
Stability	unstab%	S2019F	unt	0	R4	34.34	Stability_unstab%_unt_0_R4	pathogenic	7
Stability	unstab%	L2070P	unt	0	R4	41.1464	Stability_unstab%_unt_0_R4	pathogenic	8
Stability	unstab%	M1952T	unt	0	R4	41.9276	Stability_unstab%_unt_0_R4	pathogenic	9
Stability	unstab%	I2018T	unt	0	R4	53.5708	Stability_unstab%_unt_0_R4	pathogenic	10
Stability	unstab%	V1939G	unt	0	R4	58.1316	Stability_unstab%_unt_0_R4	pathogenic	11
Stability	unstab%	S2123P	unt	0	R4	60.132	Stability_unstab%_unt_0_R4	uncertain	12
Stability	unstab%	S2061L	unt	0	R4	7.15355	Stability_unstab%_unt_0_R4	uncertain	13
Stability	unstab%	Q2160H	unt	0	R4	8.25599	Stability_unstab%_unt_0_R4	uncertain	14
Stability	unstab%	V2106I	unt	0	R4	7.96146	Stability_unstab%_unt_0_R4	uncertain	15
Stability	unstab%	P1979L	unt	0	R4	10.2485	Stability_unstab%_unt_0_R4	uncertain	16
Stability	unstab%	L2012S	unt	0	R4	34.6434	Stability_unstab%_unt_0_R4	uncertain	17
Stability	unstab%	H2041R	unt	0	R4	36.09	Stability_unstab%_unt_0_R4	uncertain	18
Stability	unstab%	H2041Y	unt	0	R4	44.5739	Stability_unstab%_unt_0_R4	uncertain	19
Stability	unstab%	T2014M	unt	0	R4	49.245	Stability_unstab%_unt_0_R4	uncertain	20
Stability	unstab%	R1940H	unt	0	R4	56.6431	Stability_unstab%_unt_0_R4	uncertain	21
Stability	unstab%	L2073R	unt	0	R4	58.4416	Stability_unstab%_unt_0_R4	uncertain	22
Stability	unstab%	WT	unt	0	R5	11.2069	Stability_unstab%_unt_0_R5	wt	2
Stability	unstab%	dBC	unt	0	R5	58.4309	Stability_unstab%_unt_0_R5	pos-ctrl	3
Stability	unstab%	D2129N	unt	0	R5	5.56348	Stability_unstab%_unt_0_R5	benign	4
Stability	unstab%	A2130T	unt	0	R5	9.85473	Stability_unstab%_unt_0_R5	benign	5
Stability	unstab%	E2029K	unt	0	R5	7.05009	Stability_unstab%_unt_0_R5	pathogenic	6
Stability	unstab%	S2019F	unt	0	R5	35.6369	Stability_unstab%_unt_0_R5	pathogenic	7
Stability	unstab%	L2070P	unt	0	R5	40.2697	Stability_unstab%_unt_0_R5	pathogenic	8
Stability	unstab%	M1952T	unt	0	R5	42.2816	Stability_unstab%_unt_0_R5	pathogenic	9
Stability	unstab%	I2018T	unt	0	R5	57.8399	Stability_unstab%_unt_0_R5	pathogenic	10
Stability	unstab%	V1939G	unt	0	R5	57.6571	Stability_unstab%_unt_0_R5	pathogenic	11
Stability	unstab%	S2123P	unt	0	R5	59.7315	Stability_unstab%_unt_0_R5	uncertain	12
Stability	unstab%	S2061L	unt	0	R5	8.02708	Stability_unstab%_unt_0_R5	uncertain	13
Stability	unstab%	Q2160H	unt	0	R5	7.14286	Stability_unstab%_unt_0_R5	uncertain	14
Stability	unstab%	V2106I	unt	0	R5	9.62337	Stability_unstab%_unt_0_R5	uncertain	15
Stability	unstab%	P1979L	unt	0	R5	12.8403	Stability_unstab%_unt_0_R5	uncertain	16
Stability	unstab%	L2012S	unt	0	R5	37.0753	Stability_unstab%_unt_0_R5	uncertain	17
Stability	unstab%	H2041R	unt	0	R5	35.5945	Stability_unstab%_unt_0_R5	uncertain	18
Stability	unstab%	H2041Y	unt	0	R5	52.5223	Stability_unstab%_unt_0_R5	uncertain	19
Stability	unstab%	T2014M	unt	0	R5	54.3764	Stability_unstab%_unt_0_R5	uncertain	20
Stability	unstab%	R1940H	unt	0	R5	57.0835	Stability_unstab%_unt_0_R5	uncertain	21
Stability	unstab%	L2073R	unt	0	R5	61.2515	Stability_unstab%_unt_0_R5	uncertain	22
Stability	unstab%	WT	unt	0	R6	10.6093	Stability_unstab%_unt_0_R6	wt	2
Stability	unstab%	dBC	unt	0	R6	60.7374	Stability_unstab%_unt_0_R6	pos-ctrl	3
Stability	unstab%	D2129N	unt	0	R6	5.68455	Stability_unstab%_unt_0_R6	benign	4
Stability	unstab%	A2130T	unt	0	R6	9.49271	Stability_unstab%_unt_0_R6	benign	5
Stability	unstab%	E2029K	unt	0	R6	6.40813	Stability_unstab%_unt_0_R6	pathogenic	6
Stability	unstab%	S2019F	unt	0	R6	32.1918	Stability_unstab%_unt_0_R6	pathogenic	7
Stability	unstab%	L2070P	unt	0	R6	40.6073	Stability_unstab%_unt_0_R6	pathogenic	8
Stability	unstab%	M1952T	unt	0	R6	42.0932	Stability_unstab%_unt_0_R6	pathogenic	9
Stability	unstab%	I2018T	unt	0	R6	57.7045	Stability_unstab%_unt_0_R6	pathogenic	10
Stability	unstab%	V1939G	unt	0	R6	55.7868	Stability_unstab%_unt_0_R6	pathogenic	11
Stability	unstab%	S2123P	unt	0	R6	59.8419	Stability_unstab%_unt_0_R6	uncertain	12
Stability	unstab%	S2061L	unt	0	R6	8.24316	Stability_unstab%_unt_0_R6	uncertain	13
Stability	unstab%	Q2160H	unt	0	R6	7.22914	Stability_unstab%_unt_0_R6	uncertain	14
Stability	unstab%	V2106I	unt	0	R6	9.62882	Stability_unstab%_unt_0_R6	uncertain	15
Stability	unstab%	P1979L	unt	0	R6	11.0243	Stability_unstab%_unt_0_R6	uncertain	16
Stability	unstab%	L2012S	unt	0	R6	35.6846	Stability_unstab%_unt_0_R6	uncertain	17
Stability	unstab%	H2041R	unt	0	R6	39.026	Stability_unstab%_unt_0_R6	uncertain	18
Stability	unstab%	H2041Y	unt	0	R6	49.7722	Stability_unstab%_unt_0_R6	uncertain	19
Stability	unstab%	T2014M	unt	0	R6	53.7747	Stability_unstab%_unt_0_R6	uncertain	20
Stability	unstab%	R1940H	unt	0	R6	56.3118	Stability_unstab%_unt_0_R6	uncertain	21
Stability	unstab%	L2073R	unt	0	R6	59.9633	Stability_unstab%_unt_0_R6	uncertain	22
Middle panel
assay	mutant	cat	order	log2fc	adjpval
Sens	D2129N	benign	4	0.308445	6.37e-05
Sens	A2130T	benign	5	0.109164	0.207333
Sens	E2029K	pathogenic	6	-0.0215694	0.906369
Sens	S2019F	pathogenic	7	-2.86555	7.27e-73
Sens	L2070P	pathogenic	8	-1.91254	1.88e-33
Sens	M1952T	pathogenic	9	-1.64648	2.3e-78
Sens	I2018T	pathogenic	10	-2.79484	5.4e-77
Sens	V1939G	pathogenic	11	-1.38954	1.37e-38
Sens	S2123P	uncertain	12	-2.0729	2.15e-41
Sens	S2061L	uncertain	13	0.152525	0.0229247
Sens	Q2160H	uncertain	14	0.288673	0.0029773
Sens	V2106I	uncertain	15	0.104762	0.166019
Sens	P1979L	uncertain	16	0.164046	0.2141
Sens	L2012S	uncertain	17	-2.6142	3.06e-89
Sens	H2041R	uncertain	18	-1.12615	1.87e-17
Sens	H2041Y	uncertain	19	-1.87661	5.27e-56
Sens	T2014M	uncertain	20	-2.57848	4.74e-66
Sens	R1940H	uncertain	21	-1.16857	2.79e-22
Sens	L2073R	uncertain	22	-1.89026	1.56e-21
