# Supplementary material for: Protein destabilization underlies pathogenic missense mutations in ARID1B
Source: Nat Struct Mol Biol. 2024 Feb 12;31(7):1018–22. doi: 10.1038/s41594-024-01229-2 (PMC11257965; doi:10.1038/s41594-024-01229-2)
Supplement: Supplementary file 7 — Statistical source data. [file 41594_2024_1229_MOESM7_ESM.xlsx]

## Sheet: ED Fig. 2A
Fig S2A
	Control								shARID1B
shARID1B_2683 + pXP1510-FF-Luciferase	99.6	100.4	99.3	100.7	99.3	100.7	98.4	101.6	16	16.3	26.7	28.1	18.9	18.4	20	20
shARID1B_2683 + pXP1510-HA-ARID1B FL	100.3	99.7	97.8	102.2	99.4	100.6	98.8	101.2	93.1	96.5	62.9	62.4	68.7	69.8	70.5	69.8
shARID1B_2683 + pXP1510-HA-ARID1B delta EHD2	100.3	99.7	101.4	98.6	101.7	98.3	99.3	100.7	28.1	28.5	26.7	26.8	25.4	21.4	21.2	21.9
shARID1B_2683 + pXP1510-HA-ARID1B delta BC-Box	100.1	99.9	101	99	100.5	99.5	99.2	100.8	27.5	26.8	47.6	48.9	25.4	25.4	18.9	19.4

## Sheet: ED Fig. 2B
	GFP = mCherry			GFP < mCherry (EHD2 unstable)			GFP > mCherry (EHD2 stable)
No transfection	0.27	0.17	0.22	0	0	0	0	0.024	0.024
mCherry Control	0.13	0.29	0.32	0	0	0	96.3	95.7	95.9
eGFP Control	0.49	0.7	0.5	90.2	89	91.6	0.14	0	0
EHD2 WT	67.9	82.5	71.7	11.5	10.6	12.9	0.72	0.51	0.86
EHD2 dBC-Box	12.1	11	11.2	63.7	63.1	62.4	0.36	0.4	0.21
