# Supplementary material for: Protein destabilization underlies pathogenic missense mutations in ARID1B
Source: Nat Struct Mol Biol. 2024 Feb 12;31(7):1018–22. doi: 10.1038/s41594-024-01229-2 (PMC11257965; doi:10.1038/s41594-024-01229-2)
Supplement: Supplementary file 8 — Statistical source data. [file 41594_2024_1229_MOESM8_ESM.xlsx]

## Sheet: ED Fig. 5B
Top panel
assay	measurement	mutant	treatment	timepoint	replicate	value	sample	cat	order
Stability	unstab%	WT	unt	0	R1	2.79	Stability_unstab%_unt_0_R1	wt	2
Stability	unstab%	dBC	unt	0	R1	57.89	Stability_unstab%_unt_0_R1	pos-ctrl	3
Stability	unstab%	N2082R	unt	0	R1	36.22	Stability_unstab%_unt_0_R1	inert	4
Stability	unstab%	L2012T	unt	0	R1	27.85	Stability_unstab%_unt_0_R1	inert	5
Stability	unstab%	V2069H	unt	0	R1	27.38	Stability_unstab%_unt_0_R1	inert	6
Stability	unstab%	V2106E	unt	0	R1	30.14	Stability_unstab%_unt_0_R1	inert	7
Stability	unstab%	V2083P	unt	0	R1	21.26	Stability_unstab%_unt_0_R1	inert	8
Stability	unstab%	I2018F	unt	0	R1	26.8	Stability_unstab%_unt_0_R1	inert	9
Stability	unstab%	L2121S	unt	0	R1	45.37	Stability_unstab%_unt_0_R1	inert	10
Stability	unstab%	L2015D	unt	0	R1	46.15	Stability_unstab%_unt_0_R1	prolif	11
Stability	unstab%	T2011K	unt	0	R1	49.65	Stability_unstab%_unt_0_R1	prolif	12
Stability	unstab%	L2125P	unt	0	R1	53.15	Stability_unstab%_unt_0_R1	prolif	13
Stability	unstab%	S2019D	unt	0	R1	49.1	Stability_unstab%_unt_0_R1	prolif	14
Stability	unstab%	I2018P	unt	0	R1	50	Stability_unstab%_unt_0_R1	prolif	15
Stability	unstab%	L2121R	unt	0	R1	56.16	Stability_unstab%_unt_0_R1	prolif	16
Stability	unstab%	WT	unt	0	R2	2.37	Stability_unstab%_unt_0_R2	wt	2
Stability	unstab%	dBC	unt	0	R2	40.24	Stability_unstab%_unt_0_R2	pos-ctrl	3
Stability	unstab%	N2082R	unt	0	R2	36.7	Stability_unstab%_unt_0_R2	inert	4
Stability	unstab%	L2012T	unt	0	R2	32.13	Stability_unstab%_unt_0_R2	inert	5
Stability	unstab%	V2069H	unt	0	R2	29.91	Stability_unstab%_unt_0_R2	inert	6
Stability	unstab%	V2106E	unt	0	R2	31.82	Stability_unstab%_unt_0_R2	inert	7
Stability	unstab%	V2083P	unt	0	R2	18.52	Stability_unstab%_unt_0_R2	inert	8
Stability	unstab%	I2018F	unt	0	R2	24.66	Stability_unstab%_unt_0_R2	inert	9
Stability	unstab%	L2121S	unt	0	R2	41.79	Stability_unstab%_unt_0_R2	inert	10
Stability	unstab%	L2015D	unt	0	R2	47.75	Stability_unstab%_unt_0_R2	prolif	11
Stability	unstab%	T2011K	unt	0	R2	62.23	Stability_unstab%_unt_0_R2	prolif	12
Stability	unstab%	L2125P	unt	0	R2	50.76	Stability_unstab%_unt_0_R2	prolif	13
Stability	unstab%	S2019D	unt	0	R2	45.96	Stability_unstab%_unt_0_R2	prolif	14
Stability	unstab%	I2018P	unt	0	R2	54.82	Stability_unstab%_unt_0_R2	prolif	15
Stability	unstab%	L2121R	unt	0	R2	51.16	Stability_unstab%_unt_0_R2	prolif	16
Stability	unstab%	WT	unt	0	R3	3.41	Stability_unstab%_unt_0_R3	wt	2
Stability	unstab%	dBC	unt	0	R3	56.16	Stability_unstab%_unt_0_R3	pos-ctrl	3
Stability	unstab%	N2082R	unt	0	R3	34.17	Stability_unstab%_unt_0_R3	inert	4
Stability	unstab%	L2012T	unt	0	R3	32.07	Stability_unstab%_unt_0_R3	inert	5
Stability	unstab%	V2069H	unt	0	R3	32.62	Stability_unstab%_unt_0_R3	inert	6
Stability	unstab%	V2106E	unt	0	R3	27.49	Stability_unstab%_unt_0_R3	inert	7
Stability	unstab%	V2083P	unt	0	R3	25.62	Stability_unstab%_unt_0_R3	inert	8
Stability	unstab%	I2018F	unt	0	R3	23.26	Stability_unstab%_unt_0_R3	inert	9
Stability	unstab%	L2121S	unt	0	R3	41.93	Stability_unstab%_unt_0_R3	inert	10
Stability	unstab%	L2015D	unt	0	R3	42.86	Stability_unstab%_unt_0_R3	prolif	11
Stability	unstab%	T2011K	unt	0	R3	51.12	Stability_unstab%_unt_0_R3	prolif	12
Stability	unstab%	L2125P	unt	0	R3	52.67	Stability_unstab%_unt_0_R3	prolif	13
Stability	unstab%	S2019D	unt	0	R3	46.41	Stability_unstab%_unt_0_R3	prolif	14
Stability	unstab%	I2018P	unt	0	R3	56.01	Stability_unstab%_unt_0_R3	prolif	15
Stability	unstab%	L2121R	unt	0	R3	53.64	Stability_unstab%_unt_0_R3	prolif	16
Stability	unstab%	WT	unt	0	R4	4.08	Stability_unstab%_unt_0_R4	wt	2
Stability	unstab%	dBC	unt	0	R4	33.33	Stability_unstab%_unt_0_R4	pos-ctrl	3
Stability	unstab%	N2082R	unt	0	R4	38.61	Stability_unstab%_unt_0_R4	inert	4
Stability	unstab%	L2012T	unt	0	R4	33.95	Stability_unstab%_unt_0_R4	inert	5
Stability	unstab%	V2069H	unt	0	R4	34.68	Stability_unstab%_unt_0_R4	inert	6
Stability	unstab%	V2106E	unt	0	R4	33	Stability_unstab%_unt_0_R4	inert	7
Stability	unstab%	V2083P	unt	0	R4	20.99	Stability_unstab%_unt_0_R4	inert	8
Stability	unstab%	I2018F	unt	0	R4	25.72	Stability_unstab%_unt_0_R4	inert	9
Stability	unstab%	L2121S	unt	0	R4	37.33	Stability_unstab%_unt_0_R4	inert	10
Stability	unstab%	L2015D	unt	0	R4	54.43	Stability_unstab%_unt_0_R4	prolif	11
Stability	unstab%	T2011K	unt	0	R4	48.09	Stability_unstab%_unt_0_R4	prolif	12
Stability	unstab%	L2125P	unt	0	R4	55.19	Stability_unstab%_unt_0_R4	prolif	13
Stability	unstab%	S2019D	unt	0	R4	44.86	Stability_unstab%_unt_0_R4	prolif	14
Stability	unstab%	I2018P	unt	0	R4	54.26	Stability_unstab%_unt_0_R4	prolif	15
Stability	unstab%	L2121R	unt	0	R4	55.74	Stability_unstab%_unt_0_R4	prolif	16
Stability	unstab%	WT	unt	0	R5	3.52	Stability_unstab%_unt_0_R5	wt	2
Stability	unstab%	dBC	unt	0	R5	33.33	Stability_unstab%_unt_0_R5	pos-ctrl	3
Stability	unstab%	N2082R	unt	0	R5	35.44	Stability_unstab%_unt_0_R5	inert	4
Stability	unstab%	L2012T	unt	0	R5	32.99	Stability_unstab%_unt_0_R5	inert	5
Stability	unstab%	V2069H	unt	0	R5	31.96	Stability_unstab%_unt_0_R5	inert	6
Stability	unstab%	V2106E	unt	0	R5	31.01	Stability_unstab%_unt_0_R5	inert	7
Stability	unstab%	V2083P	unt	0	R5	20.45	Stability_unstab%_unt_0_R5	inert	8
Stability	unstab%	I2018F	unt	0	R5	21.94	Stability_unstab%_unt_0_R5	inert	9
Stability	unstab%	L2121S	unt	0	R5	39.43	Stability_unstab%_unt_0_R5	inert	10
Stability	unstab%	L2015D	unt	0	R5	51.72	Stability_unstab%_unt_0_R5	prolif	11
Stability	unstab%	T2011K	unt	0	R5	51.94	Stability_unstab%_unt_0_R5	prolif	12
Stability	unstab%	L2125P	unt	0	R5	46.27	Stability_unstab%_unt_0_R5	prolif	13
Stability	unstab%	S2019D	unt	0	R5	47.41	Stability_unstab%_unt_0_R5	prolif	14
Stability	unstab%	I2018P	unt	0	R5	54.06	Stability_unstab%_unt_0_R5	prolif	15
Stability	unstab%	L2121R	unt	0	R5	55.18	Stability_unstab%_unt_0_R5	prolif	16
Stability	unstab%	WT	unt	0	R6	3.51	Stability_unstab%_unt_0_R6	wt	2
Stability	unstab%	dBC	unt	0	R6	30.77	Stability_unstab%_unt_0_R6	pos-ctrl	3
Stability	unstab%	N2082R	unt	0	R6	47.6	Stability_unstab%_unt_0_R6	inert	4
Stability	unstab%	L2012T	unt	0	R6	40.85	Stability_unstab%_unt_0_R6	inert	5
Stability	unstab%	V2069H	unt	0	R6	34.8	Stability_unstab%_unt_0_R6	inert	6
Stability	unstab%	V2106E	unt	0	R6	35.65	Stability_unstab%_unt_0_R6	inert	7
Stability	unstab%	V2083P	unt	0	R6	23.85	Stability_unstab%_unt_0_R6	inert	8
Stability	unstab%	I2018F	unt	0	R6	30.02	Stability_unstab%_unt_0_R6	inert	9
Stability	unstab%	L2121S	unt	0	R6	37.04	Stability_unstab%_unt_0_R6	inert	10
Stability	unstab%	L2015D	unt	0	R6	59.26	Stability_unstab%_unt_0_R6	prolif	11
Stability	unstab%	T2011K	unt	0	R6	51.55	Stability_unstab%_unt_0_R6	prolif	12
Stability	unstab%	L2125P	unt	0	R6	53.44	Stability_unstab%_unt_0_R6	prolif	13
Stability	unstab%	S2019D	unt	0	R6	48.77	Stability_unstab%_unt_0_R6	prolif	14
Stability	unstab%	I2018P	unt	0	R6	54.6	Stability_unstab%_unt_0_R6	prolif	15
Stability	unstab%	L2121R	unt	0	R6	52.66	Stability_unstab%_unt_0_R6	prolif	16
Middle panel
assay	mutant	cat	order	log2fc	adjpval
Sens	N2082R	inert	4	-1.87182	5.15e-41
Sens	L2012T	inert	5	-2.80227	1.03e-80
Sens	V2069H	inert	6	-1.88783	4.69e-60
Sens	V2106E	inert	7	-1.6254	2.93e-25
Sens	V2083P	inert	8	-1.56926	6.76e-46
Sens	I2018F	inert	9	-2.38966	3.61e-57
Sens	L2121S	inert	10	-1.79254	5.64e-32
Sens	L2015D	prolif	11	-2.75459	1e-102
Sens	T2011K	prolif	12	-2.76234	7.26e-64
Sens	L2125P	prolif	13	-1.94164	3.73e-54
Sens	S2019D	prolif	14	-2.85601	7.79e-60
Sens	I2018P	prolif	15	-2.77365	5.25e-89
Sens	L2121R	prolif	16	-1.90398	4.19e-28
