# Supplementary material for: Protein destabilization underlies pathogenic missense mutations in ARID1B
Source: Nat Struct Mol Biol. 2024 Feb 12;31(7):1018–22. doi: 10.1038/s41594-024-01229-2 (PMC11257965; doi:10.1038/s41594-024-01229-2)
Supplement: Supplementary file 9 — Statistical source data. [file 41594_2024_1229_MOESM9_ESM.xlsx]

## Sheet: ED Fig. 8A
Top panel
assay	measurement	mutant	treatment	timepoint	replicate	value	sample	cat	order
StabilityCal51	unstab%	WT	unt	0	R1	9.71	StabilityCal51_unstab%_unt_0_R1	wt	2
StabilityCal51	unstab%	dBC	unt	0	R1	43.42	StabilityCal51_unstab%_unt_0_R1	pos-ctrl	3
StabilityCal51	unstab%	D2129N	unt	0	R1	3.36	StabilityCal51_unstab%_unt_0_R1	benign	4
StabilityCal51	unstab%	A2130T	unt	0	R1	9.38	StabilityCal51_unstab%_unt_0_R1	benign	5
StabilityCal51	unstab%	E2029K	unt	0	R1	7.07	StabilityCal51_unstab%_unt_0_R1	pathogenic	6
StabilityCal51	unstab%	S2019F	unt	0	R1	22.17	StabilityCal51_unstab%_unt_0_R1	pathogenic	7
StabilityCal51	unstab%	L2070P	unt	0	R1	28.42	StabilityCal51_unstab%_unt_0_R1	pathogenic	8
StabilityCal51	unstab%	M1952T	unt	0	R1	21.58	StabilityCal51_unstab%_unt_0_R1	pathogenic	9
StabilityCal51	unstab%	I2018T	unt	0	R1	33.54	StabilityCal51_unstab%_unt_0_R1	pathogenic	10
StabilityCal51	unstab%	V1939G	unt	0	R1	30.38	StabilityCal51_unstab%_unt_0_R1	pathogenic	11
StabilityCal51	unstab%	S2123P	unt	0	R1	40.61	StabilityCal51_unstab%_unt_0_R1	uncertain	12
StabilityCal51	unstab%	S2061L	unt	0	R1	3.38	StabilityCal51_unstab%_unt_0_R1	uncertain	13
StabilityCal51	unstab%	Q2160H	unt	0	R1	6	StabilityCal51_unstab%_unt_0_R1	uncertain	14
StabilityCal51	unstab%	V2106I	unt	0	R1	10.53	StabilityCal51_unstab%_unt_0_R1	uncertain	15
StabilityCal51	unstab%	P1979L	unt	0	R1	9.63	StabilityCal51_unstab%_unt_0_R1	uncertain	16
StabilityCal51	unstab%	L2012S	unt	0	R1	17.01	StabilityCal51_unstab%_unt_0_R1	uncertain	17
StabilityCal51	unstab%	H2041R	unt	0	R1	14.64	StabilityCal51_unstab%_unt_0_R1	uncertain	18
StabilityCal51	unstab%	H2041Y	unt	0	R1	23.05	StabilityCal51_unstab%_unt_0_R1	uncertain	19
StabilityCal51	unstab%	T2014M	unt	0	R1	26.11	StabilityCal51_unstab%_unt_0_R1	uncertain	20
StabilityCal51	unstab%	R1940H	unt	0	R1	32.9	StabilityCal51_unstab%_unt_0_R1	uncertain	21
StabilityCal51	unstab%	L2073R	unt	0	R1	36.73	StabilityCal51_unstab%_unt_0_R1	uncertain	22
StabilityCal51	unstab%	WT	unt	0	R2	9.69	StabilityCal51_unstab%_unt_0_R2	wt	2
StabilityCal51	unstab%	dBC	unt	0	R2	41.72	StabilityCal51_unstab%_unt_0_R2	pos-ctrl	3
StabilityCal51	unstab%	D2129N	unt	0	R2	4.29	StabilityCal51_unstab%_unt_0_R2	benign	4
StabilityCal51	unstab%	A2130T	unt	0	R2	7.18	StabilityCal51_unstab%_unt_0_R2	benign	5
StabilityCal51	unstab%	E2029K	unt	0	R2	4.92	StabilityCal51_unstab%_unt_0_R2	pathogenic	6
StabilityCal51	unstab%	S2019F	unt	0	R2	19.53	StabilityCal51_unstab%_unt_0_R2	pathogenic	7
StabilityCal51	unstab%	L2070P	unt	0	R2	19.25	StabilityCal51_unstab%_unt_0_R2	pathogenic	8
StabilityCal51	unstab%	M1952T	unt	0	R2	19.42	StabilityCal51_unstab%_unt_0_R2	pathogenic	9
StabilityCal51	unstab%	I2018T	unt	0	R2	34.45	StabilityCal51_unstab%_unt_0_R2	pathogenic	10
StabilityCal51	unstab%	V1939G	unt	0	R2	30.14	StabilityCal51_unstab%_unt_0_R2	pathogenic	11
StabilityCal51	unstab%	S2123P	unt	0	R2	38.27	StabilityCal51_unstab%_unt_0_R2	uncertain	12
StabilityCal51	unstab%	S2061L	unt	0	R2	4.73	StabilityCal51_unstab%_unt_0_R2	uncertain	13
StabilityCal51	unstab%	Q2160H	unt	0	R2	7.48	StabilityCal51_unstab%_unt_0_R2	uncertain	14
StabilityCal51	unstab%	V2106I	unt	0	R2	6.9	StabilityCal51_unstab%_unt_0_R2	uncertain	15
StabilityCal51	unstab%	P1979L	unt	0	R2	10.69	StabilityCal51_unstab%_unt_0_R2	uncertain	16
StabilityCal51	unstab%	L2012S	unt	0	R2	27.87	StabilityCal51_unstab%_unt_0_R2	uncertain	17
StabilityCal51	unstab%	H2041R	unt	0	R2	14.81	StabilityCal51_unstab%_unt_0_R2	uncertain	18
StabilityCal51	unstab%	H2041Y	unt	0	R2	25.58	StabilityCal51_unstab%_unt_0_R2	uncertain	19
StabilityCal51	unstab%	T2014M	unt	0	R2	25.95	StabilityCal51_unstab%_unt_0_R2	uncertain	20
StabilityCal51	unstab%	R1940H	unt	0	R2	31.08	StabilityCal51_unstab%_unt_0_R2	uncertain	21
StabilityCal51	unstab%	L2073R	unt	0	R2	38.75	StabilityCal51_unstab%_unt_0_R2	uncertain	22
StabilityCal51	unstab%	WT	unt	0	R3	8.22	StabilityCal51_unstab%_unt_0_R3	wt	2
StabilityCal51	unstab%	dBC	unt	0	R3	40.26	StabilityCal51_unstab%_unt_0_R3	pos-ctrl	3
StabilityCal51	unstab%	D2129N	unt	0	R3	5.6	StabilityCal51_unstab%_unt_0_R3	benign	4
StabilityCal51	unstab%	A2130T	unt	0	R3	6.63	StabilityCal51_unstab%_unt_0_R3	benign	5
StabilityCal51	unstab%	E2029K	unt	0	R3	8.01	StabilityCal51_unstab%_unt_0_R3	pathogenic	6
StabilityCal51	unstab%	S2019F	unt	0	R3	17.07	StabilityCal51_unstab%_unt_0_R3	pathogenic	7
StabilityCal51	unstab%	L2070P	unt	0	R3	21.64	StabilityCal51_unstab%_unt_0_R3	pathogenic	8
StabilityCal51	unstab%	M1952T	unt	0	R3	27.07	StabilityCal51_unstab%_unt_0_R3	pathogenic	9
StabilityCal51	unstab%	I2018T	unt	0	R3	35.56	StabilityCal51_unstab%_unt_0_R3	pathogenic	10
StabilityCal51	unstab%	V1939G	unt	0	R3	29.33	StabilityCal51_unstab%_unt_0_R3	pathogenic	11
StabilityCal51	unstab%	S2123P	unt	0	R3	37.24	StabilityCal51_unstab%_unt_0_R3	uncertain	12
StabilityCal51	unstab%	S2061L	unt	0	R3	5.19	StabilityCal51_unstab%_unt_0_R3	uncertain	13
StabilityCal51	unstab%	Q2160H	unt	0	R3	6.9	StabilityCal51_unstab%_unt_0_R3	uncertain	14
StabilityCal51	unstab%	V2106I	unt	0	R3	7.31	StabilityCal51_unstab%_unt_0_R3	uncertain	15
StabilityCal51	unstab%	P1979L	unt	0	R3	7.7	StabilityCal51_unstab%_unt_0_R3	uncertain	16
StabilityCal51	unstab%	L2012S	unt	0	R3	24.48	StabilityCal51_unstab%_unt_0_R3	uncertain	17
StabilityCal51	unstab%	H2041R	unt	0	R3	12.8	StabilityCal51_unstab%_unt_0_R3	uncertain	18
StabilityCal51	unstab%	H2041Y	unt	0	R3	21.79	StabilityCal51_unstab%_unt_0_R3	uncertain	19
StabilityCal51	unstab%	T2014M	unt	0	R3	26.45	StabilityCal51_unstab%_unt_0_R3	uncertain	20
StabilityCal51	unstab%	R1940H	unt	0	R3	32.77	StabilityCal51_unstab%_unt_0_R3	uncertain	21
StabilityCal51	unstab%	L2073R	unt	0	R3	37.23	StabilityCal51_unstab%_unt_0_R3	uncertain	22
StabilityCal51	unstab%	WT	unt	0	R4	8.32	StabilityCal51_unstab%_unt_0_R4	wt	2
StabilityCal51	unstab%	dBC	unt	0	R4	42.91	StabilityCal51_unstab%_unt_0_R4	pos-ctrl	3
StabilityCal51	unstab%	D2129N	unt	0	R4	2.19	StabilityCal51_unstab%_unt_0_R4	benign	4
StabilityCal51	unstab%	A2130T	unt	0	R4	9.04	StabilityCal51_unstab%_unt_0_R4	benign	5
StabilityCal51	unstab%	E2029K	unt	0	R4	8.54	StabilityCal51_unstab%_unt_0_R4	pathogenic	6
StabilityCal51	unstab%	S2019F	unt	0	R4	22.22	StabilityCal51_unstab%_unt_0_R4	pathogenic	7
StabilityCal51	unstab%	L2070P	unt	0	R4	22.97	StabilityCal51_unstab%_unt_0_R4	pathogenic	8
StabilityCal51	unstab%	M1952T	unt	0	R4	28.86	StabilityCal51_unstab%_unt_0_R4	pathogenic	9
StabilityCal51	unstab%	I2018T	unt	0	R4	35.3	StabilityCal51_unstab%_unt_0_R4	pathogenic	10
StabilityCal51	unstab%	V1939G	unt	0	R4	26.79	StabilityCal51_unstab%_unt_0_R4	pathogenic	11
StabilityCal51	unstab%	S2123P	unt	0	R4	39.12	StabilityCal51_unstab%_unt_0_R4	uncertain	12
StabilityCal51	unstab%	S2061L	unt	0	R4	5.95	StabilityCal51_unstab%_unt_0_R4	uncertain	13
StabilityCal51	unstab%	Q2160H	unt	0	R4	5.51	StabilityCal51_unstab%_unt_0_R4	uncertain	14
StabilityCal51	unstab%	V2106I	unt	0	R4	7.16	StabilityCal51_unstab%_unt_0_R4	uncertain	15
StabilityCal51	unstab%	P1979L	unt	0	R4	7.74	StabilityCal51_unstab%_unt_0_R4	uncertain	16
StabilityCal51	unstab%	L2012S	unt	0	R4	25	StabilityCal51_unstab%_unt_0_R4	uncertain	17
StabilityCal51	unstab%	H2041R	unt	0	R4	16.18	StabilityCal51_unstab%_unt_0_R4	uncertain	18
StabilityCal51	unstab%	H2041Y	unt	0	R4	22.56	StabilityCal51_unstab%_unt_0_R4	uncertain	19
StabilityCal51	unstab%	T2014M	unt	0	R4	26.23	StabilityCal51_unstab%_unt_0_R4	uncertain	20
StabilityCal51	unstab%	R1940H	unt	0	R4	29.88	StabilityCal51_unstab%_unt_0_R4	uncertain	21
StabilityCal51	unstab%	L2073R	unt	0	R4	40.89	StabilityCal51_unstab%_unt_0_R4	uncertain	22
StabilityCal51	unstab%	WT	unt	0	R5	9.79	StabilityCal51_unstab%_unt_0_R5	wt	2
StabilityCal51	unstab%	dBC	unt	0	R5	40.84	StabilityCal51_unstab%_unt_0_R5	pos-ctrl	3
StabilityCal51	unstab%	D2129N	unt	0	R5	3.82	StabilityCal51_unstab%_unt_0_R5	benign	4
StabilityCal51	unstab%	A2130T	unt	0	R5	9.22	StabilityCal51_unstab%_unt_0_R5	benign	5
StabilityCal51	unstab%	E2029K	unt	0	R5	8.52	StabilityCal51_unstab%_unt_0_R5	pathogenic	6
StabilityCal51	unstab%	S2019F	unt	0	R5	24.31	StabilityCal51_unstab%_unt_0_R5	pathogenic	7
StabilityCal51	unstab%	L2070P	unt	0	R5	25.89	StabilityCal51_unstab%_unt_0_R5	pathogenic	8
StabilityCal51	unstab%	M1952T	unt	0	R5	24.51	StabilityCal51_unstab%_unt_0_R5	pathogenic	9
StabilityCal51	unstab%	I2018T	unt	0	R5	31.94	StabilityCal51_unstab%_unt_0_R5	pathogenic	10
StabilityCal51	unstab%	V1939G	unt	0	R5	34.09	StabilityCal51_unstab%_unt_0_R5	pathogenic	11
StabilityCal51	unstab%	S2123P	unt	0	R5	38.18	StabilityCal51_unstab%_unt_0_R5	uncertain	12
StabilityCal51	unstab%	S2061L	unt	0	R5	4.49	StabilityCal51_unstab%_unt_0_R5	uncertain	13
StabilityCal51	unstab%	Q2160H	unt	0	R5	5.36	StabilityCal51_unstab%_unt_0_R5	uncertain	14
StabilityCal51	unstab%	V2106I	unt	0	R5	8.01	StabilityCal51_unstab%_unt_0_R5	uncertain	15
StabilityCal51	unstab%	P1979L	unt	0	R5	5.35	StabilityCal51_unstab%_unt_0_R5	uncertain	16
StabilityCal51	unstab%	L2012S	unt	0	R5	24.81	StabilityCal51_unstab%_unt_0_R5	uncertain	17
StabilityCal51	unstab%	H2041R	unt	0	R5	15.98	StabilityCal51_unstab%_unt_0_R5	uncertain	18
StabilityCal51	unstab%	H2041Y	unt	0	R5	23.17	StabilityCal51_unstab%_unt_0_R5	uncertain	19
StabilityCal51	unstab%	T2014M	unt	0	R5	29.93	StabilityCal51_unstab%_unt_0_R5	uncertain	20
StabilityCal51	unstab%	R1940H	unt	0	R5	31.61	StabilityCal51_unstab%_unt_0_R5	uncertain	21
StabilityCal51	unstab%	L2073R	unt	0	R5	36.54	StabilityCal51_unstab%_unt_0_R5	uncertain	22
StabilityCal51	unstab%	WT	unt	0	R6	9.39	StabilityCal51_unstab%_unt_0_R6	wt	2
StabilityCal51	unstab%	dBC	unt	0	R6	42.97	StabilityCal51_unstab%_unt_0_R6	pos-ctrl	3
StabilityCal51	unstab%	D2129N	unt	0	R6	7.09	StabilityCal51_unstab%_unt_0_R6	benign	4
StabilityCal51	unstab%	A2130T	unt	0	R6	9.63	StabilityCal51_unstab%_unt_0_R6	benign	5
StabilityCal51	unstab%	E2029K	unt	0	R6	6.98	StabilityCal51_unstab%_unt_0_R6	pathogenic	6
StabilityCal51	unstab%	S2019F	unt	0	R6	19.46	StabilityCal51_unstab%_unt_0_R6	pathogenic	7
StabilityCal51	unstab%	L2070P	unt	0	R6	26.07	StabilityCal51_unstab%_unt_0_R6	pathogenic	8
StabilityCal51	unstab%	M1952T	unt	0	R6	19.44	StabilityCal51_unstab%_unt_0_R6	pathogenic	9
StabilityCal51	unstab%	I2018T	unt	0	R6	30.88	StabilityCal51_unstab%_unt_0_R6	pathogenic	10
StabilityCal51	unstab%	V1939G	unt	0	R6	30.61	StabilityCal51_unstab%_unt_0_R6	pathogenic	11
StabilityCal51	unstab%	S2123P	unt	0	R6	39.06	StabilityCal51_unstab%_unt_0_R6	uncertain	12
StabilityCal51	unstab%	S2061L	unt	0	R6	4.79	StabilityCal51_unstab%_unt_0_R6	uncertain	13
StabilityCal51	unstab%	Q2160H	unt	0	R6	7.03	StabilityCal51_unstab%_unt_0_R6	uncertain	14
StabilityCal51	unstab%	V2106I	unt	0	R6	9.35	StabilityCal51_unstab%_unt_0_R6	uncertain	15
StabilityCal51	unstab%	P1979L	unt	0	R6	8.94	StabilityCal51_unstab%_unt_0_R6	uncertain	16
StabilityCal51	unstab%	L2012S	unt	0	R6	19.08	StabilityCal51_unstab%_unt_0_R6	uncertain	17
StabilityCal51	unstab%	H2041R	unt	0	R6	14.59	StabilityCal51_unstab%_unt_0_R6	uncertain	18
StabilityCal51	unstab%	H2041Y	unt	0	R6	22.01	StabilityCal51_unstab%_unt_0_R6	uncertain	19
StabilityCal51	unstab%	T2014M	unt	0	R6	27.92	StabilityCal51_unstab%_unt_0_R6	uncertain	20
StabilityCal51	unstab%	R1940H	unt	0	R6	28.61	StabilityCal51_unstab%_unt_0_R6	uncertain	21
StabilityCal51	unstab%	L2073R	unt	0	R6	37.9	StabilityCal51_unstab%_unt_0_R6	uncertain	22
Middle panel
assay	mutant	cat	order	log2fc	adjpval
Sens	D2129N	benign	4	0.308445	6.37e-05
Sens	A2130T	benign	5	0.109164	0.207333
Sens	E2029K	pathogenic	6	-0.0215694	0.906369
Sens	S2019F	pathogenic	7	-2.86555	7.27e-73
Sens	L2070P	pathogenic	8	-1.91254	1.88e-33
Sens	M1952T	pathogenic	9	-1.64648	2.3e-78
Sens	I2018T	pathogenic	10	-2.79484	5.4e-77
Sens	V1939G	pathogenic	11	-1.38954	1.37e-38
Sens	S2123P	uncertain	12	-2.0729	2.15e-41
Sens	S2061L	uncertain	13	0.152525	0.0229247
Sens	Q2160H	uncertain	14	0.288673	0.0029773
Sens	V2106I	uncertain	15	0.104762	0.166019
Sens	P1979L	uncertain	16	0.164046	0.2141
Sens	L2012S	uncertain	17	-2.6142	3.06e-89
Sens	H2041R	uncertain	18	-1.12615	1.87e-17
Sens	H2041Y	uncertain	19	-1.87661	5.27e-56
Sens	T2014M	uncertain	20	-2.57848	4.74e-66
Sens	R1940H	uncertain	21	-1.16857	2.79e-22
Sens	L2073R	uncertain	22	-1.89026	1.56e-21

## Sheet: ED Fig. 8C
Top panel
assay	measurement	mutant	treatment	timepoint	replicate	value	sample	cat	order
CFA	fold-change	GFP	DOX	0	R1	24.6119	CFA_fold-change_DOX_0_R1	neg-ctrl	1
CFA	fold-change	WT	DOX	0	R1	73.162	CFA_fold-change_DOX_0_R1	wt	2
CFA	fold-change	NA	DOX	0	R1	24.8156	CFA_fold-change_DOX_0_R1	NA	NA
CFA	fold-change	D2129N	DOX	0	R1	89.4852	CFA_fold-change_DOX_0_R1	benign	4
CFA	fold-change	A2130T	DOX	0	R1	90.1013	CFA_fold-change_DOX_0_R1	benign	5
CFA	fold-change	E2029K	DOX	0	R1	71.1223	CFA_fold-change_DOX_0_R1	pathogenic	6
CFA	fold-change	S2019F	DOX	0	R1	62.9009	CFA_fold-change_DOX_0_R1	pathogenic	7
CFA	fold-change	L2070P	DOX	0	R1	67.7999	CFA_fold-change_DOX_0_R1	pathogenic	8
CFA	fold-change	M1952T	DOX	0	R1	53.0801	CFA_fold-change_DOX_0_R1	pathogenic	9
CFA	fold-change	I2018T	DOX	0	R1	62.3777	CFA_fold-change_DOX_0_R1	pathogenic	10
CFA	fold-change	V1939G	DOX	0	R1	40.5201	CFA_fold-change_DOX_0_R1	pathogenic	11
CFA	fold-change	S2123P	DOX	0	R1	56.27	CFA_fold-change_DOX_0_R1	uncertain	12
CFA	fold-change	S2061L	DOX	0	R1	66.8229	CFA_fold-change_DOX_0_R1	uncertain	13
CFA	fold-change	Q2160H	DOX	0	R1	66.8457	CFA_fold-change_DOX_0_R1	uncertain	14
CFA	fold-change	V2106I	DOX	0	R1	67.1625	CFA_fold-change_DOX_0_R1	uncertain	15
CFA	fold-change	P1979L	DOX	0	R1	71.3626	CFA_fold-change_DOX_0_R1	uncertain	16
CFA	fold-change	L2012S	DOX	0	R1	58.514	CFA_fold-change_DOX_0_R1	uncertain	17
CFA	fold-change	H2041R	DOX	0	R1	80.4611	CFA_fold-change_DOX_0_R1	uncertain	18
CFA	fold-change	H2041Y	DOX	0	R1	70.7236	CFA_fold-change_DOX_0_R1	uncertain	19
CFA	fold-change	T2014M	DOX	0	R1	67.9832	CFA_fold-change_DOX_0_R1	uncertain	20
CFA	fold-change	R1940H	DOX	0	R1	85.2056	CFA_fold-change_DOX_0_R1	uncertain	21
CFA	fold-change	L2073R	DOX	0	R1	39.2284	CFA_fold-change_DOX_0_R1	uncertain	22
CFA	fold-change	GFP	DOX	0	R2	31.4515	CFA_fold-change_DOX_0_R2	neg-ctrl	1
CFA	fold-change	WT	DOX	0	R2	86.2948	CFA_fold-change_DOX_0_R2	wt	2
CFA	fold-change	NA	DOX	0	R2	25.7865	CFA_fold-change_DOX_0_R2	NA	NA
CFA	fold-change	D2129N	DOX	0	R2	85.9213	CFA_fold-change_DOX_0_R2	benign	4
CFA	fold-change	A2130T	DOX	0	R2	78.645	CFA_fold-change_DOX_0_R2	benign	5
CFA	fold-change	E2029K	DOX	0	R2	51.7603	CFA_fold-change_DOX_0_R2	pathogenic	6
CFA	fold-change	S2019F	DOX	0	R2	60.6564	CFA_fold-change_DOX_0_R2	pathogenic	7
CFA	fold-change	L2070P	DOX	0	R2	77.3455	CFA_fold-change_DOX_0_R2	pathogenic	8
CFA	fold-change	M1952T	DOX	0	R2	69.6318	CFA_fold-change_DOX_0_R2	pathogenic	9
CFA	fold-change	I2018T	DOX	0	R2	51.3864	CFA_fold-change_DOX_0_R2	pathogenic	10
CFA	fold-change	V1939G	DOX	0	R2	51.5566	CFA_fold-change_DOX_0_R2	pathogenic	11
CFA	fold-change	S2123P	DOX	0	R2	59.9643	CFA_fold-change_DOX_0_R2	uncertain	12
CFA	fold-change	S2061L	DOX	0	R2	61.821	CFA_fold-change_DOX_0_R2	uncertain	13
CFA	fold-change	Q2160H	DOX	0	R2	62.2636	CFA_fold-change_DOX_0_R2	uncertain	14
CFA	fold-change	V2106I	DOX	0	R2	79.9685	CFA_fold-change_DOX_0_R2	uncertain	15
CFA	fold-change	P1979L	DOX	0	R2	62.4138	CFA_fold-change_DOX_0_R2	uncertain	16
CFA	fold-change	L2012S	DOX	0	R2	73.9734	CFA_fold-change_DOX_0_R2	uncertain	17
CFA	fold-change	H2041R	DOX	0	R2	66.4903	CFA_fold-change_DOX_0_R2	uncertain	18
CFA	fold-change	H2041Y	DOX	0	R2	66.2926	CFA_fold-change_DOX_0_R2	uncertain	19
CFA	fold-change	T2014M	DOX	0	R2	66.539	CFA_fold-change_DOX_0_R2	uncertain	20
CFA	fold-change	R1940H	DOX	0	R2	69.1626	CFA_fold-change_DOX_0_R2	uncertain	21
CFA	fold-change	L2073R	DOX	0	R2	28.6469	CFA_fold-change_DOX_0_R2	uncertain	22
CFA	fold-change	GFP	DOX	0	R3	32.3877	CFA_fold-change_DOX_0_R3	neg-ctrl	1
CFA	fold-change	WT	DOX	0	R3	90.4815	CFA_fold-change_DOX_0_R3	wt	2
CFA	fold-change	NA	DOX	0	R3	27.1429	CFA_fold-change_DOX_0_R3	NA	NA
CFA	fold-change	D2129N	DOX	0	R3	97.8494	CFA_fold-change_DOX_0_R3	benign	4
CFA	fold-change	A2130T	DOX	0	R3	84.2224	CFA_fold-change_DOX_0_R3	benign	5
CFA	fold-change	E2029K	DOX	0	R3	69.631	CFA_fold-change_DOX_0_R3	pathogenic	6
CFA	fold-change	S2019F	DOX	0	R3	71.3997	CFA_fold-change_DOX_0_R3	pathogenic	7
CFA	fold-change	L2070P	DOX	0	R3	75.0642	CFA_fold-change_DOX_0_R3	pathogenic	8
CFA	fold-change	M1952T	DOX	0	R3	66.7947	CFA_fold-change_DOX_0_R3	pathogenic	9
CFA	fold-change	I2018T	DOX	0	R3	63.5928	CFA_fold-change_DOX_0_R3	pathogenic	10
CFA	fold-change	V1939G	DOX	0	R3	58.7822	CFA_fold-change_DOX_0_R3	pathogenic	11
CFA	fold-change	S2123P	DOX	0	R3	73.3145	CFA_fold-change_DOX_0_R3	uncertain	12
CFA	fold-change	S2061L	DOX	0	R3	84.1497	CFA_fold-change_DOX_0_R3	uncertain	13
CFA	fold-change	Q2160H	DOX	0	R3	63.5475	CFA_fold-change_DOX_0_R3	uncertain	14
CFA	fold-change	V2106I	DOX	0	R3	84.1501	CFA_fold-change_DOX_0_R3	uncertain	15
CFA	fold-change	P1979L	DOX	0	R3	87.1021	CFA_fold-change_DOX_0_R3	uncertain	16
CFA	fold-change	L2012S	DOX	0	R3	81.0201	CFA_fold-change_DOX_0_R3	uncertain	17
CFA	fold-change	H2041R	DOX	0	R3	76.7196	CFA_fold-change_DOX_0_R3	uncertain	18
CFA	fold-change	H2041Y	DOX	0	R3	84.2397	CFA_fold-change_DOX_0_R3	uncertain	19
CFA	fold-change	T2014M	DOX	0	R3	75.3912	CFA_fold-change_DOX_0_R3	uncertain	20
CFA	fold-change	R1940H	DOX	0	R3	72.0453	CFA_fold-change_DOX_0_R3	uncertain	21
CFA	fold-change	L2073R	DOX	0	R3	36.8053	CFA_fold-change_DOX_0_R3	uncertain	22
Middle panel
assay	mutant	cat	order	log2fc	adjpval
Prolif	N2082R	inert	4	0.430638	0.00773986
Prolif	L2012T	inert	5	0.320587	0.019255
Prolif	V2069H	inert	6	0.307263	0.0202688
Prolif	V2106E	inert	7	0.304451	0.0286009
Prolif	V2083P	inert	8	0.0862127	0.338187
Prolif	I2018F	inert	9	0.362192	0.0180869
Prolif	L2121S	inert	10	-0.0113496	0.881609
Prolif	L2015D	prolif	11	-1.45285	9.43e-09
Prolif	T2011K	prolif	12	-1.77661	8.85e-09
Prolif	L2125P	prolif	13	-1.50515	2.06e-13
Prolif	S2019D	prolif	14	-1.37993	5.6e-06
Prolif	I2018P	prolif	15	-1.66231	4.15e-07
Prolif	L2121R	prolif	16	-1.29528	1.48e-06
